# Supplementary material for: The plasma metabolome of women in early pregnancy differs from that of non-pregnant women
Source: PLoS One. 2019 Nov 14;14(11):e0224682. doi: 10.1371/journal.pone.0224682 (PMC6855901; doi:10.1371/journal.pone.0224682)
Supplement: S1 Table — (XLSX) [file pone.0224682.s002.xlsx]

## Sheet: S2 Table
		1:Abundance			2:Adjusted abundnace										3: Excl. older white controls			4: Excl. self-reported smokers
Analyte	log2FC	p-value	q-value	log2FC	p-value	q-value	Direction of change Analysis1|Analysis2	COMP.ID	KEGG	PUBCHEM	PLATFORM	PATHWAY	CAS	CVS	log2FC	p-value	q-value	log2FC	p-value	q-value
1-arachidonoylglycerophosphocholine (20:4n6)*	-0.610508	0.000161053	0.000582901	-0.132132	0.180955	0.257871	DN|NC	33228	C05208		LC/MS Pos	Lysolipid		0.227431	-0.631842	0.000969275	0.0031995	-0.611674	0.000611637	0.001988
1-arachidonoylglycerophosphoethanolamine*	-0.427659	0.132181	0.185053	0.102137	0.116455	0.181241	NC|NC	35186		42607465	LC/MS Neg	Lysolipid		0.122087	-0.432574	0.132647	0.196503	-0.257726	0.285403	0.365064
1-arachidonoylglycerophosphoinositol*	-0.908882	2.48e-08	4.15e-07	-0.293672	0.0301936	0.0601041	DN|DN	34214			LC/MS Neg	Lysolipid		0.0550873	-0.827866	1.0327e-06	1.56627e-05	-0.872994	5.60715e-09	1.78588e-07
1-arachidonoylglyercophosphate	-1.38485	2.69e-06	1.8e-05	-0.663055	0.00210967	0.00602627	DN|DN	46325			LC/MS Neg	Lysolipid	799268-65-8	0.109454	-1.36809	1.93872e-05	0.000134235	-1.45672	3.25829e-06	2.33112e-05
1-arachidonylglycerol	-0.674136	0.000900769	0.0025849	-0.236306	0.0630742	0.113178	DN|NC	34397	C13857	5282281	LC/MS Neg	Monoacylglycerol	35474-99-8	0.150399	-0.721602	0.00551002	0.0137642	-0.683539	0.00120277	0.0035307
1-docosahexaenoylglycerol	-1.55325	0.00125208	0.00348285	-0.858568	0.102746	0.165276	DN|NC	35153			LC/MS Neg	Monoacylglycerol		0.704106	-1.60464	0.0015946	0.00483695	-1.69987	0.00226137	0.00605248
1-linolenoylglycerophosphocholine (18:3n3)*	-1.39451	7.07e-06	4.1e-05	-1.20236	8.41e-06	5.58e-05	DN|DN	45951			LC/MS Pos	Lysolipid		0.30889	-1.34195	0.000200635	0.000926118	-1.4226	9.7851e-06	5.88029e-05
1-linoleoylglycerol (1-monolinolein)	-0.784489	3.04e-06	1.96e-05	-0.566917	0.00065015	0.0021683	DN|DN	27447		5283469	LC/MS Neg	Monoacylglycerol	2277-28-3	0.0889932	-0.779481	8.575e-05	0.000462983	-0.799323	1.8213e-06	1.43231e-05
1-linoleoylglycerophosphocholine (18:2n6)	-0.833483	4.59e-05	0.000193516	-0.857113	1.57e-06	1.47e-05	DN|DN	34419	C04100	11988421	LC/MS Pos	Lysolipid		0.100647	-0.848141	0.000594907	0.00224234	-0.764972	0.000102741	0.000422234
1-linoleoylglycerophosphoethanolamine*	-0.404195	0.00688314	0.0147628	-0.555584	0.0225373	0.0475372	NC|DN	32635		52925130	LC/MS Neg	Lysolipid		0.180985	-0.479435	0.0199817	0.0406657	-0.505817	0.00863847	0.0182814
1-linoleoylglycerophosphoinositol*	-0.323341	0.00770686	0.0162113	-0.0106401	0.632047	0.710081	NC|NC	36594			LC/MS Neg	Lysolipid		0.105688	-0.334895	0.0508641	0.0885258	-0.404005	0.0132317	0.026505
1-methylhistidine	-0.468692	3.69e-05	0.000164349	-0.133093	0.11371	0.179295	NC|NC	30460	C01152	92105	LC/MS Neg	Histidine Metabolism	332-80-9	0.00934612	-0.608689	0.000131862	0.000651133	-0.571843	3.58231e-06	2.50762e-05
1-methylimidazoleacetate	-1.06427	0.00027811	0.0009324	-0.486708	0.200903	0.279422	DN|NC	32350	C05828	75810	LC/MS Pos	Histidine Metabolism	2625-49-2	0.0655996	-0.833566	0.0026986	0.00747396	-0.99521	0.000813989	0.00256689
1-methylnicotinamide	2.25932	0.0075765	0.0160874	2.44324	0.00486184	0.0125894	UP|UP	27665	C02918	10129985	LC/MS Pos	Nicotinate and Nicotinamide Metabolism	1005-24-9	0.457962	2.51768	0.0127413	0.0277953	1.98472	0.0104315	0.0215742
1-methylurate	-4.08612	5.82e-08	8.43e-07	-3.30879	2.38e-06	2.05e-05	DN|DN	34395	C16359	69726	LC/MS Pos	Xanthine Metabolism	708-79-2	NA	-3.90465	3.43065e-06	3.52472e-05	-4.32574	7.07237e-08	1.12628e-06
1-methylxanthine	-3.01659	1.44e-05	7.3e-05	-2.0885	0.000329572	0.00124223	DN|DN	34389	C16358	80220	LC/MS Pos	Xanthine Metabolism	6136-37-4	0.609029	-2.4412	0.000794874	0.00282868	-3.09626	1.33105e-05	7.30932e-05
1-myristoylglycerol (1-monomyristin)	-0.900674	0.000138326	0.000509329	-0.463356	0.104063	0.166572	DN|NC	35625	C01885	79050	LC/MS Neg	Monoacylglycerol	75685-84-6	1.03501	-0.888338	0.000781932	0.00279826	-0.81125	0.000366475	0.00131149
1-oleoylglycerol (1-monoolein)	-0.978918	3.13e-05	0.000143369	-0.352114	0.069619	0.122506	DN|NC	21184		5283468	LC/MS Pos	Monoacylglycerol	111-03-5	NA	-0.978529	0.000158026	0.000762593	-0.973407	0.000152431	0.000606867
1-oleoylglycerophosphate	-4.1844	7.42e-11	2.36e-08	-3.23439	1.96e-06	1.71e-05	DN|DN	36812		5497152	LC/MS Neg	Lysolipid	325465-93-8	NA	-4.46276	2.73551e-09	5.80839e-07	-4.47997	6.30171e-09	1.91152e-07
1-oleoylglycerophosphocholine (18:1)	-1.24636	1.77e-07	1.85e-06	-0.648957	0.000619571	0.00208819	DN|DN	48258		16081932	LC/MS Pos	Lysolipid	19420-56-5	0.175552	-1.274	4.85202e-06	4.47933e-05	-1.16171	1.39049e-07	1.86048e-06
1-oleoylglycerophosphoethanolamine	-0.593449	0.000786267	0.00232955	0.168258	0.405454	0.500532	DN|NC	35628		9547071	LC/MS Neg	Lysolipid	89576-29-4	0.253562	-0.60234	0.001078	0.00348571	-0.541737	0.00307184	0.00779588
1-oleoylglycerophosphoglycerol*	0	0.626753	0.688133	0.843879	0.0103279	0.0235801	NC|UP	45968			LC/MS Neg	Lysolipid		NA	0	0.881351	0.915857	0	0.650303	0.711757
1-oleoylglycerophosphoinositol*	-1.23199	6.24e-08	8.84e-07	-0.561859	0.000212001	0.000838787	DN|DN	36602			LC/MS Neg	Lysolipid		NA	-1.12147	4.50678e-06	4.28481e-05	-1.23574	6.37523e-07	6.05597e-06
1-oleoylplasmenylethanolamine*	-1.99027	4.72e-08	6.99e-07	-1.25992	2.52e-06	2.14e-05	DN|DN	44621			LC/MS Neg	Lysolipid		0.394448	-2.08332	1.74761e-06	2.10043e-05	-2.03483	4.25292e-07	4.32355e-06
1-palmitoleoylglycerophosphocholine (16:1)*	-1.74263	4.49e-09	1.3e-07	-1.11857	4.35e-06	3.3e-05	DN|DN	33230		24779461	LC/MS Pos	Lysolipid		0.0167564	-2.03474	1.99573e-07	5.29701e-06	-1.83094	3.54243e-08	6.44722e-07
1-palmitoylglycerol (1-monopalmitin)	-0.132107	0.264848	0.341515	0.289161	0.165702	0.242091	NC|NC	21127		14900	GC/MS	Monoacylglycerol	542-44-9	0.21289	-0.138343	0.264972	0.348015	-0.147973	0.311799	0.390976
1-palmitoylglycerophosphate	-1.50314	1.6e-08	2.99e-07	-0.996525	5.4e-06	3.91e-05	DN|DN	34428	C04036	6419701	LC/MS Neg	Lysolipid	17618-08-5	0.416344	-1.42802	4.08601e-07	7.75412e-06	-1.52038	1.43114e-07	1.86048e-06
1-palmitoylglycerophosphocholine (16:0)	-0.690806	0.000101602	0.000397057	-0.113584	0.494294	0.578797	DN|NC	33955		86554	LC/MS Pos	Lysolipid	17364-16-8	0.0578222	-0.738004	0.000562899	0.00214711	-0.643985	9.53561e-05	0.000394428
1-palmitoylglycerophosphoethanolamine	-0.0426344	0.338269	0.41598	0.548926	0.0020582	0.00590575	NC|UP	35631		9547069	LC/MS Neg	Lysolipid		0.0610228	-0.347784	0.0725416	0.118789	0.0459512	0.694995	0.749089
1-palmitoylglycerophosphoglycerol*	-1.43365	0.930026	0.949402	0.405429	0.076648	0.130594	NC|NC	45970		3300276	LC/MS Neg	Lysolipid		NA	-1.53206	0.718932	0.782837	-0.716827	0.979627	0.982712
1-palmitoylglycerophosphoinositol*	-0.686088	9.35e-05	0.000374675	-0.285368	0.0735928	0.128084	DN|NC	35305			LC/MS Neg	Lysolipid		0.105385	-0.590508	0.000487366	0.00191637	-0.647319	0.000664494	0.00213779
1-palmitoylplasmenylethanolamine*	-1.0976	1.12e-06	9.02e-06	-0.408522	0.00457753	0.0119042	DN|DN	39270			LC/MS Neg	Lysolipid		0.435188	-1.32497	3.14887e-06	3.39971e-05	-1.04773	2.96179e-06	2.14393e-05
1-stearoylglycerophosphocholine (18:0)	-0.861785	2.37e-05	0.000112612	-0.149267	0.1312	0.199462	DN|NC	33961		497299	LC/MS Pos	Lysolipid	19420-57-6	0.122469	-0.940987	0.00021282	0.000968329	-0.920413	1.95e-05	0.000100988
1-stearoylglycerophosphoethanolamine	-0.466924	0.0222131	0.0401981	0.264652	0.0899171	0.147242	NC|NC	42398		9547068	LC/MS Neg	Lysolipid	69747-55-3	0.187397	-0.457913	0.0199804	0.0406657	-0.345105	0.0609393	0.0987744
1-stearoylglycerophosphoinositol	-1.04983	1.02e-07	1.25e-06	-0.285326	0.00860559	0.0202436	DN|DN	19324			LC/MS Neg	Lysolipid	796963-93-4	0.177704	-0.863993	5.59452e-06	4.9496e-05	-0.962505	4.70633e-08	8.10252e-07
1-stearoylglycerophosphoserine*	-1.43395	0.0450087	0.0735141	-0.669139	0.351159	0.445594	DN|NC	45966		9547101	LC/MS Neg	Lysolipid		NA	-1.13918	0.0910798	0.141507	-1.24718	0.087889	0.133936
1-stearoylplasmenylethanolamine*	0	0.155084	0.213828	1.80258	0.000428656	0.00153538	NC|UP	39271			LC/MS Neg	Lysolipid		NA	0	0.50438	0.587367	5.50367	0.0430804	0.0743692
1,2-propanediol	-0.498675	0.110977	0.159032	-0.0416072	0.686789	0.755587	NC|NC	38002	C00583	1030	GC/MS	Chemical	57-55-6	0.214949	-1.26104	0.0545052	0.0936018	-0.440453	0.17	0.233383
1,2,3-benzenetriol sulfate (2)	-1.68784	0.0628576	0.0978327	-1.17981	0.344692	0.438261	DN|NC	48762			LC/MS Neg	Chemical		NA	-1.02454	0.304785	0.388296	-2.28865	0.0273212	0.0508877
1,3-dimethylurate	-5.65011	1.44e-06	1.09e-05	-3.98863	5.38e-05	0.000259452	DN|DN	32391		70346	LC/MS Neg	Xanthine Metabolism	944-73-0	0.522793	-5.0664	2.66763e-05	0.000172808	-5.61785	5.31399e-06	3.4192e-05
1,3,7-trimethylurate	-5.91338	7.67e-07	6.52e-06	-4.96792	4.32e-05	0.00022045	DN|DN	34404	C16361	79437	LC/MS Neg	Xanthine Metabolism	5415-44-1	0.663759	-5.49711	2.71284e-05	0.000172808	-5.76287	2.25142e-06	1.68724e-05
1,5-anhydroglucitol (1,5-AG)	-0.448393	0.0451528	0.0735609	-0.413628	0.0449709	0.0849734	NC|DN	20675	C07326	64960	LC/MS Neg	Glycolysis, Gluconeogenesis, and Pyruvate Metabolism	154-58-5	0.0645537	-0.496756	0.0238596	0.0463371	-0.475985	0.0384486	0.067285
1,6-anhydroglucose	0.383159	0.227786	0.301662	1.54799	0.00495731	0.0127846	NC|UP	21049		2724705	GC/MS	Food Component/Plant	498-07-7	NA	-0.102907	0.476494	0.559868	0.335238	0.310322	0.390662
1,7-dimethylurate	-4.32849	5.21e-07	4.83e-06	-4.16165	1.19e-05	7.46e-05	DN|DN	34400	C16356	91611	LC/MS Neg	Xanthine Metabolism	33868-03-0	0.479954	-3.51621	2.30877e-05	0.000154809	-5.31494	1.32125e-06	1.06536e-05
10-heptadecenoate (17:1n7)	-0.714456	0.316518	0.396134	0.169472	0.137026	0.204895	NC|NC	33971		5312435	LC/MS Neg	Long Chain Fatty Acid	29743-97-3	0.165983	-0.719264	0.170956	0.242537	-0.610789	0.505098	0.579725
10-nonadecenoate (19:1n9)	0.0429894	1	1	0.702419	0.0190657	0.0410298	NC|UP	33972		5312513	LC/MS Neg	Long Chain Fatty Acid	73033-09-7	0.371449	-0.206567	0.747682	0.801808	0.0381172	0.969004	0.975127
10-undecenoate (11:1n1)	-0.740554	0.00189872	0.00497773	-0.53694	0.000380455	0.00139281	DN|DN	32497			LC/MS Neg	Medium Chain Fatty Acid	1333-28-4	0.114058	-0.828722	0.00050357	0.00195594	-0.426243	0.00902872	0.0189812
11-dehydrocorticosterone	-0.524622	0.867341	0.892562	0.675845	0.132132	0.199924	NC|NC	39779			LC/MS Pos	Steroid	72-23-1	0.158323	-0.547746	0.951368	0.970553	-0.161516	0.84211	0.872234
12-HETE	-1.45763	0.000610499	0.00187868	-0.731294	0.0686646	0.121837	DN|NC	37536		5312983	LC/MS Neg	Eicosanoid	71030-37-0;73837-14-6	0.138345	-1.65737	0.000740641	0.00268062	-1.40298	0.00232616	0.00617402
12,13-DiHOME	-1.1098	0.00215614	0.00556057	-0.283936	0.322579	0.415962	DN|NC	38395	C14829	10236635	LC/MS Neg	Fatty Acid, Dihydroxy	263399-35-5	0.143166	-1.22838	0.0019042	0.00561564	-1.22838	0.000797589	0.00252768
13-HODE + 9-HODE	-1.37988	1.11e-08	2.35e-07	-0.742007	1.1e-05	6.91e-05	DN|DN	37752		43013	LC/MS Neg	Fatty Acid, Monohydroxy		0.135214	-1.61708	3.226e-07	6.42175e-06	-1.40878	5.66108e-10	2.77393e-08
13-methylmyristic acid	-0.248841	0.267521	0.344265	0.308231	0.0283045	0.0571611	NC|UP	38293		151014	LC/MS Neg	Fatty Acid, Branched	2485-71-4	0.0412142	-0.308069	0.166327	0.237051	-0.0514844	0.71831	0.769014
15-methylpalmitate (isobar with 2-methylpalmitate)	-0.207356	0.281391	0.357777	0.363778	0.00925333	0.0214764	NC|UP	38768		17903417	LC/MS Neg	Fatty Acid, Branched		0.0726678	-0.173664	0.185439	0.258478	-0.245159	0.591486	0.656405
16-hydroxypalmitate	-0.384069	0.00234533	0.00595209	0.180639	0.0493205	0.0913289	NC|UP	39609	C18218	10466	LC/MS Neg	Fatty Acid, Monohydroxy	506-13-8	0.0480677	-0.364124	0.00147498	0.00449552	-0.3364	0.0036156	0.00882429
16a-hydroxy DHEA 3-sulfate	0.909073	0.00998121	0.0204438	1.42446	4.51e-06	3.38e-05	UP|UP	38168			LC/MS Neg	Steroid		0.0282731	0.749808	0.0207914	0.0421786	0.559174	0.0455665	0.0780264
17-alpha-hydroxyprogesterone	2.45842	0.000205233	0.000726296	3.26929	8.09e-07	8.73e-06	UP|UP	5969	C01176	6238	LC/MS Neg	Steroid	68-96-2	0.254033	2.45842	0.00118105	0.00376165	2.48636	0.000385987	0.00136596
17-methylstearate	-0.113484	0.398547	0.473646	0.682066	9.87e-05	0.000439866	NC|UP	38296		3083779	LC/MS Neg	Fatty Acid, Branched	2724-59-6	0.327688	-0.119122	0.648103	0.724284	-0.0686448	0.307995	0.388586
17alpha-hydroxypregnanolone glucuronide	2.42562	0.000245677	0.000836877	2.80505	7.12e-07	7.96e-06	UP|UP	47403			LC/MS Neg	Steroid		0.146544	2.24086	0.000905401	0.00310075	2.4738	0.000611693	0.001988
2'-deoxyuridine	5.45347	0.000792445	0.00233698	4.58872	0.00876571	0.0205285	UP|UP	1412	C00526	13712	LC/MS Neg	Pyrimidine Metabolism, Uracil containing	951-78-0	0.205827	4.21958	0.0037126	0.00977242	4.21958	0.00395991	0.00948294
2-acetamidophenol sulfate	0	0.533373	0.60028	0.337133	0.0255819	0.0530805	NC|UP	48580		181671	LC/MS Neg	Drug	40712-60-5	NA	0	0.801676	0.851113	0	0.391567	0.469733
2-aminoadipate	0.233792	0.0975684	0.142222	0.508343	0.00170227	0.00506705	NC|UP	6146	C00956	469	LC/MS Pos	Lysine Metabolism	542-32-5;1118-90-7	0.121354	0.17764	0.211526	0.286685	0.221787	0.179997	0.24552
2-aminobutyrate	-0.623424	2.86e-06	1.88e-05	-0.13398	0.157939	0.232744	DN|NC	42374	C02261	439691	LC/MS Pos	Methionine, Cysteine, SAM and Taurine Metabolism	1492-24-6	0.0462064	-0.618602	1.69413e-05	0.000121254	-0.65159	7.03123e-06	4.39107e-05
2-aminoheptanoate	-0.25933	0.0394075	0.0658262	0.122904	0.38451	0.47932	NC|NC	43761		227939	LC/MS Pos	Fatty Acid, Amino	1115-90-8	0.0249564	-0.204926	0.0923176	0.142734	-0.265267	0.0355201	0.062841
2-aminooctanoate	-1.1173	1.08e-06	8.85e-06	-0.825992	4.58e-05	0.000226491	DN|DN	43343		69522	LC/MS Pos	Fatty Acid, Amino	644-90-6	0.109917	-0.8079	1.01466e-05	7.78723e-05	-0.991391	1.05058e-05	6.13213e-05
2-aminophenol sulfate	-0.521569	0.325747	0.404485	0.359466	0.35767	0.450268	NC|NC	43266		181670	LC/MS Neg	Chemical		0.0949988	-0.194748	0.742018	0.799773	-0.400604	0.480396	0.556386
2-ethylhexanoate	-0.519144	2.1e-06	1.45e-05	0.217428	0.231186	0.310881	NC|NC	1554		8697	LC/MS Neg	Chemical	123-66-0;149-57-5	0.0653303	-0.545835	2.07308e-05	0.000141995	-0.540147	4.76409e-07	4.66881e-06
2-ethylphenylsulfate	0	0.462658	0.535842	0.393946	0.000474133	0.0016504	NC|UP	36847			LC/MS Neg	Benzoate Metabolism		NA	0	0.382856	0.469902	0	0.604781	0.665363
2-hydroxy-3-methylvalerate	-0.457523	0.000494715	0.001568	-0.1536	0.484266	0.570199	NC|NC	36746		164623	LC/MS Neg	Leucine, Isoleucine and Valine Metabolism	488-15-3	0.247246	-0.490056	0.000918862	0.00311338	-0.565907	0.000963583	0.00292287
2-hydroxyacetaminophen sulfate*	0	0.0162889	0.0313475	0	0.727146	0.785071	NC|NC	33173			LC/MS Neg	Drug		NA	0	0.0719934	0.118195	0	0.03281	0.0588819
2-hydroxyadipate	-0.537567	0.00240722	0.00608491	-0.0349484	0.427278	0.517445	NC|NC	31934	C02360	193530	LC/MS Polar	Fatty Acid, Dicarboxylate	18294-85-4	0.263313	-0.65597	0.0155747	0.0331809	-0.491258	0.0163526	0.0320511
2-hydroxybutyrate (AHB)	-0.500105	0.0486346	0.078048	0.27766	0.0612578	0.110366	NC|NC	21044	C05984	440864	GC/MS	Methionine, Cysteine, SAM and Taurine Metabolism	3347-90-8	0.0926726	-0.452503	0.0668026	0.110816	-0.483605	0.115014	0.168422
2-hydroxydecanoate	0.225104	0.840243	0.868888	0.384285	0.223997	0.306883	NC|NC	42489		21488	LC/MS Neg	Fatty Acid, Monohydroxy	5393-81-7	0.0661949	0.204534	0.940363	0.964591	0.228608	1	1
2-hydroxyglutarate	-0.402852	0.0212487	0.0391531	0.581064	0.00228636	0.00644056	NC|UP	37253	C02630	43	GC/MS	Fatty Acid, Dicarboxylate	40951-21-1	NA	-0.255997	0.174705	0.24652	-0.390235	0.066417	0.105811
2-hydroxyhippurate (salicylurate)	-1.91571	0.000459599	0.00147861	-1.52513	0.00861228	0.0202436	DN|DN	18281	C07588	10253	LC/MS Neg	Benzoate Metabolism	487-54-7	NA	-1.80615	0.00428341	0.0111369	-1.84338	0.00217274	0.0058398
2-hydroxyisobutyrate	-0.499117	2.1e-05	0.000100528	-0.0742082	0.412701	0.503622	NC|NC	22030		11671	GC/MS	Chemical	594-61-6	0.208261	-0.539781	4.17062e-06	4.05792e-05	-0.633936	3.31139e-05	0.0001551
2-hydroxyoctanoate	-0.629818	2.86e-06	1.88e-05	-0.1034	0.313374	0.406615	DN|NC	22036		94180	LC/MS Neg	Fatty Acid, Monohydroxy	617-73-2	0.109178	-0.696385	2.69927e-05	0.000172808	-0.627028	2.44251e-06	1.80916e-05
2-hydroxypalmitate	-0.972734	1.11e-08	2.35e-07	-0.61645	8.36e-08	1.52e-06	DN|DN	35675		92836	LC/MS Neg	Fatty Acid, Monohydroxy	764-67-0	0.135553	-1.04056	3.226e-07	6.42175e-06	-0.9685	2.42624e-10	1.54552e-08
2-hydroxystearate	-1.09969	5.5e-07	5e-06	-0.551485	0.000896018	0.00281164	DN|DN	17945	C03045	69417	LC/MS Neg	Fatty Acid, Monohydroxy	629-22-1	0.132089	-1.18474	9.14661e-06	7.37518e-05	-1.1422	1.09984e-07	1.5972e-06
2-isopropylmalate	-1.54656	0.014634	0.0287712	-1.59647	0.00422709	0.0111728	DN|DN	15667	C02504	77	LC/MS Polar	Food Component/Plant	3237-44-3	NA	-1.37814	0.055249	0.0946064	-1.93269	0.00345348	0.00849371
2-linoleoylglycerol (2-monolinolein)	-0.81639	0.0181436	0.0344341	-0.0768774	0.668347	0.740413	DN|NC	32506		5365676	LC/MS Neg	Monoacylglycerol	3443-82-1	0.599449	-0.97482	0.0329558	0.0616309	-0.924681	0.0134931	0.0269438
2-methylbutyrylcarnitine (C5)	-0.546002	9.65e-05	0.000381638	0.0083234	0.63205	0.710081	NC|NC	45095		6426901	LC/MS Pos	Leucine, Isoleucine and Valine Metabolism	31023-25-3	0.126445	-0.554278	0.000701383	0.00256771	-0.584982	1.27222e-05	7.10882e-05
2-methylmalonyl carnitine	-0.827008	1.34e-05	6.96e-05	-0.441354	0.00431413	0.0113558	DN|DN	35482		53481628	LC/MS Pos	Fatty Acid Synthesis	149181-64-6	0.180626	-0.742251	0.000379904	0.00155128	-0.89197	7.03047e-05	0.00030674
2-methyoxyresorcinol sulfate	-2.18271	0.131766	0.184878	-0.752257	0.894704	0.916281	NC|NC	48445			LC/MS Neg	Chemical	1446269-78-8	NA	-0.543099	0.440053	0.522973	-2.38607	0.112155	0.164615
2-oxindole-3-acetate	0.635291	0.41458	0.487246	2.39993	0.0715631	0.124934	NC|NC	40479		3080590	LC/MS Pos	Food Component/Plant	2971-31-5	0.547205	2.53353	0.131294	0.195407	1.04102	0.370492	0.44953
2-palmitoleoylglycerophosphocholine*	-1.29875	0.000639502	0.00193063	-0.774227	0.0486271	0.0903074	DN|DN	35819			LC/MS Pos	Lysolipid		NA	-1.26185	0.00234497	0.00663887	-1.24903	0.00153999	0.00439898
2-palmitoylglycerol (2-monopalmitin)	-4.10652	0.00203158	0.0052821	-2.51048	0.169579	0.245576	DN|NC	33419		123409	LC/MS Pos	Monoacylglycerol	23470-00-0	NA	-4.53356	0.000709001	0.00258076	-4.05631	0.00777159	0.0167247
2-palmitoylglycerophosphocholine*	-0.82207	3.13e-05	0.000143369	-0.322494	0.189768	0.269225	DN|NC	35253		15061532	LC/MS Pos	Lysolipid		0.0926284	-0.938754	0.000285139	0.00121902	-0.827368	2.71938e-05	0.000132232
2-piperidinone	-0.0101939	0.609863	0.67328	0.977957	0.0233213	0.0490287	NC|UP	43400		12665	LC/MS Pos	Food Component/Plant	675-20-7	0.219985	-0.0101939	0.982093	0.991432	-0.163275	0.759766	0.803938
2-pyrrolidinone	-0.200415	0.0306908	0.0521962	0.23847	0.0265684	0.0546382	NC|UP	31675		12025	LC/MS Pos	Chemical	616-45-5	0.205323	-0.107115	0.140447	0.205316	-0.353668	0.00823116	0.017536
2-stearoylglycerophosphocholine*	-0.420829	0.028818	0.0498925	0.258272	0.719471	0.780799	NC|NC	35255		10208382	LC/MS Pos	Lysolipid		0.102801	-0.745561	0.0191935	0.039575	-0.254809	0.0547241	0.0898435
2-stearoylglycerophosphoethanolamine*	-0.982497	8.95e-06	4.96e-05	-0.157336	0.216883	0.299035	DN|NC	41220			LC/MS Neg	Lysolipid		0.252377	-1.15386	5.1791e-05	0.000297215	-0.879774	2.95151e-05	0.000142433
2,3-dihydroxyisovalerate	-3.07177	0.0132331	0.0263422	-2.52689	0.0820884	0.137245	DN|NC	38276	C04039	677	LC/MS Polar	Food Component/Plant	1756-18-9	NA	-3.13172	0.0232772	0.0455835	-2.84044	0.00548681	0.0122715
20a-dihydroprogesterone	3.51682	1.22e-08	2.5e-07	4.21659	1.93e-09	1.02e-07	UP|UP	39761	C04042	92747	LC/MS Pos	Steroid	145-14-2	0.178597	3.51682	7.28188e-07	1.22067e-05	3.51682	6.16468e-08	1.0069e-06
21-hydroxypregnenolone disulfate	0.0704415	0.335137	0.412926	0.531844	0.074608	0.129153	NC|NC	46115	C05485	134595	LC/MS Neg	Steroid	1164-98-3	0.222812	0.0559014	0.365333	0.451885	0.112439	0.446925	0.522369
21-hydroxypregnenolone monosulfate (1)	0	0.105918	0.153341	0.338325	0.130212	0.198433	NC|NC	37174		174681	LC/MS Neg	Steroid	88378-34-1	NA	0	0.414535	0.499487	0	0.160766	0.221183
21-hydroxypregnenolone monosulfate (2)	0	0.0307278	0.0521962	1.08495	7.06e-07	7.96e-06	NC|UP	37175		10670474	LC/MS Neg	Steroid		0.200067	0	0.0387451	0.0707182	0	0.0537674	0.0887301
3-(2-hydroxyphenyl)propionate	-2.89609	0.0629023	0.0978327	-1.62048	0.659007	0.732795	DN|NC	35634	C01198	873	LC/MS Neg	Benzoate Metabolism	495-78-3	NA	-2.7096	0.0855163	0.135845	-2.33929	0.199771	0.267904
3-(3-hydroxyphenyl)propionate	-0.894577	0.0274414	0.0481547	-0.879795	0.0292807	0.0586535	DN|DN	35635	C11457	91	LC/MS Neg	Phenylalanine and Tyrosine Metabolism	621-54-5	0.155273	-0.536679	0.0773994	0.125554	-1.17912	0.0342101	0.0607014
3-(4-hydroxyphenyl)lactate	-0.615438	2e-05	9.65e-05	-0.240141	0.398396	0.493865	DN|NC	32197	C03672	9378	LC/MS Neg	Phenylalanine and Tyrosine Metabolism	6482-98-0	0.117223	-0.617796	0.000200511	0.000926118	-0.586434	3.84574e-05	0.00017624
3-(4-hydroxyphenyl)propionate	-0.701818	0.278789	0.356604	0.30576	0.959756	0.965861	NC|NC	39587	C01744	10394	LC/MS Neg	Phenylalanine and Tyrosine Metabolism	501-97-3	0.432415	-0.781308	0.13452	0.198815	-1.58958	0.197873	0.265919
3-[3-(sulfooxy)phenyl]propanoic acid	-2.15653	0.00339854	0.00792994	-1.44271	0.566074	0.648542	DN|NC	45415		187488	LC/MS Neg	Phenylalanine and Tyrosine Metabolism	86321-32-6	NA	-2.906	0.00219105	0.0063441	-2.48788	0.0034883	0.00854633
3-aminoisobutyrate	0	0.412051	0.486082	0.677738	2.64e-06	2.16e-05	NC|UP	1566	C05145	64956	GC/MS	Pyrimidine Metabolism, Thymine containing	10569-72-9;214139-20-5	NA	0	0.669789	0.744599	0	0.661447	0.721475
3-carboxy-4-methyl-5-propyl-2-furanpropanoate (CMPF)	-3.19084	9.2e-08	1.17e-06	-2.49946	2.77e-06	2.21e-05	DN|DN	31787		123979	LC/MS Neg	Fatty Acid, Dicarboxylate	86879-39-2	0.0953657	-3.52427	3.26459e-06	3.46591e-05	-3.28745	2.93085e-07	3.33384e-06
3-hydroxy-2-ethylpropionate	-0.505136	0.000118615	0.000447088	-0.157278	0.228834	0.310143	NC|NC	32397		188979	LC/MS Neg	Leucine, Isoleucine and Valine Metabolism	4374-62-3	0.124264	-0.547961	0.000701293	0.00256771	-0.459162	0.000456936	0.00157334
3-hydroxy-3-methylglutarate	-0.366483	0.0508394	0.0813686	0.295119	0.000163837	0.000677336	NC|UP	531	C03761	1662	LC/MS Polar	Mevalonate Metabolism	503-49-1	0.0210572	-0.336882	0.123276	0.184769	-0.372222	0.0202945	0.0390563
3-hydroxybutyrate (BHBA)	0.566615	0.108197	0.155931	1.00813	0.000542568	0.00185815	NC|UP	542	C01089	441	LC/MS Polar	Ketone Bodies	625-72-9	0.0826225	0.343784	0.206107	0.280534	0.70203	0.0889678	0.135257
3-hydroxydecanoate	-0.150953	0.934727	0.951152	0.643276	0.0010525	0.00325457	NC|UP	22053		26612	LC/MS Neg	Fatty Acid, Monohydroxy	5561-87-5	0.143234	-0.175244	0.922514	0.950876	-0.128532	0.666294	0.724282
3-hydroxyhippurate	-1.65665	0.000131101	0.000491242	-1.44688	0.000152911	0.000640818	DN|DN	39600		450268	LC/MS Neg	Benzoate Metabolism	1637-75-8	0.169189	-1.29514	0.00269417	0.00747396	-1.57748	0.000234816	0.00087806
3-hydroxyisobutyrate	-0.193422	0.138774	0.193433	0.380819	0.000877487	0.00278228	NC|UP	1549	C06001	87	LC/MS Polar	Leucine, Isoleucine and Valine Metabolism	2068-83-9	NA	-0.223678	0.0894554	0.139323	-0.202758	0.179997	0.24552
3-hydroxylaurate	0.016551	0.830405	0.863234	0.679634	0.00567895	0.0142421	NC|UP	32457		94216	LC/MS Neg	Fatty Acid, Monohydroxy	53941-38-1	0.132634	0.0355209	0.845772	0.884658	0.0355209	0.7301	0.779018
3-hydroxymyristate	-0.196984	0.55798	0.625762	0.647114	0.00125652	0.00382968	NC|UP	21158		16064	LC/MS Neg	Fatty Acid, Monohydroxy	3422-31-9	0.165337	-0.0695299	0.524834	0.60565	-0.0695299	0.395948	0.473206
3-hydroxyoctanoate	-0.415551	0.012389	0.0248953	0.164017	0.101402	0.163573	NC|NC	22001		26613	LC/MS Neg	Fatty Acid, Monohydroxy	88930-08-9	0.117619	-0.514498	0.0170077	0.0357555	-0.296621	0.0341274	0.0607014
3-hydroxypyridine sulfate	-3.34002	1.27e-05	6.68e-05	-2.54135	0.000429038	0.00153538	DN|DN	48448			LC/MS Neg	Chemical	1955-23-3	0.160142	-1.73864	0.000701293	0.00256771	-2.60868	1.51154e-05	8.0912e-05
3-hydroxysebacate	-0.780199	0.0314688	0.0533128	-0.124792	0.762346	0.809357	DN|NC	31943		3017884	LC/MS Neg	Fatty Acid, Monohydroxy	73141-46-5	0.0911283	-0.706719	0.156651	0.22527	-1.02769	0.0328149	0.0588819
3-indoxyl sulfate	-0.644886	0.000751105	0.00224626	-0.188001	0.419865	0.509436	DN|NC	27672		10258	LC/MS Neg	Tryptophan Metabolism	2642-37-7	0.107965	-0.634287	0.00790979	0.0186613	-0.634287	0.00102162	0.00308422
3-methoxycatechol sulfate (1)	-1.18423	0.013731	0.0270793	-0.757006	0.289894	0.380748	DN|NC	48763			LC/MS Neg	Benzoate Metabolism		0.602985	-0.99428	0.0582408	0.0983945	-1.47812	0.00617183	0.0135568
3-methoxytyramine sulfate	-0.608991	0.00617937	0.0134803	0.345682	0.464812	0.554467	DN|NC	44618			LC/MS Neg	Phenylalanine and Tyrosine Metabolism		0.430034	-0.751367	0.00329074	0.00895812	-0.758813	0.00284995	0.00737976
3-methoxytyrosine	-0.522378	5.25e-05	0.000219975	0.0792466	0.367518	0.460844	NC|NC	12017		1670	LC/MS Pos	Phenylalanine and Tyrosine Metabolism	300-48-1	0.0942631	-0.650615	0.000402157	0.00160127	-0.585705	0.000189823	0.000737298
3-methyl-2-oxobutyrate	-0.089543	0.508332	0.574126	0.468136	1.32e-05	8.16e-05	NC|UP	44526	C00141	49	LC/MS Neg	Leucine, Isoleucine and Valine Metabolism	3715-29-5	0.0810753	-0.0911556	0.32706	0.410113	-0.132985	0.570135	0.642789
3-methyl-2-oxovalerate	-0.283124	0.0631228	0.0978327	0.0634643	0.408596	0.501301	NC|NC	15676	C00671	47	LC/MS Neg	Leucine, Isoleucine and Valine Metabolism	1460-34-0;51829-07-3	0.049685	-0.298974	0.0508641	0.0885258	-0.247083	0.127044	0.182268
3-methyl catechol sulfate (1)	-1.65918	0.0092775	0.0191255	-1.04081	0.127376	0.194576	DN|NC	46165			LC/MS Neg	Benzoate Metabolism		0.0668843	-1.10112	0.0441699	0.0781561	-1.38128	0.0145012	0.0285983
3-methyl catechol sulfate (2)	-4.85114	0.0177307	0.0338157	-3.62227	0.336321	0.430194	DN|NC	46164			LC/MS Neg	Benzoate Metabolism		NA	-2.14998	0.09539	0.147127	-4.57555	0.0321721	0.0585532
3-methyladipate	-9.17839	5.22e-07	4.83e-06	-7.50343	2.75e-05	0.000152427	DN|DN	36749		12292	LC/MS Polar	Fatty Acid, Dicarboxylate	3058-01-03	0.279229	-8.96819	3.28952e-05	0.000205434	-9.08892	3.29358e-06	2.33112e-05
3-methylglutaconate	0.171033	0.70078	0.754049	0.790662	0.0257344	0.0532235	NC|UP	38667		1551553	LC/MS Pos	Leucine, Isoleucine and Valine Metabolism	5746-90-7	0.340074	0.27715	0.505511	0.58761	0.224363	0.5885	0.654231
3-methylglutarylcarnitine (1)	-0.196211	0.516442	0.582255	0.294909	0.067698	0.120794	NC|NC	46547		128145	LC/MS Pos	Lysine Metabolism		0.198413	0.059165	0.770461	0.822084	-0.174777	0.613191	0.672294
3-methylglutarylcarnitine (2)	-0.398363	0.224067	0.297355	0.168554	0.3744	0.468552	NC|NC	46548		128145	LC/MS Pos	Lysine Metabolism		0.126849	-0.354564	0.564574	0.643351	-0.378359	0.329987	0.408953
3-methylhistidine	-0.810441	0.0288233	0.0498925	0.0206702	0.512343	0.595552	DN|NC	15677	C01152	64969	LC/MS Neg	Histidine Metabolism	368-16-1	0.187316	-1.14603	0.00723577	0.0173932	-0.824228	0.0266987	0.0500207
3-methylxanthine	-2.01471	0.000205077	0.000726296	-1.65359	0.00625591	0.0154458	DN|DN	32445	C16357	70639	LC/MS Pos	Xanthine Metabolism	1076-22-8	0.167147	-1.94033	0.0023335	0.00663588	-1.8858	0.000432792	0.0015065
3-phenylpropionate (hydrocinnamate)	-0.999736	0.0531232	0.0841778	-0.337641	0.618693	0.698772	DN|NC	15749	C05629	107	LC/MS Neg	Phenylalanine and Tyrosine Metabolism	501-52-0	0.247588	-0.968577	0.166345	0.237051	-0.696378	0.157085	0.217584
3-phosphoglycerate	6.649	0.00883387	0.0182701	6.7252	0.000138273	0.000591139	UP|UP	1414	C00597	724	LC/MS Neg	Glycolysis, Gluconeogenesis, and Pyruvate Metabolism	80731-10-8	NA	6.649	0.0379761	0.0695138	6.56599	0.0136419	0.0271559
3-ureidopropionate	-0.60167	0.00358688	0.00827842	0.100445	0.504269	0.588314	DN|NC	3155	C02642	111	LC/MS Pos	Pyrimidine Metabolism, Uracil containing	462-88-4	0.228546	-0.568749	0.0210956	0.04266	-0.788234	0.00199679	0.00541257
3,7-dimethylurate	-4.70656	4.1e-05	0.000177555	-3.0633	0.00125557	0.00382968	DN|DN	34399	C16360	83126	LC/MS Neg	Xanthine Metabolism	13087-49-5	0.880075	-4.92949	0.000160055	0.000766578	-4.68358	0.000121142	0.000491511
3b-hydroxy-5-cholenoic acid	-0.80959	0.0154804	0.0301337	-0.898808	0.0437862	0.0835084	DN|DN	43507		92997	LC/MS Neg	Secondary Bile Acid Metabolism	5255-17-4	NA	-0.791034	0.0758207	0.123524	-0.828724	0.0070452	0.0153167
4-acetamidobutanoate	-0.336581	7.82e-05	0.000321496	0.384711	0.00352981	0.00944743	NC|UP	1558	C02946	18189	LC/MS Pos	Polyamine Metabolism	3025-96-5	0.0532781	-0.342169	0.000825351	0.00287294	-0.368407	1.55856e-05	8.27337e-05
4-acetamidophenol	0	0.027132	0.0477434	0.33524	0.702608	0.766372	NC|NC	12032	C06804	1983	LC/MS Neg	Drug	103-90-2	NA	0	0.0218166	0.0435649	0	0.0656866	0.105132
4-acetamidophenylglucuronide	0	0.0164605	0.0315823	0.132037	0.363803	0.457085	NC|NC	15736		83944	LC/MS Neg	Drug	120595-80-4	NA	-0.00724978	0.0226872	0.0448812	-0.00724978	0.0323408	0.0586926
4-acetaminophen sulfate	-3.86244	9.22e-05	0.000371913	-2.22	0.0051636	0.0132097	DN|DN	37475	C06804	83939	LC/MS Neg	Drug	10066-90-7;32113-41-0	NA	-2.74835	0.00213439	0.00620826	-3.8637	0.000443046	0.00153381
4-acetylphenol sulfate	-1.41384	0.00289455	0.00695785	-1.3273	0.0587097	0.106852	DN|NC	44620		4684006	LC/MS Neg	Drug		NA	-1.40868	0.00883394	0.0205373	-1.78573	0.00601854	0.0133118
4-allylphenol sulfate	-0.74814	0.0725985	0.109846	-0.0977158	0.663791	0.736646	NC|NC	37181			LC/MS Neg	Food Component/Plant		0.277288	-0.882098	0.0545153	0.0936018	-0.815085	0.0567413	0.0926774
4-androsten-3alpha,17alpha-diol monosulfate (2)	-1.36853	0.000251655	0.000852682	-0.482893	0.0962842	0.157264	DN|NC	37207			LC/MS Neg	Steroid		0.226607	-1.34527	0.000448998	0.00177647	-1.45752	0.000512991	0.00173817
4-androsten-3alpha,17alpha-diol monosulfate (3)	-1.00468	0.00861785	0.0179398	-0.522498	0.545306	0.629275	DN|NC	37209			LC/MS Neg	Steroid		0.150434	-1.21557	0.00344239	0.00917491	-0.897672	0.0216011	0.0411973
4-androsten-3beta,17beta-diol disulfate (1)	-0.830498	0.000354585	0.0011524	-0.775707	0.000216907	0.000852899	DN|DN	37202	C04295	10634	LC/MS Neg	Steroid		0.17737	-0.880725	0.000225766	0.000998699	-0.780443	0.00032023	0.00115901
4-androsten-3beta,17beta-diol disulfate (2)	-0.394055	0.0197639	0.0370282	0.401003	0.0578683	0.105622	NC|NC	37203	C04295	10634	LC/MS Neg	Steroid		0.0695021	-0.404147	0.00808702	0.019009	-0.418414	0.0206881	0.0396938
4-androsten-3beta,17beta-diol monosulfate (1)	-1.40366	1.19e-06	9.38e-06	-1.75612	2.24e-07	3.56e-06	DN|DN	37211			LC/MS Neg	Steroid	521-17-5	0.0854084	-1.4522	8.86795e-07	1.37778e-05	-1.3189	2.00983e-06	1.54248e-05
4-androsten-3beta,17beta-diol monosulfate (2)	-1.73046	4.23e-07	4.14e-06	-2.44735	1.1e-08	3.35e-07	DN|DN	37210			LC/MS Neg	Steroid		0.0665269	-1.74072	6.03666e-07	1.06815e-05	-1.75431	6.02579e-08	1.0069e-06
4-ethylphenylsulfate	-0.992463	0.0809935	0.12111	-0.35602	0.796179	0.83416	NC|NC	36099	C13637		LC/MS Neg	Benzoate Metabolism	123-07-9	0.154701	-0.617681	0.29838	0.383201	-1.02658	0.0449113	0.0771118
4-guanidinobutanoate	-1.26631	0.00214059	0.0055429	-0.544139	0.145594	0.21669	DN|NC	15681	C01035	500	LC/MS Pos	Guanidino and Acetamido Metabolism	463-003;463-00-3	NA	-1.47494	0.0017042	0.00512063	-1.28644	0.00343332	0.00849371
4-hydroxybenzoate	0.515964	0.483797	0.553937	1.00001	0.0399871	0.0776578	NC|UP	21133	C00156	135	LC/MS Neg	Benzoate Metabolism	99-96-7	0.301157	0.243087	0.747259	0.801808	0.467719	0.587882	0.654231
4-hydroxychlorothalonil	-0.474567	0.00449677	0.0101217	0.0074539	0.231225	0.310881	NC|NC	48441		34217	LC/MS Neg	Chemical	28343-61-5	0.035815	-0.282215	0.0411118	0.0741876	-0.366361	0.0151745	0.0298338
4-hydroxycoumarin	-0.896277	0.0715109	0.108717	-0.517672	0.524456	0.60748	NC|NC	37445	C20414	54682930	LC/MS Neg	Drug	1076-38-6	0.337252	-0.735644	0.339744	0.424346	-0.775795	0.133056	0.18919
4-hydroxyhippurate	-0.297279	0.298618	0.376672	-0.0868541	0.226441	0.309534	NC|NC	35527		151012	LC/MS Neg	Benzoate Metabolism	2482-25-9	0.454561	-0.162458	0.515127	0.596611	-0.27816	0.322264	0.400161
4-hydroxyphenylpyruvate	0.781315	0.000240138	0.000822407	0.952452	0.000145064	0.000616037	UP|UP	1669	C01179	979	LC/MS Neg	Phenylalanine and Tyrosine Metabolism	156-39-8	0.279486	0.694944	0.000825351	0.00287294	0.861614	0.000510031	0.00173738
4-methyl-2-oxopentanoate	-0.214512	0.026168	0.0463028	0.156605	0.32489	0.418091	NC|NC	22116	C00233	70	LC/MS Neg	Leucine, Isoleucine and Valine Metabolism	816-66-0	0.117027	-0.205078	0.0866684	0.135985	-0.20877	0.0466604	0.0794723
4-methylbenzenesulfonate	-1.872	1.44e-06	1.09e-05	-0.992145	0.00264905	0.00733671	DN|DN	43592	C06677	6101	LC/MS Neg	Chemical	104-15-4	0.262447	-1.88945	6.90938e-06	5.64266e-05	-1.92422	8.13804e-07	7.30131e-06
4-methylcatechol sulfate	-0.507997	0.0237291	0.0424591	0.0147631	0.899729	0.919947	NC|NC	46146			LC/MS Neg	Benzoate Metabolism		0.0733073	-0.570953	0.0177123	0.0368717	-0.417738	0.0860114	0.132022
4-ureidobutyrate	-0.597023	0.00153118	0.00415161	-0.011557	0.929711	0.943035	DN|NC	22118		1571307	LC/MS Polar	Pyrimidine Metabolism, Uracil containing	2609-10-01	0.127677	-0.827028	0.000402101	0.00160127	-0.666144	0.000910649	0.00281659
4-vinylguaiacol sulfate	-1.38526	0.0808681	0.12111	-1.0992	0.461021	0.551012	NC|NC	48442			LC/MS Neg	Food Component/Plant		NA	-0.891602	0.302105	0.386428	-2.09631	0.065165	0.10456
4-vinylphenol sulfate	-1.1625	0.0283642	0.0495013	-0.363434	0.480452	0.566756	DN|NC	36098	C05627	6426766	LC/MS Neg	Benzoate Metabolism	2628-17-3	0.140387	-0.548725	0.206107	0.280534	-1.42363	0.0126543	0.0255898
5-acetylamino-6-amino-3-methyluracil	-4.82364	6.47e-06	3.85e-05	-4.09082	0.000310647	0.00118492	DN|DN	34424	C16366	88299	LC/MS Neg	Xanthine Metabolism	19893-78-8	NA	-4.80623	0.000104648	0.00054196	-4.80623	1.28744e-05	7.13127e-05
5-acetylamino-6-formylamino-3-methyluracil	0	0.0212668	0.0391531	0.229277	0.211676	0.292893	NC|NC	34401	C16365	108214	LC/MS Pos	Xanthine Metabolism	85438-96-6	NA	0	0.104147	0.158711	0	0.0214174	0.0409696
5-dodecenoate (12:1n7)	-0.274274	0.476553	0.54795	0.277645	0.163822	0.239895	NC|NC	33968		5312378	LC/MS Neg	Medium Chain Fatty Acid	2430-94-6	0.0939756	-0.224154	0.389595	0.474516	-0.224154	0.567053	0.640448
5-HEPE	-6.20715	7.25e-14	4.62e-11	-5.29947	1.08e-06	1.1e-05	DN|DN	46297		6439678	LC/MS Neg	Eicosanoid	83952-40-3	NA	-6.20715	1.9836e-12	1.26355e-09	-6.20715	1.19629e-11	1.90509e-09
5-HETE	-1.83325	1.56e-09	8.11e-08	-0.988915	0.0200173	0.0428266	DN|DN	37372	C04805	5280733	LC/MS Neg	Eicosanoid	73307-52-5	NA	-1.83325	2.36816e-09	5.80839e-07	-1.83325	1.82576e-08	3.82374e-07
5-hydroxyhexanoate	-0.297813	0.0472024	0.0765267	0.394331	0.472627	0.560671	NC|NC	31938		170748	LC/MS Neg	Fatty Acid, Monohydroxy	44843-89-2	0.0853317	-0.354227	0.0396307	0.0719561	-0.432042	0.0490558	0.0828874
5-hydroxyindoleacetate	-2.86378	3.32e-05	0.000149924	-1.67442	0.0107183	0.0243841	DN|DN	437	C05635	1826	LC/MS Pos	Tryptophan Metabolism	54-16-0	0.61228	-2.91571	1.54261e-05	0.000112947	-2.9617	1.00449e-05	5.98003e-05
5-hydroxymethyl-2-furoic acid	-5.45324	0.0448385	0.0734245	-4.25379	0.636344	0.712392	DN|NC	42040	C20448	80642	LC/MS Neg	Phenylalanine and Tyrosine Metabolism	6338-41-6	NA	-5.27444	0.0700489	0.115599	-5.27444	0.0953326	0.142887
5-methylthioadenosine (MTA)	3.0225	0.000155919	0.000567546	3.03176	3.78e-05	0.000198991	UP|UP	1419	C00170	439176	LC/MS Pos	Polyamine Metabolism	2457-80-9	0.639013	3.0225	0.00121251	0.00382361	3.0225	0.000341335	0.00122842
5-methyluridine (ribothymidine)	-0.574606	6.67e-06	3.9e-05	-0.242547	0.0695558	0.122506	NC|NC	35136		445408	LC/MS Neg	Pyrimidine Metabolism, Uracil containing	1463-10-1	0.0608833	-0.638686	6.4451e-06	5.33185e-05	-0.556724	9.94959e-07	8.56471e-06
5-oxoproline	-1.32938	2.87e-10	3.58e-08	-0.678872	3.26e-07	4.83e-06	DN|DN	1494	C01879	7405	LC/MS Neg	Glutathione Metabolism	98-79-3	0.0961095	-1.20136	1.48438e-08	1.35079e-06	-1.32686	2.14941e-12	6.84588e-10
5-pregnen-3b, 17-diol-20-one 3-sulfate	-6.40404	0.039475	0.0658262	-5.22334	0.277173	0.365547	DN|NC	37482		152971	LC/MS Neg	Steroid	28901-70-4	NA	-6.70504	0.0291251	0.0553811	-6.70504	0.0237248	0.0448448
5,6-dihydrothymine	-0.0268027	0.805932	0.845764	0.664518	6.84e-05	0.000320316	NC|UP	1418	C00906	93556	LC/MS Pos	Pyrimidine Metabolism, Thymine containing	696-04-8	0.0284564	0.0676576	0.804998	0.853218	-0.051045	0.944238	0.959298
5,6-dihydrouracil	-0.164025	0.0070123	0.0149392	0.445069	0.000164815	0.000677336	NC|UP	1559	C00429	649	LC/MS Pos	Pyrimidine Metabolism, Uracil containing	504-07-4	0.111188	-0.186288	0.0166591	0.0352552	-0.216404	0.00296096	0.00757482
5alpha-androstan-3alpha,17alpha-diol disulfate	2.28645	0.00843508	0.0176169	2.43667	3.49e-05	0.000186647	UP|UP	37182			LC/MS Neg	Steroid		0.138671	1.58262	0.0554026	0.0946152	2.63144	0.0110629	0.0226593
5alpha-androstan-3alpha,17alpha-diol monosulfate	-2.01038	0.000979627	0.00278581	-1.36589	0.22874	0.310143	DN|NC	37183			LC/MS Neg	Steroid		0.296249	-2.00974	0.00201225	0.00590694	-2.33564	0.00206058	0.00556181
5alpha-androstan-3alpha,17beta-diol disulfate	-0.453839	0.380902	0.454768	0.680459	0.23378	0.313511	NC|NC	37184			LC/MS Neg	Steroid		0.23503	-0.288954	0.264692	0.348015	-0.848708	0.206605	0.276193
5alpha-androstan-3alpha,17beta-diol monosulfate (1)	-2.8312	5.24e-07	4.83e-06	-3.11164	1.25e-07	2.16e-06	DN|DN	37186			LC/MS Neg	Steroid		NA	-2.82321	1.78123e-06	2.10119e-05	-2.91725	4.72837e-06	3.11541e-05
5alpha-androstan-3alpha,17beta-diol monosulfate (2)	0	0.116804	0.16608	0.456625	0.15995	0.234766	NC|NC	37185			LC/MS Neg	Steroid		0.686724	0	0.30073	0.385442	0	0.0682301	0.107315
5alpha-androstan-3beta,17alpha-diol disulfate	-2.0719	0.000518013	0.00163354	-1.31545	0.0307006	0.0607337	DN|DN	37187			LC/MS Neg	Steroid		0.319931	-1.59546	0.00343902	0.00917491	-1.75525	0.000963111	0.00292287
5alpha-androstan-3beta,17beta-diol disulfate	-1.45851	8.95e-06	4.96e-05	-1.4737	3.13e-05	0.000171638	DN|DN	37190	C12525	242332	LC/MS Neg	Steroid	571-20-0	0.220675	-1.19848	0.000124082	0.000627305	-1.35344	1.51154e-05	8.0912e-05
5alpha-androstan-3beta,17beta-diol monosulfate (2)	-3.06137	1.59e-06	1.19e-05	-1.68108	0.00083896	0.00269908	DN|DN	37192			LC/MS Neg	Steroid		NA	-2.61218	9.91428e-06	7.78723e-05	-3.27729	1.19457e-05	6.73398e-05
5alpha-pregnan-3(alpha or beta),20beta-diol disulfate	3.24673	2.84e-09	1.01e-07	3.93959	3.64e-10	3.87e-08	UP|UP	46172		5127902	LC/MS Neg	Steroid		0.187906	2.72083	2.16532e-07	5.51722e-06	3.17494	1.18759e-10	8.40551e-09
5alpha-pregnan-3alpha,20beta-diol disulfate 1	4.87566	1.4e-08	2.69e-07	5.37176	1.03e-09	8.19e-08	UP|UP	37201			LC/MS Neg	Steroid		0.478048	4.87566	8.31252e-07	1.32377e-05	4.96507	2.40869e-08	4.7948e-07
5alpha-pregnan-3beta,20alpha-diol disulfate	2.68164	1.65e-09	8.11e-08	3.61066	3.21e-10	3.87e-08	UP|UP	37198			LC/MS Neg	Steroid		0.180693	2.62858	1.13134e-07	3.6033e-06	2.62858	3.10174e-11	3.95161e-09
5alpha-pregnan-3beta,20alpha-diol monosulfate (1)	4.9214	7.01e-10	6.38e-08	5.38791	1.61e-10	3.42e-08	UP|UP	37199			LC/MS Neg	Steroid		0.0564649	4.91415	4.40869e-08	2.55303e-06	4.87148	6.96224e-09	2.01588e-07
5alpha-pregnan-3beta,20alpha-diol monosulfate (2)	3.47833	1.65e-09	8.11e-08	4.12552	6.99e-11	2.43e-08	UP|UP	37200			LC/MS Neg	Steroid		0.241286	2.97059	4.14922e-08	2.55303e-06	3.03068	8.23089e-09	2.2796e-07
5alpha-pregnan-3beta,20beta-diol monosulfate (1)	3.07279	1.38e-08	2.69e-07	3.74697	2.97e-10	3.87e-08	UP|UP	37196			LC/MS Neg	Steroid		0.149175	2.75286	1.11407e-06	1.61287e-05	3.13488	9.20832e-10	3.91047e-08
6-oxopiperidine-2-carboxylic acid	0.111607	0.500252	0.568063	0.973179	5.4e-06	3.91e-05	NC|UP	43231		3014237	LC/MS Pos	Drug	34622-39-4	0.300975	0.00204717	0.946315	0.967583	0.0920734	0.51517	0.589183
7-alpha-hydroxy-3-oxo-4-cholestenoate (7-Hoca)	-0.281128	0.0175548	0.0335808	-0.196908	0.246324	0.328948	NC|NC	36776	C17337	3081085	LC/MS Neg	Sterol	115538-85-7	0.166076	-0.316657	0.0491156	0.0859522	-0.376994	0.00745482	0.0160974
7-ketodeoxycholate	0	0.160949	0.220606	0.465057	0.000168995	0.000690064	NC|UP	31904		188292	LC/MS Neg	Secondary Bile Acid Metabolism	911-40-0	NA	0	0.0688525	0.11392	0	0.385436	0.463251
7-methylguanine	-0.0682448	0.388123	0.46212	0.682355	3.91e-08	8.3e-07	NC|UP	35114	C02242	11361	LC/MS Pos	Purine Metabolism, Guanine containing	578-76-7	0.213603	-0.0685741	0.373312	0.460852	-0.0737436	0.350795	0.429724
7-methylxanthine	-2.06103	3.6e-06	2.29e-05	-1.38312	0.000234199	0.000915245	DN|DN	34390	C16353	68374	LC/MS Pos	Xanthine Metabolism	552-62-5	0.104655	-1.99575	5.10015e-05	0.000295345	-1.93642	6.49268e-06	4.09489e-05
8-hydroxyoctanoate	-1.17083	1.85e-06	1.34e-05	-0.913468	4.33e-05	0.00022045	DN|DN	21239		69820	LC/MS Neg	Fatty Acid, Monohydroxy	764-89-6	0.58471	-1.16618	4.27149e-05	0.000254293	-1.18567	4.27603e-07	4.32355e-06
9,10-DiHOME	0.499706	0.327696	0.406113	0.6812	0.133767	0.201442	NC|NC	38399	C14828	9966640	LC/MS Neg	Fatty Acid, Dihydroxy	263399-34-4	NA	0.446014	0.314985	0.397317	0.226472	0.576863	0.648081
acetoacetate	1.44557	6.27e-07	5.54e-06	1.29645	9.5e-07	9.92e-06	UP|UP	33963	C00164	96	GC/MS	Ketone Bodies	3483-11-02	0.208149	1.60534	3.14887e-06	3.39971e-05	1.4036	6.55984e-07	6.05597e-06
acetylcarnitine	-0.0231856	0.601078	0.66589	0.394757	8.99e-05	0.000405918	NC|UP	32198	C02571	1	LC/MS Pos	Fatty Acid Metabolism(Acyl Carnitine)	5080-50-2	0.0441929	0.00114475	0.381403	0.469022	-0.0312367	0.797559	0.834228
acisoga	-0.910065	9.52e-08	1.19e-06	-0.519972	0.000250962	0.000972938	DN|DN	43258		129397	LC/MS Pos	Polyamine Metabolism	106692-36-8	0.0981195	-0.91828	5.58611e-07	1.01667e-05	-0.879275	1.12429e-08	2.75452e-07
aconitate [cis or trans]	0.01355	0.374344	0.448228	0.79355	4.64e-08	8.96e-07	NC|UP	46173	C00417,C02341		LC/MS Neg	TCA Cycle		0.0605216	0.00111324	0.524747	0.60565	0.031527	0.304229	0.386205
adenine	-0.426747	0.00601849	0.0132657	-0.153195	0.179582	0.256488	NC|NC	554	C00147	190	LC/MS Pos	Purine Metabolism, Adenine containing	73-24-5	0.209499	-0.400986	0.022049	0.0438913	-0.448665	0.0045348	0.0105426
adenosine	2.32489	0.00671586	0.0145017	2.82481	1.78e-05	0.000103181	UP|UP	555	C00212	60961	LC/MS Pos	Purine Metabolism, Adenine containing	58-61-7	0.487777	2.32489	0.00672362	0.016285	2.43121	0.0045319	0.0105426
adenosine 3',5'-cyclic monophosphate (cAMP)	1.38179	4.2e-08	6.37e-07	1.78885	4.06e-08	8.33e-07	UP|UP	2831	C00575	6076	LC/MS Neg	Purine Metabolism, Adenine containing	60-92-4	0.0875015	1.30328	1.98585e-07	5.29701e-06	1.37287	5.59134e-07	5.39649e-06
adenosine 5'-diphosphate (ADP)	0.929213	0.19179	0.258288	1.55358	0.00300457	0.00821421	NC|UP	3108	C00008	6022	LC/MS Neg	Purine Metabolism, Adenine containing	20398-34-9	NA	1.09808	0.0835639	0.133744	1.3528	0.0977859	0.145877
adenosine 5'-monophosphate (AMP)	-1.52511	4.66e-06	2.88e-05	-0.847397	0.00244089	0.00678973	DN|DN	32342	C00020	6083	LC/MS Pos	Purine Metabolism, Adenine containing	149022-20-8	0.0976664	-1.62761	4.27149e-05	0.000254293	-1.53188	3.93622e-06	2.6961e-05
adrenate (22:4n6)	-0.228986	0.32266	0.40222	0.269665	0.00331376	0.00894434	NC|UP	32980	C16527	5497181	LC/MS Neg	Polyunsaturated Fatty Acid (n3 and n6)	2091-25-0	0.0583949	-0.261925	0.312506	0.394973	-0.109208	0.395948	0.473206
ADSGEGDFXAEGGGVR*	-7.75785	7.83e-09	1.85e-07	-6.56872	1.76e-07	2.95e-06	DN|DN	33084		16133137	LC/MS Pos	Fibrinogen Cleavage Peptide		NA	-7.37833	1.05964e-07	3.6033e-06	-8.06264	1.49994e-07	1.91093e-06
alanine	-0.353022	0.000217517	0.000761309	0.318176	0.0141419	0.0314978	NC|UP	1126	C00041	5950	LC/MS Pos	Alanine and Aspartate Metabolism	56-41-7	0.0223333	-0.350087	0.000969393	0.0031995	-0.330342	0.00108588	0.00324744
alanylleucine	-3.26842	0.00771119	0.0162113	-1.62009	0.322583	0.415962	DN|NC	37093		259583	LC/MS Pos	Dipeptide	1638-60-4	0.492375	-3.55546	0.00475718	0.01217	-3.46594	0.00504525	0.0114779
allantoin	-0.0441243	0.354423	0.430048	0.203666	0.116559	0.181241	NC|NC	1107	C02350	204	LC/MS Polar	Purine Metabolism, (Hypo)Xanthine/Inosine containing	97-59-6	0.119943	-0.0569581	0.12882	0.192174	-0.0457299	0.268904	0.34818
alliin	-2.71911	0.0116238	0.0235808	-1.57324	0.686737	0.755587	DN|NC	41494	C08265	87310	LC/MS Pos	Food Component/Plant	556-27-4	0.356613	-1.35956	0.0242224	0.0467566	-1.35956	0.0669729	0.106332
allo-isoleucine	-0.588092	0.0003298	0.00107735	0.210281	0.889743	0.912675	DN|NC	47034		6950182;99288	GC/MS	Leucine, Isoleucine and Valine Metabolism		NA	-0.611575	2.36885e-05	0.000157183	-0.611502	0.000594214	0.0019511
alpha-CEHC sulfate	0	0.605961	0.670134	0.188942	0.134523	0.202102	NC|NC	47666			LC/MS Neg	Tocopherol Metabolism		NA	0	0.727995	0.788661	0	0.483336	0.558775
alpha-hydroxycaproate	-1.06709	1.44e-07	1.58e-06	-0.245888	0.0842443	0.139481	DN|NC	37073		99824	LC/MS Neg	Fatty Acid, Monohydroxy	6064-63-7	0.140288	-1.08079	1.62208e-06	2.01526e-05	-0.993758	3.60647e-07	3.82887e-06
alpha-hydroxyisocaproate	-0.421418	0.0342907	0.0577862	-0.24983	0.147291	0.218196	NC|NC	22132	C03264	83697	LC/MS Neg	Leucine, Isoleucine and Valine Metabolism	10303-64-7	0.0863223	-0.399848	0.0433835	0.0771975	-0.387106	0.0817419	0.125772
alpha-hydroxyisovalerate	-0.193376	0.0103509	0.0211331	0.0348344	0.771865	0.816741	NC|NC	33937		99823	LC/MS Neg	Leucine, Isoleucine and Valine Metabolism	600-37-3	0.0412056	-0.199064	0.0132736	0.0287595	-0.149713	0.0341274	0.0607014
alpha-ketobutyrate	0.432586	0.116752	0.16608	0.376569	0.236271	0.316187	NC|NC	4968	C00109	58	LC/MS Polar	Methionine, Cysteine, SAM and Taurine Metabolism	600-18-0	0.271529	0.366108	0.157371	0.22527	0.621323	0.0674384	0.106332
alpha-ketoglutarate	-1.15447	1.79e-05	8.69e-05	-0.576514	0.0114779	0.0260194	DN|DN	528	C00026	51	LC/MS Polar	TCA Cycle	305-72-6;328-50-7;22202-68-2	0.046451	-1.3078	0.000225731	0.000998699	-1.3023	8.20332e-05	0.000348367
alpha-tocopherol	0.223149	0.328862	0.406767	0.63089	0.000449288	0.00157251	NC|UP	1561	C02477	14985	GC/MS	Tocopherol Metabolism	59-02-9;10191-41-0	0.106146	0.235493	0.107729	0.163389	0.191117	0.19755	0.265919
andro steroid monosulfate (1)*	-0.742974	0.351171	0.428536	0.344268	0.25417	0.338009	NC|NC	32827	C04555		LC/MS Neg	Steroid		0.337878	-0.784264	0.419096	0.502757	-0.846246	0.22725	0.299707
androsterone sulfate	-1.25003	4.35e-05	0.000184525	-0.456922	0.0444312	0.0842342	DN|DN	31591		159663	LC/MS Neg	Steroid	2479-86-9	0.0719389	-1.29242	0.000131862	0.000651133	-1.14627	0.00017114	0.00067294
arabinose	-0.0340411	0.933598	0.951152	0.560246	0.00181584	0.00533037	NC|UP	575	C00216	66308	GC/MS	Pentose Metabolism	28697-53-2	NA	-0.0939202	0.993933	0.998734	-0.0939202	0.793093	0.833664
arabitol	-0.546934	9.64e-05	0.000381638	0.210349	0.0704782	0.123677	NC|NC	38075	C01904	94154	GC/MS	Pentose Metabolism	7643-75-6	0.236194	-0.502066	0.0013291	0.0041099	-0.563734	7.50845e-05	0.000323168
arachidate (20:0)	-0.0448206	0.82058	0.858307	0.687909	6.58e-07	7.71e-06	NC|UP	1118	C06425	10467	LC/MS Neg	Long Chain Fatty Acid	506-30-9	0.201846	-0.130625	0.75333	0.806506	-0.0544816	0.962473	0.970087
arachidonate (20:4n6)	-1.28171	2.17e-07	2.23e-06	-0.848434	1.42e-05	8.73e-05	DN|DN	1110	C00219	444899	LC/MS Neg	Polyunsaturated Fatty Acid (n3 and n6)	506-32-1	0.0487576	-1.39673	1.20158e-06	1.7009e-05	-1.3502	3.43707e-07	3.71087e-06
arginine	-0.731485	1.09e-07	1.29e-06	-0.13665	0.334781	0.429085	DN|NC	1638	C00062	232	LC/MS Pos	Urea cycle; Arginine and Proline Metabolism	1119-34-2	0.0953937	-0.861732	1.29536e-06	1.71905e-05	-0.686864	1.23718e-07	1.7513e-06
asparagine	0.174746	0.043165	0.0712334	0.594386	1.77e-06	1.61e-05	NC|UP	512	C00152	6267	LC/MS Polar	Alanine and Aspartate Metabolism	70-47-3	0.0553765	0.1922	0.0646188	0.107473	0.178504	0.0749572	0.116397
aspartate	-1.30163	0.0017086	0.00457301	-0.736147	0.0843016	0.139481	DN|NC	443	C00049	5960	LC/MS Polar	Alanine and Aspartate Metabolism	56-84-8	0.148049	-1.60912	0.000221661	0.000998699	-1.32228	0.00492844	0.0112929
azelate (nonanedioate)	-0.799827	1.26e-07	1.45e-06	-0.668113	1.15e-06	1.15e-05	DN|DN	18362	C08261	2266	LC/MS Neg	Fatty Acid, Dicarboxylate	123-99-9	0.529394	-0.796677	2.72155e-06	3.04145e-05	-0.83558	1.72147e-09	6.45043e-08
benzoate	-0.307853	0.00325766	0.00767872	-0.113262	0.850061	0.881903	NC|NC	15778	C00180	243	LC/MS Neg	Benzoate Metabolism	65-85-0	0.102431	-0.305722	0.00755381	0.0180516	-0.389756	0.00184824	0.00508305
beta-alanine	-0.613371	0.0677233	0.104202	0.330113	0.412685	0.503622	NC|NC	35838	C00099	239	GC/MS	Pyrimidine Metabolism, Uracil containing	56-41-7;107-95-9	NA	-0.66911	0.0967395	0.148848	-0.616217	0.0583734	0.0950993
beta-hydroxyisovalerate	0.381552	0.116752	0.16608	0.490978	0.00535329	0.0135319	NC|UP	12129		69362	LC/MS Pos	Leucine, Isoleucine and Valine Metabolism	625-08-1	0.210819	0.269891	0.486577	0.569761	0.298324	0.271475	0.35077
beta-hydroxyisovaleroylcarnitine	-0.163475	0.668387	0.724086	0.160812	0.192103	0.271933	NC|NC	35433			LC/MS Pos	Leucine, Isoleucine and Valine Metabolism	99159-87-2	0.0617643	-0.264356	0.377342	0.464926	-0.242961	0.307169	0.388586
beta-tocopherol	0.268977	0.949008	0.961078	1.42957	0.00214761	0.00610728	NC|UP	35702	C14152	6857447	GC/MS	Tocopherol Metabolism	148-03-8	NA	0.35377	0.693167	0.758672	0.259681	0.949036	0.962067
betaine	-1.10785	6.56e-09	1.74e-07	-0.874976	2.66e-07	4.03e-06	DN|DN	3141	C00719	247	LC/MS Pos	Glycine, Serine and Threonine Metabolism	107-43-7	0.0588899	-1.15598	2.75226e-07	6.42175e-06	-1.14898	9.87832e-11	8.40551e-09
betonicine	-4.76395	0.0147495	0.0289091	-3.53182	0.147264	0.218196	DN|NC	38100	C08269	164642	LC/MS Pos	Food Component/Plant	515-25-3	0.508583	-4.3996	0.00975087	0.0223428	-4.37634	0.0337816	0.0604462
bilirubin (E,E)*	-0.703889	0.0297581	0.0512321	-0.215091	0.97487	0.976402	DN|NC	32586		5315454	LC/MS Neg	Hemoglobin and Porphyrin Metabolism	114-25-0	0.341294	-0.497708	0.148769	0.215376	-0.567636	0.0674384	0.106332
bilirubin (Z,Z)	1.54007	0.0203508	0.0377944	1.09844	0.0715869	0.124934	UP|NC	43807	C00486	5280352	LC/MS Neg	Hemoglobin and Porphyrin Metabolism	635-65-4	0.237533	2.81842	0.00559671	0.0139262	1.38608	0.0189673	0.0367239
biliverdin	-1.40479	0.000471985	0.00151083	-0.882946	0.194334	0.273916	DN|NC	2137	C00500	5353439	LC/MS Neg	Hemoglobin and Porphyrin Metabolism	55482-27-4;55482-27-4	0.0732779	-1.37569	0.00502394	0.0126994	-1.31963	0.000544273	0.00179772
bradykinin	-6.33424	3.12e-07	3.11e-06	-5.93728	3.43e-06	2.66e-05	DN|DN	22154	C00306	439201	LC/MS Pos	Polypeptide	58-82-2	0.746037	-6.199	4.69631e-06	4.39933e-05	-6.67359	1.12591e-06	9.31436e-06
bradykinin, des-arg(9)	-11.4357	1.85e-08	3.28e-07	-9.97545	5.46e-07	6.95e-06	DN|DN	34420	C00306	105044	LC/MS Pos	Polypeptide	15958-92-6	NA	-11.5315	4.13878e-07	7.75412e-06	-11.0097	1.6174e-07	2.02016e-06
bradykinin, hydroxy-pro(3)	-7.06269	4e-05	0.000175765	-5.90731	0.00140166	0.00423156	DN|DN	33962		169947	LC/MS Pos	Polypeptide	37642-65-2	0.837467	-7.00094	0.000103578	0.000540814	-7.00094	0.000196226	0.000756962
butyrylcarnitine	-0.0912616	0.964828	0.974002	0.572674	0.000371402	0.00136753	NC|UP	32412	C02862	439829	LC/MS Pos	Fatty Acid Metabolism (also BCAA Metabolism)	25576-40-3	0.212849	-0.0809431	0.816598	0.859789	-0.0861035	0.981234	0.982777
C-glycosyltryptophan	-0.227408	0.0686762	0.104661	0.437634	7.92e-06	5.31e-05	NC|UP	48782		10981970	LC/MS Pos	Tryptophan Metabolism	180509-18-6	0.120508	-0.207274	0.111043	0.168016	-0.240672	0.075101	0.116397
caffeine	-4.14653	6.65e-06	3.9e-05	-3.46995	5.38e-05	0.000259452	DN|DN	569	C07481	2519	LC/MS Pos	Xanthine Metabolism	58-08-2	0.229778	-4.13007	0.000139875	0.000680811	-3.88212	2.06217e-05	0.00010368
campesterol	0	0.972039	0.97973	0.764484	0.0119366	0.0269633	NC|UP	39511	C01789	173183	GC/MS	Sterol	474-62-4	NA	0	0.693088	0.758672	0	0.736516	0.78324
caprate (10:0)	0.0257305	0.994974	0.998108	0.57267	0.00185128	0.00537549	NC|UP	1642	C01571	2969	LC/MS Neg	Medium Chain Fatty Acid	112-37-8	0.0954907	0.143273	0.83992	0.879982	0.0810215	0.40471	0.480074
caproate (6:0)	-0.849941	2.43e-09	1.01e-07	-0.259236	0.00243186	0.00678973	DN|DN	32489	C01585	8892	LC/MS Neg	Medium Chain Fatty Acid	142-62-1	0.112264	-0.980932	6.86784e-08	3.12487e-06	-0.834189	9.93611e-09	2.63721e-07
caprylate (8:0)	-0.324372	0.00568299	0.0126576	0.114138	0.884764	0.910509	NC|NC	32492	C06423	379	LC/MS Neg	Medium Chain Fatty Acid	124-07-2	0.0431092	-0.326738	0.00845217	0.0197942	-0.287244	0.0198699	0.038355
carnitine	-0.18027	0.00224901	0.00575349	0	0.774451	0.818116	NC|NC	15500	C00318	10917	LC/MS Pos	Carnitine Metabolism	461-05-2	0.0628638	-0.153009	0.00984988	0.0224085	-0.213369	0.00146549	0.00420503
catechol sulfate	-1.62745	1.51e-05	7.56e-05	-1.01833	0.00625243	0.0154458	DN|DN	35320	C00090	3083879	LC/MS Neg	Benzoate Metabolism	120-80-9	0.0990113	-1.19357	0.000562899	0.00214711	-1.42857	1.38709e-05	7.55193e-05
chiro-inositol	0	0.257724	0.33368	0.698319	0.0854118	0.140952	NC|NC	37112	C19891		LC/MS Polar	Inositol Metabolism	643-12-9	NA	0	0.297686	0.383201	0	0.375318	0.45452
cholate	-0.253914	0.682201	0.7353	0.458326	0.231331	0.310881	NC|NC	22842	C00695	221493	LC/MS Neg	Primary Bile Acid Metabolism	81-25-4	0.144759	-0.143512	0.958234	0.975072	-0.422341	0.353855	0.432641
cholesterol	0.21787	0.275802	0.354206	0.500223	2.9e-06	2.28e-05	NC|UP	63	C00187	11025495	GC/MS	Sterol	57-88-5	0.164837	0.180294	0.278014	0.361418	0.187675	0.264686	0.344092
choline	-0.270277	2.09e-06	1.45e-05	0.155801	0.0753305	0.129885	NC|NC	15506	C00114	305	LC/MS Pos	Phospholipid Metabolism	67-48-1	0.00596218	-0.284038	1.01272e-05	7.78723e-05	-0.288725	8.45344e-07	7.47894e-06
choline phosphate	-0.444738	0.0438003	0.0720951	0.223141	0.508285	0.591915	NC|NC	34396	C00588	1014	LC/MS Pos	Phospholipid Metabolism	72556-74-2	0.252314	-0.432662	0.0517309	0.089789	-0.586411	0.0873947	0.133502
cinnamoylglycine	-2.44744	0.00867029	0.0179901	-1.84832	0.113713	0.179295	DN|NC	38637		709625	LC/MS Neg	Food Component/Plant	16534-24-0	0.155719	-2.18986	0.0420101	0.0753816	-1.94509	0.0277656	0.0514148
cis-4-decenoyl carnitine	-0.458604	0.0613534	0.0962614	-0.532179	0.0353583	0.0693022	NC|DN	38178			LC/MS Pos	Fatty Acid Metabolism(Acyl Carnitine)	98930-66-6	0.175305	-0.429049	0.1446	0.209818	-0.523534	0.123138	0.177866
cis-vaccenate (18:1n7)	-0.89127	0.00635411	0.0138142	-0.301719	0.84516	0.878249	DN|NC	33970	C08367	5282761	GC/MS	Long Chain Fatty Acid	506-17-2	0.239125	-1.17832	0.000347058	0.00145011	-0.978465	0.00189381	0.0051775
citrate	0.0691542	0.310469	0.390076	0.579403	2.94e-08	6.58e-07	NC|UP	1564	C00158	311	LC/MS Neg	TCA Cycle	77-92-9	0.046424	0.0621772	0.414802	0.499487	0.0577034	0.350775	0.429724
citrulline	-0.588251	1.85e-08	3.28e-07	0.074879	0.909662	0.927175	DN|NC	2132	C00327	9750	LC/MS Pos	Urea cycle; Arginine and Proline Metabolism	372-75-8	0.0411303	-0.574787	7.60641e-07	1.24238e-05	-0.605457	1.72147e-09	6.45043e-08
corticosterone	0.298417	0.979897	0.986089	0.87847	0.105435	0.168326	NC|NC	5983	C02140	5753	LC/MS Pos	Steroid	50-22-6	0.19106	0.346746	0.940363	0.964591	0.319542	0.97498	0.979594
cortisol	0.37123	0.110992	0.159032	1.00787	2.68e-06	2.16e-05	NC|UP	1712	C00735	5754	LC/MS Pos	Steroid	50-23-7	0.0458889	0.404826	0.12147	0.182491	0.461878	0.0674384	0.106332
cortisone	0.299292	0.0667836	0.103005	1.01933	6.45e-07	7.71e-06	NC|UP	1769	C00762	222786	LC/MS Pos	Steroid	53-06-5	0.128318	0.328361	0.132647	0.196503	0.30313	0.0503274	0.0841433
cotinine	1.48838	0.740428	0.786088	1.7207	0.37779	0.471867	NC|NC	553		854019	LC/MS Pos	Tobacco Metabolite	486-56-6	NA	0.902797	0.826191	0.868455	0.466741	0.586921	0.654231
cotinine N-oxide	0	0.779616	0.82221	0	0.733915	0.789702	NC|NC	38662		9815514	LC/MS Pos	Tobacco Metabolite	36508-80-2	NA	0	0.653079	0.728566	0	0.479486	0.556344
creatine	0.156493	0.964828	0.974002	0.437915	0.0501688	0.0926304	NC|UP	27718	C00300	586	LC/MS Pos	Creatine Metabolism	57-00-1	0.0514443	0.0868987	0.828241	0.869175	0.10259	0.956616	0.965712
creatinine	0.0108997	0.90473	0.926548	0.415957	1.81e-06	1.63e-05	NC|UP	513	C00791	588	LC/MS Pos	Creatine Metabolism	60-27-5	0.0440038	0.00669158	0.863382	0.900122	0.00444621	0.919525	0.938682
cys-gly, oxidized	2.52414	5.64e-09	1.56e-07	1.80597	5.66e-07	7.07e-06	UP|UP	18368		333293	LC/MS Neg	Glutathione Metabolism	7729-20-6	0.394046	3.06783	2.09772e-08	1.48472e-06	2.64035	7.82461e-08	1.21568e-06
cysteine-glutathione disulfide	0	0.00788406	0.0165202	1.41743	4.8e-09	1.91e-07	NC|UP	35159		4247235	LC/MS Pos	Glutathione Metabolism	13081-14-6	NA	0	0.0195925	0.0402595	0	0.0109421	0.0224843
cysteine s-sulfate	1.0773	1.65e-07	1.75e-06	1.92835	2.43e-09	1.11e-07	UP|UP	22176	C05824	115015	LC/MS Neg	Methionine, Cysteine, SAM and Taurine Metabolism	1637-71-4	0.069087	1.21238	1.29536e-06	1.71905e-05	1.07403	1.96417e-07	2.36101e-06
cystine	4.26944	8.84e-07	7.41e-06	3.0222	1.68e-06	1.55e-05	UP|UP	56	C00491	67678	LC/MS Pos	Methionine, Cysteine, SAM and Taurine Metabolism	56-89-3	0.0471712	4.26944	5.33576e-06	4.85554e-05	4.26944	7.83488e-07	7.12974e-06
cytidine	0.0456276	0.944623	0.958296	0.774964	0.0155462	0.0341556	NC|UP	514	C00475	6175	LC/MS Neg	Pyrimidine Metabolism, Cytidine containing	65-46-3	0.271304	0.165416	0.690852	0.758672	0.213798	0.524677	0.59647
decanoylcarnitine	-0.524786	0.0913622	0.134406	-0.371094	0.416375	0.506166	NC|NC	33941		10245190	LC/MS Pos	Fatty Acid Metabolism(Acyl Carnitine)	1492-27-9	0.107709	-0.503049	0.18793	0.26081	-0.503049	0.128234	0.183562
dehydroisoandrosterone sulfate (DHEA-S)	-0.847667	0.000494769	0.001568	-0.614341	0.00525017	0.0133774	DN|DN	32425	C04555	12594	LC/MS Neg	Steroid	651-48-9	0.013686	-0.940347	0.00017815	0.000834423	-0.808279	0.00130122	0.00378484
deoxycarnitine	-0.613454	3.55e-08	5.65e-07	-0.109126	0.05945	0.107891	DN|NC	36747	C01181	134	LC/MS Pos	Carnitine Metabolism	6249-56-5	0.00480671	-0.559946	3.226e-07	6.42175e-06	-0.603919	1.47279e-08	3.35061e-07
deoxycholate/chenodeoxycholate	-1.38957	0.00542188	0.0121184	-0.823289	0.125804	0.192638	DN|NC	46107	C04483	440355	LC/MS Pos	Secondary Bile Acid Metabolism		NA	-1.36488	0.0198268	0.0406098	-1.60789	0.00377263	0.0091375
dihomo-linoleate (20:2n6)	0.110857	0.468801	0.540011	0.734111	7.37e-05	0.000336118	NC|UP	17805	C16525	6439848	LC/MS Neg	Polyunsaturated Fatty Acid (n3 and n6)	2091-39-6	0.257745	-0.0279366	0.87516	0.91091	-0.00326731	0.613191	0.672294
dihomo-linolenate (20:3n3 or n6)	-0.789545	1.19e-06	9.38e-06	-0.0575673	0.437665	0.528016	DN|NC	35718	C03242	5280581	LC/MS Neg	Polyunsaturated Fatty Acid (n3 and n6)	17046-59-2	0.0816828	-0.866886	1.29109e-05	9.79077e-05	-0.759836	1.8213e-06	1.43231e-05
dihydroferulic acid	-2.83927	0.00120965	0.00337959	-2.01814	0.0211188	0.0448422	DN|DN	40481		14340	LC/MS Neg	Food Component/Plant	1135-23-5	NA	-2.19113	0.0167228	0.035273	-3.04682	0.00295725	0.00757482
dimethyl sulfone	-1.34726	0.00693951	0.0148338	-0.435598	0.169572	0.245576	DN|NC	43424	C11142	6213	LC/MS Pos	Chemical	67-71-0	0.620086	-1.10466	0.058287	0.0983945	-1.32496	0.0291805	0.0537225
dimethylarginine (SDMA + ADMA)	-0.278383	9.84e-07	8.14e-06	0.36545	7.18e-06	4.88e-05	NC|UP	36808	C03626	123831	LC/MS Pos	Urea cycle; Arginine and Proline Metabolism	102783-24-4	0.0206823	-0.306265	9.79524e-06	7.78723e-05	-0.289413	1.16644e-06	9.5259e-06
dimethylglycine	-0.4349	0.171634	0.232619	0.448532	0.0843016	0.139481	NC|NC	5086	C01026	673	LC/MS Pos	Glycine, Serine and Threonine Metabolism	1118-68-9	0.0148788	-0.38214	0.206107	0.280534	-0.449313	0.186794	0.253705
docosadienoate (22:2n6)	0.533751	0.0405875	0.0675045	1.23733	1.64e-05	9.75e-05	NC|UP	32415	C16533	5282807	LC/MS Neg	Polyunsaturated Fatty Acid (n3 and n6)	7370-49-2	0.449268	0.309097	0.0880099	0.137475	0.267606	0.136184	0.192776
docosadioate	-0.139416	0.468801	0.540011	-0.0428677	0.964825	0.96939	NC|NC	39837		244872	LC/MS Neg	Fatty Acid, Dicarboxylate	505-56-6	0.167783	-0.0819437	0.691729	0.758672	-0.0234898	0.821663	0.855228
docosahexaenoate (DHA; 22:6n3)	-1.1502	2.24e-06	1.52e-05	-0.484659	0.00280027	0.00772196	DN|DN	44675	C06429	445580	LC/MS Neg	Polyunsaturated Fatty Acid (n3 and n6)	6217-54-5	0.0425287	-1.30123	1.50562e-06	1.91816e-05	-1.09796	4.74402e-06	3.11541e-05
docosapentaenoate (n3 DPA; 22:5n3)	-1.25011	3.04e-06	1.96e-05	-0.735105	0.00181278	0.00533037	DN|DN	32504	C16513	6441454	LC/MS Neg	Polyunsaturated Fatty Acid (n3 and n6)	2234-74-4	0.119776	-1.44154	1.58364e-05	0.000114634	-1.27594	5.20359e-06	3.38234e-05
docosapentaenoate (n6 DPA; 22:5n6)	-0.24239	0.16009	0.220254	0.342124	0.00389872	0.0103566	NC|UP	37478	C16513	6441454	LC/MS Neg	Polyunsaturated Fatty Acid (n3 and n6)	25182-74-5	0.109903	-0.358784	0.0787288	0.127285	-0.277515	0.292542	0.373445
docosatrienoate (22:3n3)	0.284279	0.128975	0.181362	0.634921	0.000121495	0.000522921	NC|UP	32417	C16534	5312556	LC/MS Neg	Polyunsaturated Fatty Acid (n3 and n6)	59708-86-0	0.359982	0.136328	0.3345	0.418617	0.240369	0.245012	0.321137
dodecanedioate	-0.630949	0.00265718	0.00653577	0.176935	0.767147	0.813099	DN|NC	32388	C02678	12736	LC/MS Neg	Fatty Acid, Dicarboxylate	693-23-2	0.0931291	-0.6095	0.0191973	0.039575	-0.623523	0.00674725	0.0147192
dopamine sulfate (2)	-0.297884	0.183776	0.248019	0.388569	0.194364	0.273916	NC|NC	48407			LC/MS Neg	Phenylalanine and Tyrosine Metabolism		0.0375044	-0.477864	0.0866684	0.135985	-0.385139	0.122421	0.177233
DSGEGDFXAEGGGVR*	-6.52298	1.53e-05	7.62e-05	-6.40492	6.09e-05	0.00029178	DN|DN	31548			LC/MS Neg	Fibrinogen Cleavage Peptide		NA	-6.07824	5.69245e-05	0.000323758	-6.63044	4.20418e-05	0.000188596
EDTA	0.241715	7.42e-05	0.000306841	0	0.0803832	0.135461	NC|NC	22163	C00284	6049	LC/MS Neg	Chemical	60-00-4	0.0161971	0.204892	0.0026986	0.00747396	0.176917	0.00076873	0.0024484
eicosanodioate	-0.141983	0.508332	0.574126	0.071336	0.874833	0.903191	NC|NC	39831		75502	LC/MS Neg	Fatty Acid, Dicarboxylate	2424-92-2	0.0477787	-0.124305	0.554504	0.635286	-0.0438703	0.833779	0.865012
eicosapentaenoate (EPA; 20:5n3)	-2.09911	3.37e-10	3.58e-08	-1.97577	3.17e-09	1.35e-07	DN|DN	18467	C06428	446284	LC/MS Neg	Polyunsaturated Fatty Acid (n3 and n6)	10-2005-9;10417-94-4	0.117917	-2.25708	1.36023e-08	1.35079e-06	-2.22286	3.4944e-12	7.41979e-10
eicosenoate (20:1n9 or 11)	-0.300762	0.874858	0.898846	0.388212	0.0200351	0.0428266	NC|UP	33587		5282768	LC/MS Neg	Long Chain Fatty Acid		0.306348	-0.37294	0.680713	0.754112	-0.407869	0.683481	0.740437
eicosenoyl sphingomyelin*	0.0530912	0.331988	0.409838	0.724736	1.78e-05	0.000103181	NC|UP	48491			LC/MS Polar	Sphingolipid Metabolism	222403-67-0	0.120317	-0.00298043	0.916582	0.946293	0.12627	0.158147	0.218051
epiandrosterone sulfate	-1.63384	4.13e-06	2.6e-05	-0.80774	0.00590056	0.0147398	DN|DN	33973	C07635		LC/MS Neg	Steroid	22229-22-7	0.171343	-1.36467	4.85798e-05	0.000283902	-1.58815	1.16626e-05	6.63308e-05
ergothioneine	-0.291484	0.325731	0.404485	-0.241138	0.228806	0.310143	NC|NC	37459	C05570	3032311	LC/MS Neg	Food Component/Plant	58511-63-0	0.0816687	0.0539531	0.988061	0.995878	-0.290697	0.187757	0.254471
erucate (22:1n9)	0.774649	0.0218036	0.0397962	1.33848	0.000156673	0.000652292	UP|UP	1552	C08316	5281116	LC/MS Neg	Long Chain Fatty Acid	112-86-7	NA	0.536705	0.0820812	0.131702	0.744246	0.0382102	0.0670521
erythritol	-0.473446	0.000134825	0.000502244	0.162371	0.0214516	0.0453977	NC|UP	20699	C00503	222285	GC/MS	Food Component/Plant	149-32-6	0.141975	-0.596257	0.000239412	0.00104456	-0.466741	0.000274656	0.00101131
erythronate*	-0.508599	5.58e-06	3.35e-05	0.0717934	0.0756473	0.129885	NC|NC	42420		2781043	LC/MS Polar	Aminosugar Metabolism	88759-55-1	0.0259695	-0.547135	1.47973e-05	0.000109603	-0.468274	3.20192e-05	0.000152211
erythrulose	0.337848	0.00276935	0.00670751	0.909817	0.000173463	0.000703795	NC|UP	37427	C02045	5460032	GC/MS	Advanced Glycation End-product	533-50-6	0.384358	0.347005	0.00864022	0.0201605	0.409737	0.00185128	0.00508305
estriol 3-sulfate	2.1662	0.000300781	0.000997902	3.04159	1.58e-08	4.24e-07	UP|UP	21294	C05141		LC/MS Neg	Steroid	50-27-1	0.169053	2.1662	0.0022294	0.00642592	2.1662	0.000683377	0.00218749
estrone 3-sulfate	4.19703	1.05e-07	1.27e-06	5.43656	2.65e-08	6.26e-07	UP|UP	18474	C02538	3001028	LC/MS Neg	Steroid	438-67-5	0.00954007	4.18064	5.58949e-06	4.9496e-05	4.3326	4.41661e-07	4.39591e-06
ethyl paraben sulfate	-8.13413	0.0526712	0.0836697	-6.80955	0.356019	0.449689	DN|NC	48463			LC/MS Neg		162338-11-6	NA	-8.20601	0.0757117	0.123524	-8.20601	0.0865027	0.132457
ethylmalonate	-0.453099	0.00156512	0.00422451	0.21575	0.0831283	0.13862	NC|NC	15765		11756	LC/MS Polar	Leucine, Isoleucine and Valine Metabolism	601-75-2	0.0468056	-0.405473	0.0105083	0.0237368	-0.418887	0.00260524	0.00682938
etiocholanolone glucuronide	-1.69265	9.71e-06	5.29e-05	-1.168	0.00728015	0.0177002	DN|DN	47112			LC/MS Neg	Steroid	3602-09-03	0.364645	-1.59535	2.27517e-05	0.000154179	-1.57193	2.04856e-05	0.00010368
eugenol sulfate	-1.32507	0.346122	0.424	-0.432544	0.959796	0.965861	NC|NC	48715		180632	LC/MS Neg	Food Component/Plant	95480-60-7	0.779511	-1.45479	0.388983	0.474516	-1.45479	0.242642	0.31876
euricoyl sphingomyelin*	-0.145637	0.63659	0.696749	0.504337	0.014258	0.031536	NC|UP	48493			LC/MS Polar	Sphingolipid Metabolism		0.247575	-0.295706	0.319708	0.402479	0.00161064	0.949985	0.962067
ferulic acid 4-sulfate	-0.64998	0.0631003	0.0978327	-0.0559848	0.313419	0.406615	DN|NC	47114		6305574	LC/MS Neg	Food Component/Plant	86321-29-1	NA	-0.550143	0.287344	0.372028	-0.93217	0.030012	0.055094
flavin adenine dinucleotide (FAD)	0.834156	0.00217977	0.00559883	1.57565	3.81e-07	5.45e-06	UP|UP	2134	C00016	643975	LC/MS Neg	Riboflavin Metabolism	146-14-5;84366-81-4	NA	0.590723	0.0160092	0.033993	0.939568	0.0104315	0.0215742
fructose	-0.420978	0.0950466	0.138868	-0.137799	0.480394	0.566756	NC|NC	577	C00095	5984	GC/MS	Fructose, Mannose and Galactose Metabolism	57-48-7	0.383636	-0.351507	0.157367	0.22527	-0.358029	0.148008	0.207212
fucose	0.167838	0.353778	0.430048	0.572709	0.000196373	0.000781811	NC|UP	15821	C01018	19466	GC/MS	Pentose Metabolism	2438-80-4	0.371667	0.401276	0.415767	0.499704	0.0498801	0.596488	0.660805
fumarate	-0.117138	0.287053	0.364248	0.54315	3.89e-05	0.000202858	NC|UP	1643	C00122	444972	LC/MS Polar	TCA Cycle	100-17-8	0.0806331	-0.125908	0.595298	0.672349	-0.0784845	0.515188	0.589183
galactonate	-0.312342	0.800916	0.841886	0.470791	0.0412313	0.0793485	NC|UP	27719	C00880	128869	LC/MS Polar	Fructose, Mannose and Galactose Metabolism	299-28-5	NA	-0.312342	0.970142	0.984045	-0.0640708	0.525024	0.59647
gamma-CEHC	-0.0630037	0.238797	0.312991	0.0659869	0.944751	0.953735	NC|NC	44876		133098	LC/MS Neg	Tocopherol Metabolism	178167-75-4	0.0431112	-0.0543354	0.691726	0.758672	-0.0605267	0.41035	0.485861
gamma-CEHC glucuronide*	-0.416456	0.0666556	0.103005	0.261561	0.298541	0.390494	NC|NC	42381			LC/MS Neg	Tocopherol Metabolism		NA	-0.424985	0.121252	0.182491	-0.381406	0.0946518	0.142559
gamma-glutamylalanine	0.155055	0.344664	0.423027	-0.317809	0.11515	0.181113	NC|NC	37063		440103	LC/MS Pos	Gamma-glutamyl Amino Acid	5875-41-2	0.0206677	0.0386194	0.24619	0.327397	0.255326	0.224227	0.297568
gamma-glutamylglutamate	-2.28012	1.41e-09	8.11e-08	-1.66569	1.06e-08	3.35e-07	DN|DN	36738	C05282	92865	LC/MS Pos	Gamma-glutamyl Amino Acid	1116-22-9	0.246171	-2.3065	8.12249e-08	3.23878e-06	-2.25316	1.19657e-08	2.82302e-07
gamma-glutamylglutamine	0.6655	0.00404474	0.00919739	-0.634311	0.12422	0.19113	UP|NC	2730	C05283	150914	LC/MS Pos	Gamma-glutamyl Amino Acid	10148-81-9	0.175719	1.17975	0.00142286	0.0043575	0.886247	0.00519509	0.0117768
gamma-glutamylhistidine	0.128506	0.405771	0.481333	1.16265	0.618687	0.698772	NC|NC	18245		7017195	LC/MS Neg	Gamma-glutamyl Amino Acid	37460-15-4	0.12072	-0.197645	0.309291	0.392467	-0.235809	0.30402	0.386205
gamma-glutamylisoleucine*	-1.66776	2.84e-09	1.01e-07	-0.829521	9.17e-07	9.74e-06	DN|DN	34456		14253342	LC/MS Pos	Gamma-glutamyl Amino Acid		0.0813855	-1.74203	8.13509e-08	3.23878e-06	-1.73051	2.88548e-10	1.67095e-08
gamma-glutamylleucine	-1.12873	2.63e-09	1.01e-07	-0.566696	6.81e-05	0.000320316	DN|DN	18369		151023	LC/MS Pos	Gamma-glutamyl Amino Acid	2566-39-4	0.0206213	-1.18915	9.59472e-08	3.5952e-06	-1.19709	1.72548e-08	3.79012e-07
gamma-glutamyllysine	-1.48993	1.62e-06	1.2e-05	-0.71597	0.133712	0.201442	DN|NC	33934		65254;14284565	LC/MS Pos	Gamma-glutamyl Amino Acid	17105-15-6	NA	0	0.000402203	0.00160127	-1.42738	1.7477e-05	9.20069e-05
gamma-glutamylmethionine	0.0338203	0.601075	0.66589	-0.190368	0.686779	0.755587	NC|NC	44872		7009567	LC/MS Pos	Gamma-glutamyl Amino Acid	17663-87-5	0.0981133	0.0523614	0.584968	0.663033	0.0869191	0.5885	0.654231
gamma-glutamylphenylalanine	-1.02692	1.86e-09	8.46e-08	-0.409503	0.000683196	0.0022549	DN|DN	33422		111299	LC/MS Pos	Gamma-glutamyl Amino Acid	7432-24-8	0.0813665	-1.0722	1.08552e-07	3.6033e-06	-1.05611	5.60135e-11	5.94677e-09
gamma-glutamylthreonine*	-0.541525	0.00254727	0.00634308	-0.104334	0.757528	0.805585	NC|NC	33364			LC/MS Pos	Gamma-glutamyl Amino Acid	5652-48-2	0.203749	-0.695485	0.00902542	0.0208354	-0.549009	0.0040032	0.00955071
gamma-glutamyltryptophan	0.19111	0.461104	0.535015	0.297915	0.108138	0.17178	NC|NC	33947		3989307	LC/MS Pos	Gamma-glutamyl Amino Acid	66471-20-3	0.0784771	0.182104	0.759046	0.811262	0.114436	0.773642	0.817264
gamma-glutamyltyrosine	-1.45428	4.48e-09	1.3e-07	-0.888823	2.68e-06	2.16e-05	DN|DN	2734		94340	LC/MS Pos	Gamma-glutamyl Amino Acid	7432-23-7	0.404253	-1.41448	3.2169e-07	6.42175e-06	-1.4972	2.95482e-08	5.53595e-07
gamma-glutamylvaline	-1.28639	3.35e-10	3.58e-08	-0.655806	5.9e-06	4.22e-05	DN|DN	43829		7015683	LC/MS Pos	Gamma-glutamyl Amino Acid	2746-34-1	0.153977	-1.33369	8.69828e-09	1.35079e-06	-1.37093	2.4085e-09	8.0748e-08
gamma-tocopherol	-0.507021	0.00294573	0.00705424	0.023114	0.574932	0.656329	NC|NC	33420	C02483	14986	GC/MS	Tocopherol Metabolism	54-28-4	0.13525	-0.675208	0.00104971	0.00342906	-0.486027	0.00550966	0.0122715
gentisate	2.74686	0.0476289	0.0770041	3.21413	0.000437788	0.00154415	UP|UP	18280	C00628	3469	LC/MS Neg	Phenylalanine and Tyrosine Metabolism	490-79-9	NA	2.74686	0.0864119	0.135985	2.85724	0.0165252	0.0322901
gluconate	-0.267253	0.0135344	0.0267746	0.250855	0.0381471	0.0745391	NC|UP	587	C00257	10690	LC/MS Polar	Food Component/Plant	527-07-1	0.0317794	-0.20452	0.0433857	0.0771975	-0.342976	0.00966914	0.0202607
glucose	0.00307639	0.500288	0.568063	0.216765	0.00853612	0.0202138	NC|UP	20488	C00031	79025	LC/MS Polar	Glycolysis, Gluconeogenesis, and Pyruvate Metabolism	50-99-7	0.0236403	0.00308965	0.910649	0.941694	0.00928619	0.845934	0.874773
glucuronate	-0.378787	0.000112676	0.000429788	0.34304	0.00942897	0.0217618	NC|UP	15443	C00191	444791	LC/MS Polar	Aminosugar Metabolism	207300-70-7	0.0386315	-0.377935	0.00119777	0.00379591	-0.368864	0.000418755	0.00146564
glutamate	-1.79851	2.32e-07	2.34e-06	-1.1736	3.37e-05	0.000181743	DN|DN	57	C00025	611	LC/MS Pos	Glutamate Metabolism	56-86-0	0.0224068	-1.93748	2.52934e-06	2.87712e-05	-1.76318	3.43707e-07	3.71087e-06
glutamine	0.506664	0.0035384	0.00819622	0.744704	4.59e-05	0.000226491	NC|UP	53	C00064	5961	LC/MS Pos	Glutamate Metabolism	56-85-9	0.00439492	0.507053	0.000628602	0.00235541	0.528838	0.00246079	0.00650423
glutamine-leucine	-3.78102	0.00940939	0.0193348	-2.42812	0.196456	0.275128	DN|NC	42994			LC/MS Pos	Dipeptide		NA	-3.90639	0.018936	0.0392907	-4.45889	0.00466953	0.0107771
glutarate (pentanedioate)	-0.719939	0.0486422	0.078048	-0.273873	0.618649	0.698772	DN|NC	396	C00489	743	LC/MS Polar	Lysine Metabolism	110-94-1	0.0803915	-0.899316	0.0342417	0.0635918	-0.775724	0.0484653	0.0823264
glutarylcarnitine (C5)	-0.307258	0.0393745	0.0658262	0.423836	0.000541692	0.00185815	NC|UP	44664		71464488	LC/MS Pos	Lysine Metabolism	102636-82-8	0.0914876	-0.358605	0.0305756	0.0577942	-0.261763	0.0275709	0.0512031
glutathione, oxidized (GSSG)	0	0.000259764	0.000875501	1.25822	9.78e-09	3.28e-07	NC|UP	38783	C00127	65359	LC/MS Pos	Glutathione Metabolism	103239-24-3	0.527847	0	0.00124722	0.00391368	0	0.000515828	0.00173853
glycerate	-0.646806	6.27e-07	5.54e-06	0.188465	0.312797	0.406615	DN|NC	1572	C00258	752	LC/MS Polar	Glycolysis, Gluconeogenesis, and Pyruvate Metabolism	600-19-1	0.106293	-0.607829	3.51616e-05	0.000215365	-0.631877	3.83512e-07	4.00487e-06
glycerol	-0.182091	0.0686785	0.104661	0.373089	0.00601469	0.0149662	NC|UP	15122	C00116	753	LC/MS Neg	Glycerolipid Metabolism	56-81-5	0.0564126	-0.492243	0.0150394	0.032148	-0.217047	0.108428	0.159512
glycerol 3-phosphate (G3P)	-0.986412	0.000900858	0.0025849	-0.38599	0.19652	0.275128	DN|NC	15365	C00093	754	GC/MS	Glycerolipid Metabolism	29849-82-9	0.460727	-1.17742	0.0023276	0.00663588	-0.924266	0.00381504	0.00920524
glycerophosphoethanolamine	-0.907258	0.000107004	0.000410611	-0.210869	0.480342	0.566756	DN|NC	37455	C01233	123874	LC/MS Polar	Phospholipid Metabolism	33049-08-0	0.0825606	-0.910464	0.000167817	0.000791849	-0.820771	0.000477765	0.00163622
glycerophosphoinositol*	-1.52407	0.00326677	0.00767872	-0.819653	0.169582	0.245576	DN|NC	47155			LC/MS Polar	Phospholipid Metabolism	16824-65-0	NA	-1.76731	0.00427994	0.0111369	-1.65599	0.00497948	0.0113689
glycerophosphorylcholine (GPC)	-0.940291	1.34e-05	6.96e-05	-0.19701	0.179242	0.256488	DN|NC	15990	C00670	71920	LC/MS Pos	Phospholipid Metabolism	28319-77-9	0.152754	-0.939789	7.57008e-05	0.000419317	-0.916031	4.07629e-05	0.000184156
glycine	-0.60988	2.8e-05	0.000131092	0.0148442	0.889751	0.912675	DN|NC	58	C00037	750	LC/MS Pos	Glycine, Serine and Threonine Metabolism	56-40-6	0.141637	-0.548676	0.000239268	0.00104456	-0.5344	0.00011087	0.000452719
glycochenodeoxycholate	-0.479524	0.412826	0.486082	-0.192027	0.72423	0.78325	NC|NC	32346	C05466	12544	LC/MS Neg	Primary Bile Acid Metabolism	16564-43-5	0.0642497	-0.814068	0.14053	0.205316	-0.636054	0.279243	0.359349
glycocholate	0.537953	0.367687	0.441085	1.31332	0.0161082	0.0350202	NC|UP	18476	C01921	10140	LC/MS Neg	Primary Bile Acid Metabolism	475-31-0;863-57-0	0.0964489	0.2291	0.781927	0.831532	0.44389	0.518396	0.591789
glycocholenate sulfate*	-0.244695	0.259487	0.335281	-0.153113	0.553658	0.637757	NC|NC	32599			LC/MS Neg	Secondary Bile Acid Metabolism		0.0462421	-0.262586	0.234226	0.312793	-0.262241	0.20682	0.276193
glycodeoxycholate	-0.174146	0.596442	0.66422	0.446292	0.557943	0.641534	NC|NC	18477	C05464	3035026	LC/MS Neg	Secondary Bile Acid Metabolism	360-65-6	0.2847	-0.573963	0.549152	0.631426	-0.00785494	0.956218	0.965712
glycohyocholate	0.354473	0.36098	0.436023	1.12397	0.013056	0.0291933	NC|UP	42574			LC/MS Neg	Secondary Bile Acid Metabolism		0.330295	0.32473	0.702765	0.766543	0.44512	0.525306	0.59647
glycolate (hydroxyacetate)	-0.145367	0.32266	0.40222	0.432713	6.64e-05	0.000315782	NC|UP	15737	C00160	757	GC/MS	Chemical	79-14-1	0.123655	-0.125906	0.278014	0.361418	-0.200638	0.469154	0.545349
glycolithocholate	-1.70112	0.002586	0.00640965	-1.53586	0.0054645	0.0137584	DN|DN	31912	C15557	115245	LC/MS Neg	Secondary Bile Acid Metabolism	474-74-8	NA	-1.5916	0.00665129	0.0161713	-1.5916	0.00345348	0.00849371
glycolithocholate sulfate*	-0.685424	0.0207831	0.0384849	-0.629408	0.0465069	0.0871321	DN|DN	32620	C11301	72222	LC/MS Neg	Secondary Bile Acid Metabolism	15324-64-8	0.284763	-0.722775	0.026285	0.0505847	-0.665108	0.0438974	0.0755748
glycoursodeoxycholate	-0.533798	0.214612	0.286	-0.70993	0.158207	0.232744	NC|NC	39379		12310288	LC/MS Neg	Secondary Bile Acid Metabolism	64480-66-6	NA	-1.03145	0.0646188	0.107473	-0.778716	0.139331	0.196794
glycylleucine	-1.43108	0.000290955	0.000970358	-0.810686	0.0406111	0.0786299	DN|DN	34398	C02155	92843	LC/MS Pos	Dipeptide	869-19-2	0.174316	-1.4957	0.000698221	0.00256771	-1.46812	0.00107549	0.00323155
guanidinoacetate	-0.0879732	0.728991	0.776144	0.673494	0.045802	0.0860645	NC|UP	43802	C00581	763	LC/MS Pos	Creatine Metabolism	352-97-6	0.0433791	-0.0160018	0.994031	0.998734	0.0646573	0.907195	0.93207
gulonic acid*	-0.579631	0.00126074	0.00349171	0.196756	0.228783	0.310143	NC|NC	46957		9794176	LC/MS Polar	Ascorbate and Aldarate Metabolism	20246-53-1	NA	-0.573611	0.00336177	0.00911254	-0.69431	0.000910858	0.00281659
heme	4.93049	4.31e-05	0.000184525	4.59588	1.44e-06	1.37e-05	UP|UP	41754		26945	LC/MS Pos	Hemoglobin and Porphyrin Metabolism	14875-96-8	NA	4.93049	0.000298273	0.00126667	3.53684	0.000942173	0.00289404
HEPES	0	0.656811	0.715194	0.67589	0.000697211	0.00228929	NC|UP	21248		23831	LC/MS Neg	Chemical	7365-45-9	NA	0	1	1	0	0.7279	0.777974
hexadecanedioate	-0.0169372	0.650145	0.709148	0.487892	1.03e-05	6.58e-05	NC|UP	35678	C19615	10459	LC/MS Neg	Fatty Acid, Dicarboxylate	505-54-4	0.20369	-0.0105797	0.776186	0.826807	0.00451496	0.863047	0.888144
hexanoylcarnitine	-0.0446169	0.710133	0.76027	0.55006	0.00515147	0.0132097	NC|UP	32328		6426853	LC/MS Pos	Fatty Acid Metabolism(Acyl Carnitine)	6920-35-0	0.162167	0.00759694	0.982093	0.991432	-0.172115	0.712478	0.764055
hexanoylglycine	-1.29159	0.0299505	0.0514244	-0.654874	0.457101	0.548525	DN|NC	35436		99463	LC/MS Neg	Fatty Acid Metabolism(Acyl Glycine)	24003-67-6	0.451499	-1.55029	0.059459	0.099935	-2.84269	0.0324538	0.0587303
hippurate	-1.5723	0.00276867	0.00670751	-1.05154	0.121175	0.18735	DN|NC	15753	C01586	464	LC/MS Neg	Benzoate Metabolism	495-69-2	0.213559	-1.45238	0.0107341	0.0240762	-1.61612	0.0115083	0.0234211
histidine	-0.437541	0.0016698	0.00448802	0.0719075	0.173043	0.249386	NC|NC	59	C00135	6274	LC/MS Neg	Histidine Metabolism	5934-29-2	0.0674857	-0.486378	0.00256976	0.00724309	-0.49511	0.00141693	0.00410267
histidylalanine	-7.84995	1.5e-09	8.11e-08	-6.98798	6.11e-08	1.15e-06	DN|DN	42027		351667	LC/MS Neg	Dipeptide	16874-75-2	NA	-7.69464	1.1178e-08	1.35079e-06	-7.98926	4.02228e-08	7.11719e-07
homoarginine	0.732352	0.0012864	0.00354733	1.10282	1.27e-06	1.22e-05	UP|UP	22137	C01924	9085	LC/MS Polar	Urea cycle; Arginine and Proline Metabolism	156-86-5	0.194361	0.618192	0.00632035	0.0154848	0.756814	0.00130122	0.00378484
homocitrulline	1.42862	0.0214276	0.0393264	1.66435	0.000252017	0.000972938	UP|UP	22138	C02427	65072	LC/MS Pos	Urea cycle; Arginine and Proline Metabolism	1190-49-4	0.288498	1.44007	0.0456429	0.0805352	1.26931	0.0118001	0.0239385
homostachydrine*	-1.30793	1.44e-07	1.58e-06	-0.666547	0.000821206	0.00265537	DN|DN	33009	C08283	441447	LC/MS Pos	Food Component/Plant	1195-94-4	0.0154997	-1.19632	3.91164e-06	3.89331e-05	-1.31022	8.8267e-07	7.70221e-06
HWESASLLR	-6.63844	7.05e-09	1.8e-07	-5.95546	1.6e-08	4.24e-07	DN|DN	44657			LC/MS Pos	Polypeptide		0.575504	-6.93495	1.56322e-07	4.74178e-06	-6.68033	1.10324e-07	1.5972e-06
HWESASXX*	-5.9738	3.31e-09	1.11e-07	-5.5476	2.14e-08	5.45e-07	DN|DN	32836			LC/MS Pos	Polypeptide		0.175984	-6.11003	5.82754e-08	2.8555e-06	-6.00485	4.05691e-10	2.15354e-08
hydroquinone sulfate	-1.87023	4.08e-05	0.000177555	-1.15783	0.0084404	0.0200617	DN|DN	35322	C00530	161220	LC/MS Neg	Drug	123-31-9	NA	-1.39982	0.00129515	0.00404417	-2.29679	4.99999e-05	0.00022118
hydroxybutyrylcarnitine*	0.341129	0.645591	0.705389	0.714113	0.0283536	0.0571611	NC|UP	43264		53481617	LC/MS Pos	Fatty Acid Metabolism(Acyl Carnitine)		0.280081	0.361657	0.449834	0.533602	0.369296	0.654931	0.715594
hydroxycotinine	0	0.757494	0.802868	0.852946	3.78e-05	0.000198991	NC|UP	38661		10219774	LC/MS Pos	Tobacco Metabolite	34834-67-8	NA	0	0.64478	0.721837	0	0.70677	0.760494
hyocholate	-0.23534	0.729843	0.776144	0.685837	0.416074	0.506166	NC|NC	34093	C17649	92805	LC/MS Neg	Secondary Bile Acid Metabolism	547-75-1	0.423577	-0.0881009	0.96967	0.984045	-0.904133	0.400087	0.477258
hypotaurine	-0.753081	0.00193888	0.00506174	-0.0838906	0.724221	0.78325	DN|NC	590	C00519	107812	LC/MS Polar	Methionine, Cysteine, SAM and Taurine Metabolism	300-84-5	NA	-0.684054	0.0124583	0.0273652	-0.703157	0.00621124	0.0135964
hypoxanthine	0.772511	0.00637885	0.0138208	1.33058	7.84e-07	8.61e-06	UP|UP	3127	C00262	790	LC/MS Neg	Purine Metabolism, (Hypo)Xanthine/Inosine containing	68-94-0	0.0625614	0.616012	0.0813078	0.130791	0.53842	0.0503274	0.0841433
I-urobilinogen	0	0.248851	0.323035	0.791537	1.71e-05	0.000100862	NC|UP	32426	C05790	26818	LC/MS Neg	Hemoglobin and Porphyrin Metabolism	14684-37-8	0.447365	0	0.514339	0.596611	0	0.28063	0.360405
ibuprofen	0	0.000148964	0.000545346	0.280334	0.747896	0.798113	NC|NC	17799	D00126	3672	LC/MS Pos	Drug	15687-27-1	NA	-1.41056	3.87248e-05	0.00023493	0	0.000819146	0.00257042
imidazole lactate	-0.596881	0.00189888	0.00497773	0.189679	0.719512	0.780799	DN|NC	15716	C05568	440129	LC/MS Pos	Histidine Metabolism	14403-45-3	0.0529017	-0.640348	0.000870998	0.00299906	-0.52634	0.00998367	0.0208511
imidazole propionate	-0.555169	0.219303	0.29164	0.576997	0.609863	0.692482	NC|NC	40730		70630	LC/MS Pos	Histidine Metabolism	1074-59-5	0.46265	-0.583581	0.195573	0.269071	-0.494702	0.322264	0.400161
iminodiacetate (IDA)	-0.277537	0.0631228	0.0978327	0.385927	0.198716	0.276984	NC|NC	35837	C19911	8897	GC/MS	Chemical	142-73-4	0.445312	-0.316139	0.0866717	0.135985	-0.272419	0.119324	0.173538
indole-3-carboxylic acid	-0.114115	0.200971	0.268946	0.603482	0.00201417	0.00580556	NC|UP	38116	C19837	69867	LC/MS Neg	Tryptophan Metabolism	771-50-6	0.232952	-0.0972346	0.432133	0.51549	-0.122444	0.108428	0.159512
indoleacetate	-0.402298	0.00353563	0.00819622	-0.117018	0.17738	0.254485	NC|NC	27513	C00954	802	LC/MS Pos	Tryptophan Metabolism	6505-45-9	0.05295	-0.39356	0.0233855	0.0455835	-0.433686	0.00295857	0.00757482
indoleacetylglutamine	-1.50426	0.0284694	0.0495493	-0.591267	0.574897	0.656329	DN|NC	42087		25200879	LC/MS Neg	Tryptophan Metabolism		0.169328	-0.216948	0.246939	0.327709	-2.11073	0.0129676	0.026058
indolebutyrate	-0.339828	0.044483	0.07303	-0.462476	0.0297457	0.0593982	NC|DN	34402	C11284	8617	LC/MS Pos	Tryptophan Metabolism	133-32-4	0.202108	-0.435128	0.0583879	0.0983945	-0.370196	0.0605408	0.0983788
indolelactate	-0.0888753	0.412791	0.486082	0.115409	0.0252236	0.052508	NC|UP	18349	C02043	92904	LC/MS Pos	Tryptophan Metabolism	832-97-3	0.0422509	-0.100793	0.472584	0.556443	-0.0908126	0.437592	0.512402
indolepropionate	-0.249353	0.0913622	0.134406	0.46312	0.939727	0.950169	NC|NC	32405		3744	LC/MS Pos	Tryptophan Metabolism	830-96-6	0.0482194	-0.264039	0.088053	0.137475	-0.215923	0.120551	0.174922
indolin-2-one	-0.28646	0.248992	0.323035	0.346423	0.409226	0.501301	NC|NC	43374	C12312	321710	LC/MS Pos	Food Component/Plant	59-48-3	0.576686	-0.984269	0.0813047	0.130791	-0.594413	0.220382	0.293076
inosine	0.440859	0.0613447	0.0962614	1.24734	0.000271166	0.00104056	NC|UP	1123	C00294	6021	LC/MS Neg	Purine Metabolism, (Hypo)Xanthine/Inosine containing	58-63-9	0.0162219	0.430257	0.258591	0.341768	0.269472	0.21251	0.283198
inosine 5'-monophosphate (IMP)	2.46304	0.00325351	0.00767872	3.28504	0.000101547	0.000446107	UP|UP	2133	C00130	8582	LC/MS Pos	Purine Metabolism, (Hypo)Xanthine/Inosine containing	4691-65-0	0.245812	2.69987	0.0116639	0.0258679	2.58881	0.0017521	0.00485255
isobutyrylcarnitine	-0.392764	0.0562981	0.0887671	0.491997	0.219198	0.301575	NC|NC	33441		168379	LC/MS Pos	Leucine, Isoleucine and Valine Metabolism	25518-49-4	0.0957347	-0.467505	0.022501	0.0446515	-0.38829	0.031479	0.057456
isobutyrylglycine	-0.0220037	0.583659	0.651122	0.177564	0.196471	0.275128	NC|NC	35437		10855600	LC/MS Neg	Leucine, Isoleucine and Valine Metabolism	15926-18-8	0.297133	0.0341984	0.458905	0.541338	-0.0424204	0.378767	0.456095
isocaproate	3.76018	0.234514	0.308648	4.33374	0.0033946	0.00912388	NC|UP	22273		12587	LC/MS Neg	Fatty Acid, Branched	646-07-1	0.177871	3.76018	0.261075	0.344316	3.76018	0.367257	0.447309
isoleucine	-0.388976	0.0015316	0.00415161	0	0.562379	0.645469	NC|NC	1125	C00407	6306	LC/MS Pos	Leucine, Isoleucine and Valine Metabolism	73-32-5	0.055113	-0.602347	0.000358857	0.001475	-0.42361	0.00232616	0.00617402
isoleucylglycine	-0.545945	0.0237279	0.0424591	0.0510851	0.251524	0.33519	NC|NC	40008		342532	LC/MS Pos	Dipeptide	868-28-0	0.187125	-0.744066	0.0441677	0.0781561	-0.624116	0.0327807	0.0588819
isovalerate	-0.929557	2.3e-08	3.96e-07	-0.562885	0.00390202	0.0103566	DN|DN	44656	C08262	10430	LC/MS Neg	Leucine, Isoleucine and Valine Metabolism	503-74-2	0.117154	-1.14502	2.34605e-07	5.74783e-06	-0.954111	2.3322e-09	8.0748e-08
isovalerylcarnitine	-0.72923	0.00189888	0.00497773	-0.31567	0.719512	0.780799	DN|NC	34407		6426851	LC/MS Pos	Leucine, Isoleucine and Valine Metabolism	31023-24-2	0.0955808	-0.829842	0.000167817	0.000791849	-0.83884	0.00032023	0.00115901
isovalerylglycine	-0.150417	0.354435	0.430048	0.307128	0.205429	0.285095	NC|NC	35107		546304	LC/MS Neg	Leucine, Isoleucine and Valine Metabolism	16284-60-9	0.472099	-0.416953	0.0866684	0.135985	-0.23504	0.226369	0.299164
kynurenate	-0.555682	0.000178123	0.00063744	-0.193946	0.0809069	0.135745	NC|NC	1417	C01717	3845	LC/MS Neg	Tryptophan Metabolism	492-27-3	0.131585	-0.517062	0.00210605	0.00615392	-0.707286	2.06708e-05	0.00010368
kynurenine	-0.274871	0.00535985	0.0120219	-0.0225481	0.791149	0.83162	NC|NC	15140	C00328	161166	LC/MS Pos	Tryptophan Metabolism	2922-83-0	0.0402149	-0.269886	0.0177075	0.0368717	-0.300619	0.0028132	0.00731433
L-urobilin	1.07055	0.728797	0.776144	1.45838	0.0696003	0.122506	NC|NC	40173	C05793	5280818	LC/MS Pos	Hemoglobin and Porphyrin Metabolism	34217-90-8	0.465815	1.07055	0.553827	0.635286	3.75423	0.662955	0.721884
lactate	0.0836979	0.409241	0.484548	0.550504	7.21e-05	0.000335266	NC|UP	527	C00186	612	LC/MS Neg	Glycolysis, Gluconeogenesis, and Pyruvate Metabolism	79-33-4	0.0947805	0.0946617	0.458901	0.541338	0.0973607	0.31936	0.398107
lactose	-1.98153	0.243814	0.318257	-0.445554	0.864922	0.894408	NC|NC	567	C00243	84571	LC/MS Polar	Disaccharides and Oligosaccharides	5965-66-2	0.241255	-2.39273	0.182769	0.255316	-1.69117	0.574242	0.646276
lathosterol	-0.156192	0.863647	0.8902	0.596191	0.00173814	0.00514974	NC|UP	39864	C01189	65728	GC/MS	Sterol	80-99-9;80-99-9	0.240331	-0.243724	0.856057	0.893948	-0.231202	0.40143	0.477526
laurate (12:0)	-0.0323917	0.984922	0.989583	-0.0487554	0.636324	0.712392	NC|NC	1645	C02679	3893	LC/MS Neg	Medium Chain Fatty Acid	143-07-7	0.0700129	0.146572	0.544523	0.627236	0.0896467	0.833779	0.865012
laurylcarnitine	-1.10814	0.0237279	0.0424591	-0.389692	0.492273	0.577491	DN|NC	34534		10427569	LC/MS Pos	Fatty Acid Metabolism(Acyl Carnitine)	25518-54-1	0.082537	-0.695018	0.0624808	0.104463	-0.965862	0.0422803	0.0731863
leucine	-0.336536	0.00770686	0.0162113	-0.227663	0.00634197	0.0155935	NC|DN	60	C00123	6106	LC/MS Pos	Leucine, Isoleucine and Valine Metabolism	61-90-5	0.0736465	-0.490328	0.00502394	0.0126994	-0.35889	0.00579676	0.012866
leucylglutamine*	-3.35441	2.54e-05	0.000119699	-2.56342	0.000668961	0.00221942	DN|DN	48189		4305457	LC/MS Pos	Dipeptide		0.344492	-3.4147	1.92742e-05	0.000134235	-3.80557	5.95208e-05	0.000261481
leucylglycine	-1.57859	0.00407168	0.00919739	-0.429278	0.125795	0.192638	DN|NC	40045		79070	LC/MS Pos	Dipeptide	686-50-0	0.389032	-2.66708	0.00773605	0.0183876	-1.89811	0.00550966	0.0122715
levulinate (4-oxovalerate)	-0.625221	1.97e-06	1.4e-05	-0.0367814	0.500248	0.584694	DN|NC	22177		11579	LC/MS Pos	Food Component/Plant	123-76-2	0.128842	-0.715392	3.64014e-06	3.68059e-05	-0.591872	2.00983e-06	1.54248e-05
lignocerate (24:0)	0.971993	0.807872	0.846406	1.22658	0.0304796	0.0604845	NC|UP	1364	C08320	11197	GC/MS	Long Chain Fatty Acid	557-59-5	NA	0.971993	0.935827	0.963041	-1.01313	0.315056	0.394284
linoleamide (18:2n6)	-1.62061	1.41e-05	7.19e-05	-1.15151	0.000733661	0.00239663	DN|DN	32455		6435901	LC/MS Neg	Fatty Acid, Amide	3999-01-07	0.143853	-1.63934	0.000123385	0.000627305	-1.6688	3.82277e-05	0.00017624
linoleate (18:2n6)	-0.0247201	0.427351	0.498577	0.227663	0.356504	0.449689	NC|NC	1105	C01595	5280450	LC/MS Neg	Polyunsaturated Fatty Acid (n3 and n6)	60-33-3	0.0594416	-0.00755779	0.281337	0.364993	-0.111995	0.308063	0.388586
linolenate [alpha or gamma; (18:3n3 or 6)]	-0.188626	0.618717	0.681873	0.227351	0.135153	0.20257	NC|NC	34035	C06427	5280934	LC/MS Neg	Polyunsaturated Fatty Acid (n3 and n6)		0.0630028	-0.197213	0.658912	0.733788	-0.254048	0.437592	0.512402
linoleoylcarnitine*	-0.384503	0.200971	0.268946	-0.246818	0.183742	0.261259	NC|NC	46223		6450015	LC/MS Pos	Fatty Acid Metabolism(Acyl Carnitine)	36816-10-1	0.0506033	-0.546112	0.222667	0.29987	-0.47034	0.108428	0.159512
lysine	-0.358871	0.00107779	0.00305133	0.346566	0.0003195	0.00121144	NC|UP	1301	C00047	5962	LC/MS Polar	Lysine Metabolism	56-87-1	0.0601705	-0.341288	0.00361159	0.00954598	-0.309311	0.00146549	0.00420503
malate	-0.469745	0.000734115	0.00220581	0.351691	0.0082672	0.0197791	NC|UP	1303	C00149	525	LC/MS Neg	TCA Cycle	6915-15-7	0.00863487	-0.48379	0.00756637	0.0180516	-0.435198	0.0041085	0.00976535
maleate (cis-Butenedioate)	-1.21131	2.64e-10	3.58e-08	-0.63644	0.000106761	0.000465801	DN|DN	20676	C01384	444266	LC/MS Polar	Fatty Acid, Dicarboxylate	110-16-7	0.058704	-1.03767	1.76656e-08	1.40662e-06	-1.26855	9.95743e-13	6.34288e-10
malonate (propanedioate)	-0.239832	0.00613767	0.0134382	0.497099	7.2e-06	4.88e-05	NC|UP	15872	C00383	867	LC/MS Polar	Fatty Acid Synthesis	141-82-2;26522-22-85-0	0.136673	-0.234521	0.0177075	0.0368717	-0.275494	0.0166025	0.0323418
malonylcarnitine	-0.382323	0.248996	0.323035	0.414108	0.0766703	0.130594	NC|NC	37059		22833583	LC/MS Pos	Fatty Acid Synthesis	853728-01-5	0.566055	-0.386173	0.175698	0.24652	-0.297709	0.378767	0.456095
maltose	-1.34177	0.00368396	0.00841106	-0.434969	0.22402	0.306883	DN|NC	15586	C00208	10991489	LC/MS Polar	Glycogen Metabolism	6363-53-7	0.145303	-1.15542	0.0234	0.0455835	-1.19439	0.0138538	0.0274919
maltotriose	2.48582	0.0222019	0.0401981	1.37344	0.0809782	0.135745	UP|NC	44688	C01835	439586	LC/MS Neg	Glycogen Metabolism	1109-28-0	0.107006	2.65602	0.00269833	0.00747396	2.52347	0.0141084	0.0279101
mannitol	-0.70905	0.00406398	0.00919739	0.217854	0.461051	0.551012	DN|NC	15335	C00392	6251	GC/MS	Fructose, Mannose and Galactose Metabolism	69-65-8	0.353099	-0.701265	0.0109654	0.0245087	-0.770066	0.00527303	0.011869
mannose	0.456947	0.0348324	0.0585441	1.17838	4.34e-07	5.88e-06	NC|UP	48153	C00159	18950	LC/MS Polar	Fructose, Mannose and Galactose Metabolism	3458-28-4	0.06908	0.552868	0.0294758	0.0558812	0.49579	0.052248	0.0864467
margarate (17:0)	-0.266807	0.238785	0.312991	0.418549	0.003239	0.00877977	NC|UP	1121		10465	LC/MS Neg	Long Chain Fatty Acid	506-12-7	0.192878	-0.410744	0.117897	0.177963	-0.240856	0.350775	0.429724
methionine	-0.343813	0.0155635	0.0301337	0.27182	0.0077953	0.0188091	NC|UP	1302	C00073	6137	LC/MS Pos	Methionine, Cysteine, SAM and Taurine Metabolism	63-68-3	0.0804651	-0.389858	0.00646472	0.0157779	-0.383983	0.0270298	0.0504926
methionine sulfone	-1.18365	0.00063818	0.00193063	-0.655784	0.101431	0.163573	DN|NC	44878		69961	LC/MS Polar	Methionine, Cysteine, SAM and Taurine Metabolism	820-10-0	0.153183	-1.07886	0.0105931	0.0238439	-1.16347	0.000944994	0.00289404
methionine sulfoxide	-0.252335	0.027914	0.0488494	0.295617	0.0756199	0.129885	NC|NC	18374	C02989	158980	LC/MS Polar	Methionine, Cysteine, SAM and Taurine Metabolism	3226-65-1	0.0699078	-0.394765	0.0127284	0.0277953	-0.383833	0.0181447	0.0352384
methyl-4-hydroxybenzoate sulfate	0.140225	0.728983	0.776144	-1.44717	0.00010152	0.000446107	NC|DN	48429			LC/MS Neg	Benzoate Metabolism		0.30193	-0.0362477	0.458887	0.541338	0.365695	0.912592	0.934599
methyl glucopyranoside (alpha + beta)	-1.64379	0.00174016	0.00462694	-0.860259	0.0274557	0.0560553	DN|DN	46144			LC/MS Neg	Food Component/Plant		0.0680558	-1.9757	0.00343564	0.00917491	-1.83284	0.00113667	0.00338347
methyl indole-3-acetate	0.584115	0.0222131	0.0401981	-0.145449	0.835305	0.869427	NC|NC	1584		74706	LC/MS Pos	Food Component/Plant	1912-33-0	0.395422	0.622106	0.0116945	0.0258679	0.481073	0.025443	0.0479503
methylsuccinate	-0.877374	8.27e-08	1.07e-06	-0.240218	0.143801	0.214523	DN|NC	15745		10349	LC/MS Polar	Leucine, Isoleucine and Valine Metabolism	498-21-5	0.0560377	-0.98597	1.87828e-06	2.17539e-05	-0.876465	2.18667e-07	2.54828e-06
myo-inositol	-0.554104	3.9e-05	0.00017238	0.204177	0.198618	0.276984	NC|NC	1124	C00137	892	LC/MS Polar	Inositol Metabolism	87-89-8	0.110664	-0.503224	0.000225766	0.000998699	-0.527958	4.07629e-05	0.000184156
myristate (14:0)	-0.341072	0.488347	0.557485	0	0.0784052	0.133184	NC|NC	1365	C06424	11005	LC/MS Neg	Long Chain Fatty Acid	544-63-8	0.072825	-0.331133	0.294917	0.381059	-0.153794	0.797559	0.834228
myristoleate (14:1n5)	-0.656166	0.431002	0.501916	-0.0778458	0.738458	0.79325	NC|NC	32418	C08322	5281119	LC/MS Neg	Long Chain Fatty Acid	544-64-9	0.409179	-0.44206	0.349663	0.434207	-0.352736	0.783746	0.826566
myristoleoyl sphingomyelin*	-0.242257	0.123759	0.174799	0.432726	0.0241002	0.0504994	NC|UP	47154			LC/MS Polar	Sphingolipid Metabolism		0.0725765	-0.203978	0.34503	0.430106	-0.238125	0.116013	0.169496
myristoleoylcarnitine*	-0.738218	0.0472135	0.0765267	0.0964528	0.747996	0.798113	DN|NC	48182			LC/MS Pos	Fatty Acid Metabolism(Acyl Carnitine)	889848-55-9	0.0674585	-0.719658	0.0839421	0.134013	-0.658581	0.0750889	0.116397
myristoyl sphingomyelin*	-0.318519	0.0155635	0.0301337	0.270839	0.0125859	0.0283294	NC|UP	42463		11433862	LC/MS Polar	Sphingolipid Metabolism		0.252593	-0.297192	0.0774613	0.125554	-0.342265	0.00524965	0.0118583
myristoylcarnitine	-0.888444	0.0876472	0.130045	-0.25444	0.969848	0.972902	NC|NC	33952		53477791	LC/MS Pos	Fatty Acid Metabolism(Acyl Carnitine)	18822-89-4	0.315231	-0.797149	0.170724	0.242537	-0.986357	0.129919	0.185558
N-(2-furoyl)glycine	-1.30628	0.000822536	0.00240444	-0.744977	0.0508258	0.0935724	DN|DN	31536		21863	LC/MS Neg	Food Component/Plant	5657-19-2;5657-19-2	NA	-1.07004	0.0216267	0.0433296	-1.23873	0.00311576	0.00787595
N-6-trimethyllysine	-0.346815	0.00134408	0.00369042	0.115728	0.0283403	0.0571611	NC|UP	1498	C03793	440120	LC/MS Pos	Lysine Metabolism	23284-33-5	0.0883141	-0.349833	0.00328044	0.00895812	-0.337014	0.00155445	0.00440081
N-acetyl-1-methylhistidine*	-0.528956	0.0200987	0.0374372	0	0.909708	0.927175	NC|NC	43255			LC/MS Pos	Histidine Metabolism		0.191156	-0.375174	0.0411097	0.0741876	-0.784678	0.00442463	0.0103621
N-acetyl-3-methylhistidine*	-2.70546	3.52e-05	0.000158022	-2.06994	0.0871631	0.1431	DN|NC	43256		193270	LC/MS Neg	Histidine Metabolism	37841-04-6	NA	-3.16317	8.77034e-05	0.000469471	-3.16317	9.42577e-05	0.000394428
N-acetyl-aspartyl-glutamate (NAAG)	-0.142687	0.163871	0.223047	0.208804	0.231249	0.310881	NC|NC	35665	C12270	5255	LC/MS Pos	Glutamate Metabolism	3106-85-2	0.24287	-0.192874	0.240168	0.320056	-0.138692	0.152496	0.213026
N-acetyl-beta-alanine	0.123304	0.566475	0.633064	0.478322	0.000344484	0.00127887	NC|UP	37432	C01073	76406	LC/MS Pos	Pyrimidine Metabolism, Uracil containing	3025-95-4	0.105804	0.152483	0.564569	0.643351	0.0745276	0.785576	0.827127
N-acetylalanine	-0.364182	2.24e-06	1.52e-05	0.431205	4.41e-05	0.000222935	NC|UP	1585	C02847	88064	LC/MS Polar	Alanine and Aspartate Metabolism	97-69-8	0.0216742	-0.308299	4.55579e-05	0.000268707	-0.308299	6.55984e-07	6.05597e-06
N-acetylalliin	-1.35939	0.0244694	0.0434643	-1.00236	0.262996	0.348291	DN|NC	45404			LC/MS Neg	Food Component/Plant		0.315914	-1.77769	0.0240923	0.0466468	-1.09056	0.0498604	0.084024
N-acetylarginine	-0.458527	0.00254918	0.00634308	0.213313	0.627589	0.707565	NC|NC	33953	C02562	67427	LC/MS Pos	Urea cycle; Arginine and Proline Metabolism	155-84-0	0.12533	-0.518017	0.00526167	0.0131956	-0.559796	0.00155445	0.00440081
N-acetylaspartate (NAA)	-0.446563	0.000107004	0.000410611	0.216544	0.03876	0.075505	NC|UP	22185	C01042	65065	LC/MS Pos	Alanine and Aspartate Metabolism	997-55-7;997-55-7	0.12587	-0.527961	0.000870998	0.00299906	-0.481237	0.000197262	0.000756962
N-acetylcarnosine	-0.507478	0.00021749	0.000761309	-0.527705	0.000554325	0.00188826	NC|DN	43488		9903482	LC/MS Pos	Dipeptide Derivative	56353-15-2	0.0359657	-0.473415	0.00232735	0.00663588	-0.46491	0.000227001	0.000860713
N-acetylcitrulline	-0.593687	0.102426	0.148623	0.210281	0.672942	0.744209	NC|NC	48434	C15532	656979	LC/MS Neg	Urea cycle; Arginine and Proline Metabolism	33965-42-3	NA	-0.641917	0.0561138	0.0955736	-1.00929	0.0515617	0.0857566
N-acetylglutamate	-0.637501	0.013298	0.0263888	0.225145	0.325695	0.418281	DN|NC	15720	C00624	70914	LC/MS Pos	Glutamate Metabolism	5817-08-03	0.266567	-0.678438	0.0396493	0.0719561	-0.532603	0.0466604	0.0794723
N-acetylglutamine	-0.760346	0.0119302	0.0240996	-0.11982	0.796184	0.83416	DN|NC	33943	C02716	182230	LC/MS Pos	Glutamate Metabolism	2490-97-3	0.523131	-0.752352	0.00941624	0.021654	-0.855712	0.0310469	0.05683
N-acetylglycine	-0.344957	0.0877855	0.130045	0.260059	0.17357	0.249581	NC|NC	27710		10972	LC/MS Neg	Glycine, Serine and Threonine Metabolism	543-24-8	0.0639214	-0.446545	0.10448	0.158839	-0.420849	0.0948905	0.142559
N-acetylhistamine	0	0.625414	0.688063	0.698289	0.0181165	0.0391737	NC|UP	48679	C05135	69602	LC/MS Pos	Histidine Metabolism	673-49-4	0.600743	0	0.498639	0.581745	0	0.13553	0.192277
N-acetylhistidine	-2.04701	0.0130379	0.0260349	-0.776848	0.322558	0.415962	DN|NC	33946	C02997	75619	LC/MS Neg	Histidine Metabolism	39145-52-3	NA	-1.58001	0.0843055	0.134257	-2.86756	0.00363481	0.0088373
N-acetylisoleucine	-0.370324	0.000822868	0.00240444	-0.0356038	0.81564	0.851791	NC|NC	33967		2802421	LC/MS Neg	Leucine, Isoleucine and Valine Metabolism	3077-46-1	0.0949131	-0.445359	0.00102236	0.00335693	-0.376704	0.000299169	0.00109523
N-acetylkynurenine (2)	0.387429	0.832858	0.864056	0.767415	0.0562527	0.102968	NC|NC	48757			LC/MS Pos	Tryptophan Metabolism		NA	0.431788	0.621885	0.699896	0.305923	0.910938	0.934409
N-acetylleucine	-0.325794	0.00288606	0.00695785	0.35089	0.0865288	0.142426	NC|NC	1587	C02710	70912	LC/MS Neg	Leucine, Isoleucine and Valine Metabolism	1188-21-2	0.0469043	-0.347356	0.0116954	0.0258679	-0.347356	0.00164824	0.00458485
N-acetylmethionine	-0.130406	0.0756591	0.114206	0.512219	6.07e-06	4.26e-05	NC|UP	1589	C02712	448580	LC/MS Neg	Methionine, Cysteine, SAM and Taurine Metabolism	65-82-7	0.107524	-0.16255	0.18793	0.26081	-0.164392	0.0562697	0.0921434
N-acetylneuraminate	0.357774	0.0214844	0.0393264	1.06081	3.92e-07	5.45e-06	NC|UP	32377	C00270	439197	LC/MS Polar	Aminosugar Metabolism	131-48-6	0.0309446	0.298301	0.0545077	0.0936018	0.385686	0.00902585	0.0189812
N-acetylphenylalanine	-0.408778	0.000860959	0.00249287	0.278993	0.116654	0.181241	NC|NC	33950	C03519	74839	LC/MS Neg	Phenylalanine and Tyrosine Metabolism	2018-61-3	0.138136	-0.365273	0.0122013	0.0268935	-0.471215	0.000243366	0.000901301
N-acetylputrescine	0.586477	0.0901518	0.133241	1.32086	0.000345316	0.00127887	NC|UP	37496	C02714	122356	LC/MS Pos	Polyamine Metabolism	18233-70-0	0.0714391	0.519968	0.17568	0.24652	0.568087	0.0933633	0.141265
N-acetylserine	-0.169113	0.0200997	0.0374372	0.591724	2.65e-06	2.16e-05	NC|UP	37076		65249	LC/MS Polar	Glycine, Serine and Threonine Metabolism	97-14-3	0.0129467	-0.172192	0.0368621	0.0678646	-0.170675	0.0235305	0.0446099
N-acetyltaurine	-2.24076	0.0183538	0.0346924	-1.3127	0.747939	0.798113	DN|NC	48187		159864	LC/MS Polar	Methionine, Cysteine, SAM and Taurine Metabolism		0.194447	-2.46094	0.00423461	0.0111006	-1.57683	0.026388	0.0495845
N-acetylthreonine	-0.439853	0.000321918	0.00105714	0	0.492098	0.577491	NC|NC	33939	C01118	152204	LC/MS Neg	Glycine, Serine and Threonine Metabolism	17093-74-2	0.515852	-0.490566	0.00172027	0.00514464	-0.558224	9.53561e-05	0.000394428
N-acetyltryptophan	-0.506812	0.018163	0.0344341	0.0108101	0.532712	0.615858	NC|NC	33959	C03137	700653	LC/MS Neg	Tryptophan Metabolism	1218-34-4	0.364563	-0.318837	0.0982552	0.150453	-0.611532	0.00609953	0.0134443
N-acetyltyrosine	-0.448105	0.000786267	0.00232955	0.151446	0.524512	0.60748	NC|NC	32390		68310	LC/MS Neg	Phenylalanine and Tyrosine Metabolism	537-55-3	0.0813764	-0.420321	0.0057694	0.0143	-0.451306	0.000544273	0.00179772
N-acetylvaline	-0.278115	4.35e-05	0.000184525	0.0783148	0.000891195	0.00281035	NC|UP	1591		66789	LC/MS Neg	Leucine, Isoleucine and Valine Metabolism	96-81-1	0.0550881	-0.260479	0.000969393	0.0031995	-0.330323	3.20192e-05	0.000152211
N-carbamoylaspartate	-1.9486	3.85e-08	5.99e-07	-1.37863	1.55e-05	9.39e-05	DN|DN	1594	C00438	93072	LC/MS Polar	Pyrimidine Metabolism, Orotate containing	923-37-5	0.118145	-2.04122	1.64511e-06	2.01526e-05	-1.79625	1.96442e-07	2.36101e-06
N-delta-acetylornithine	-1.65862	9.15e-05	0.000371491	-0.679428	0.0311963	0.0615233	DN|DN	43249		9920500	LC/MS Neg	Urea cycle; Arginine and Proline Metabolism		0.389144	-1.6007	0.000969275	0.0031995	-1.69826	0.000172741	0.000675069
N-formylmethionine	-0.306806	0.000118615	0.000447088	0.268009	7.39e-05	0.000336118	NC|UP	2829	C03145	439750	LC/MS Neg	Methionine, Cysteine, SAM and Taurine Metabolism	4289-98-9	0.0313413	-0.303292	0.00140046	0.00430962	-0.343773	0.000152431	0.000606867
N-linoleoylglycine	0	0.83071	0.863234	0.498018	0.0444312	0.0842342	NC|UP	32462		6433346	LC/MS Neg	Fatty Acid Metabolism(Acyl Glycine)	2764-03-06	0.349626	0	1	1	-0.69355	0.818221	0.854437
N-methyl proline	-1.76825	0.00244541	0.00615703	-1.24649	0.0425046	0.0813176	DN|DN	37431		557	LC/MS Pos	Urea cycle; Arginine and Proline Metabolism	475-11-6	0.0412108	-2.34261	0.00181029	0.00536351	-1.68418	0.00471428	0.0108411
N-methylpipecolate	-1.57051	0.000240138	0.000822407	-1.24472	0.00457855	0.0119042	DN|DN	47101		11862129;11286529	LC/MS Pos	Chemical	41447-17-0	0.0467318	-1.12454	0.00479552	0.012219	-1.44064	0.00017114	0.00067294
N-octanoylglycine	0	0.00299872	0.00714724	0.946655	1.97e-07	3.22e-06	NC|UP	43502		84290	LC/MS Neg	Fatty Acid Metabolism(Acyl Glycine)	14246-53-8	NA	0	0.00464353	0.0119271	0	0.00848849	0.0180239
N-oleoyltaurine	0	0.42184	0.493956	0.655042	0.0244764	0.0511196	NC|UP	39732		6437033	LC/MS Neg	Endocannabinoid	52514-04-2	NA	0	0.580844	0.659533	0	0.274562	0.354041
N-palmitoyl glycine	-0.745929	0.0270153	0.0476697	-0.478807	0.101417	0.163573	DN|NC	42092		151008	LC/MS Neg	Fatty Acid Metabolism(Acyl Glycine)	2441-41-0	0.187687	-0.767145	0.0233841	0.0455835	-0.648228	0.040686	0.07086
N1-Methyl-2-pyridone-5-carboxamide	0.316062	0.468801	0.540011	0.210324	0.341291	0.434996	NC|NC	40469	C05842	69698	LC/MS Pos	Nicotinate and Nicotinamide Metabolism	701-44-0	0.0476503	0.316863	0.432138	0.51549	0.270248	0.858126	0.884508
N1-methyladenosine	0.491387	0.000639443	0.00193063	1.13854	1.84e-09	1.02e-07	NC|UP	15650	C02494	27476	LC/MS Pos	Purine Metabolism, Adenine containing	15763-06-1	0.034103	0.496505	0.00167691	0.00506251	0.496505	0.000529041	0.00177368
N1-methylguanosine	-0.361466	0.00234533	0.00595209	0.118149	0.116584	0.181241	NC|NC	31609		96373	LC/MS Pos	Purine Metabolism, Guanine containing	2140-65-0	0.0510395	-0.345934	0.0102851	0.0233154	-0.369319	0.000227001	0.000860713
N2-acetyllysine	1.595	0.232414	0.306873	2.17786	0.00784775	0.0188642	NC|UP	36751	C12989	92907	LC/MS Pos	Lysine Metabolism	1946-82-3	NA	2.76251	0.229586	0.307887	1.53174	0.366229	0.446912
N2-methylguanosine	0.193431	0.102299	0.148623	0.7609	0.00107549	0.0033096	NC|UP	35133		3035422	LC/MS Neg	Purine Metabolism, Guanine containing	2140-77-4	NA	0.197936	0.174954	0.24652	0.204412	0.123912	0.178579
N2,N2-dimethylguanosine	-0.729882	4.38e-06	2.74e-05	0.0255943	0.752732	0.801823	DN|NC	35137		92919	LC/MS Pos	Purine Metabolism, Guanine containing	2140-67-2	0.0612658	-0.71694	3.5155e-05	0.000215365	-0.734347	2.09907e-06	1.5918e-05
N2,N5-diacetylornithine	-0.898797	1.66e-06	1.22e-05	-0.65647	0.0411905	0.0793485	DN|DN	43591		10398396	LC/MS Neg	Urea cycle; Arginine and Proline Metabolism	39825-23-5	NA	-1.00803	2.62869e-05	0.000172626	-0.831419	3.64185e-06	2.52158e-05
N4-acetylcytidine	0.703261	0.0520087	0.0828238	1.33883	0.000118522	0.000513594	UP|UP	35130		107461	LC/MS Pos	Pyrimidine Metabolism, Cytidine containing	3768-18-1	0.0840111	0.749185	0.0375032	0.0688459	0.744089	0.068696	0.107782
N6-acetyllysine	-0.15722	0.00590639	0.0130638	0.506399	9.12e-06	5.92e-05	NC|UP	36752	C02727	92832	LC/MS Pos	Lysine Metabolism	692-04-6	0.0448164	-0.148874	0.0216308	0.0433296	-0.166038	0.00390929	0.00939704
N6-carbamoylthreonyladenosine	-0.821893	0.00272872	0.00668536	-0.269921	0.747981	0.798113	DN|NC	35157		161466	LC/MS Pos	Purine Metabolism, Adenine containing	24719-82-2	0.15403	-0.895757	0.00518225	0.0130478	-0.895757	0.00422773	0.00997432
N6-methyladenosine	-3.31642	1.45e-09	8.11e-08	-2.64235	5.84e-09	2.12e-07	DN|DN	37114		102175	LC/MS Pos	Purine Metabolism, Adenine containing	1867-73-8	0.482827	-3.3205	5.53144e-08	2.8555e-06	-3.28295	1.86085e-08	3.82374e-07
N6-succinyladenosine	-0.495003	0.000624815	0.0019135	0.201863	0.078764	0.133438	NC|NC	48130			LC/MS Pos	Purine Metabolism, Adenine containing	4542-23-8	0.264062	-0.535943	0.00344205	0.00917491	-0.476684	0.00120277	0.0035307
nervonoyl sphingomyelin*	0.0179504	0.824972	0.861487	0.650351	0.00163229	0.00490458	NC|UP	47153			LC/MS Polar	Sphingolipid Metabolism	94359-13-4	0.0485339	0.0673147	0.815911	0.859789	-0.0757952	0.734712	0.782627
nicotinamide	0.146219	0.304509	0.383344	0.749628	0.000195766	0.000781811	NC|UP	594	C00153	936	LC/MS Pos	Nicotinate and Nicotinamide Metabolism	98-92-0	0.0267921	0.0615394	0.365338	0.451885	0.163187	0.242698	0.31876
nonadecanoate (19:0)	-0.0885228	0.381234	0.454768	0.462922	0.000877927	0.00278228	NC|UP	1356	C16535	12591	LC/MS Neg	Long Chain Fatty Acid	646-30-0	0.177771	-0.125196	0.258606	0.341768	-0.0637272	0.311799	0.390976
o-cresol sulfate	-2.15852	0.0854601	0.127192	-0.897232	0.60098	0.684838	NC|NC	36845		11615528	LC/MS Neg	Phenylalanine and Tyrosine Metabolism		NA	-1.76095	0.306228	0.389356	-2.83393	0.0517659	0.0858721
O-methylcatechol sulfate	-1.57563	1.13e-05	6e-05	-1.08495	0.00220033	0.00622938	DN|DN	46111		22473	LC/MS Neg	Benzoate Metabolism		0.0957212	-1.30574	0.00050357	0.00195594	-1.62032	2.06708e-05	0.00010368
O-sulfo-L-tyrosine	-0.519083	3.31e-05	0.000149924	0.144805	0.0269743	0.0552496	NC|UP	45413		514186	LC/MS Neg	Chemical		0.0895733	-0.498841	0.000358908	0.001475	-0.518917	2.12063e-05	0.000105535
octadecanedioate	-0.346152	0.152727	0.211035	0.369185	0.0450879	0.0849734	NC|UP	36754		70095	LC/MS Neg	Fatty Acid, Dicarboxylate	871-70-5	0.0848384	-0.29895	0.32706	0.410113	-0.305213	0.131044	0.186745
octanoylcarnitine	-0.581349	0.152727	0.211035	-0.407698	0.430948	0.520899	NC|NC	33936	C02838	123701	LC/MS Pos	Fatty Acid Metabolism(Acyl Carnitine)	3671-77-0	0.123189	-0.349194	0.271439	0.355045	-0.535321	0.258012	0.336791
oleate (18:1n9)	-0.0283874	0.65924	0.716614	0.655768	0.00074995	0.00243734	NC|UP	1359	C00712	445639	GC/MS	Long Chain Fatty Acid	112-80-1	0.141662	-0.0203995	0.810792	0.856508	-0.0203995	0.602295	0.663775
oleic ethanolamide	-0.0338978	0.845172	0.872569	0.15709	0.354371	0.448776	NC|NC	38102		5283454	LC/MS Neg	Endocannabinoid	11-58-0;111-58-0	0.127743	-0.0375347	0.946317	0.967583	-0.0286265	0.944238	0.959298
oleoyl-linoleoyl-glycerol	0.232394	0.361021	0.436023	0.941419	0.00033728	0.00126381	NC|UP	48424			LC/MS Polar	Monoacylglycerol		0.098286	0.150559	0.397889	0.482778	0.168485	0.5885	0.654231
oleoyl-linoleoyl-glycerophosphoinositol (1)*	0.302487	0.0290641	0.0501729	1.07687	6.46e-06	4.47e-05	NC|UP	48303			LC/MS Polar	Lysolipid		NA	0.428489	0.0214682	0.0432761	0.387983	0.0419399	0.0727949
oleoyl sphingomyelin	-0.225857	0.041863	0.0694446	0.465789	0.000438566	0.00154415	NC|UP	37529		6443882	LC/MS Polar	Sphingolipid Metabolism	108392-10-5	0.0295918	-0.234423	0.034223	0.0635918	-0.2067	0.0803803	0.123976
oleoylcarnitine	-0.742084	0.0115342	0.0234738	-0.0978884	0.994973	0.994973	DN|NC	35160		6441392;53477789	LC/MS Pos	Fatty Acid Metabolism(Acyl Carnitine)	38677-66-6	0.120518	-0.693671	0.0457673	0.0805352	-0.892891	0.0113234	0.0231186
ornithine	-1.03233	1.54e-07	1.67e-06	-0.398724	0.00829047	0.0197791	DN|DN	1493	C00077	6262	LC/MS Polar	Urea cycle; Arginine and Proline Metabolism	3184-13-2	0.203862	-1.0173	3.38597e-06	3.52472e-05	-1.0173	1.12429e-08	2.75452e-07
orotate	-0.469242	0.00117783	0.00330519	0.371685	0.0603969	0.109298	NC|NC	1505	C00295	967	LC/MS Polar	Pyrimidine Metabolism, Orotate containing	50887-69-9	0.0499126	-0.384404	0.00603922	0.0149108	-0.371016	0.00822681	0.017536
orotidine	-0.237816	0.0832032	0.124123	0.635498	0.000418301	0.00151396	NC|UP	35172	C01103	92751	LC/MS Polar	Pyrimidine Metabolism, Orotate containing	314-50-1	0.105121	-0.210463	0.22838	0.306916	-0.25502	0.0948905	0.142559
oxalate (ethanedioate)	0.202891	0.484369	0.553937	0.663756	8.52e-06	5.59e-05	NC|UP	20694	C00209	971	LC/MS Neg	Ascorbate and Aldarate Metabolism	144-62-7	0.0232618	0.205268	0.144562	0.209818	0.18845	0.342738	0.423109
p-cresol-glucuronide*	0.412928	0.601075	0.66589	1.01834	0.0425098	0.0813176	NC|UP	48841		154035	LC/MS Neg	Phenylalanine and Tyrosine Metabolism	17680-99-8	0.1066	0.630688	0.637406	0.714838	0.474247	0.49839	0.574095
p-cresol sulfate	-0.277334	0.420052	0.492768	0.508178	0.211968	0.292893	NC|NC	36103	C01468	4615423	LC/MS Neg	Phenylalanine and Tyrosine Metabolism	3233-57-7	0.0616102	-0.301576	0.397894	0.482778	-0.272196	0.500119	0.575046
palmitate (16:0)	-0.342162	0.119707	0.169829	-0.269108	0.308905	0.403222	NC|NC	1336	C00249	985	LC/MS Neg	Long Chain Fatty Acid	57-10-3	0.0702787	-0.344832	0.042609	0.0762414	-0.375273	0.146892	0.206557
palmitoleate (16:1n7)	-0.803672	0.0950494	0.138868	0.0562945	0.6958	0.761827	NC|NC	33447	C08362	445638	LC/MS Neg	Long Chain Fatty Acid	373-49-9	0.146313	-0.870494	0.0355313	0.0656042	-0.870494	0.14362	0.202403
palmitoleoyl sphingomyelin*	-0.0876394	0.167705	0.227778	0.600356	3.94e-07	5.45e-06	NC|UP	42459			LC/MS Polar	Sphingolipid Metabolism		0.0562352	-0.0871425	0.349683	0.434207	-0.123769	0.0964655	0.144245
palmitoyl-linoleoyl-glycerophosphoinositol (1)*	0.857514	1.34e-07	1.53e-06	1.72489	1.47e-09	1.02e-07	UP|UP	48304			LC/MS Polar	Lysolipid		0.196863	0.850987	6.43938e-06	5.33185e-05	0.972189	1.11765e-06	9.31436e-06
palmitoyl-oleoyl-glycerophosphoglycerol (2)*	-0.17906	0.762049	0.805353	0.0756281	0.700757	0.765664	NC|NC	48391			LC/MS Polar	Lysolipid		NA	-0.306216	0.730294	0.789808	-0.260801	0.455604	0.530567
palmitoyl ethanolamide	-0.101411	0.762367	0.805353	0.0557637	0.256728	0.340699	NC|NC	38165	C16512	4671	LC/MS Neg	Endocannabinoid	544-31-0	0.103886	-0.251268	0.43653	0.519757	-0.163654	0.583107	0.653943
palmitoyl sphingomyelin	0.024135	0.840231	0.868888	0.72041	5.98e-09	2.12e-07	NC|UP	37506		9939941	LC/MS Polar	Sphingolipid Metabolism	6254-89-3	0.0870086	0.0509691	0.95227	0.970553	-0.0068312	0.338724	0.418966
palmitoylcarnitine	-0.430686	0.163868	0.223047	-0.192485	0.728943	0.78568	NC|NC	44681	C02990	461	LC/MS Pos	Fatty Acid Metabolism(Acyl Carnitine)	6865-14-1	0.110349	-0.371353	0.234226	0.312793	-0.469119	0.155849	0.217233
pantothenate	-0.891004	6.69e-07	5.84e-06	-0.24671	0.171577	0.247833	DN|NC	1508	C00864	6613	LC/MS Pos	Pantothenate and CoA Metabolism	137-08-6	0.0592948	-0.649742	1.38234e-05	0.000103595	-0.771798	2.20024e-07	2.54828e-06
paraxanthine	-3.70838	1.87e-06	1.34e-05	-3.00419	4.23e-05	0.000218901	DN|DN	18254	C13747	4687	LC/MS Pos	Xanthine Metabolism	611-59-6	0.409001	-3.43904	5.957e-05	0.000335806	-3.90058	2.74977e-06	2.01334e-05
pelargonate (9:0)	-0.0814006	0.0809858	0.12111	0.611424	1.22e-06	1.19e-05	NC|UP	12035	C01601	8158	LC/MS Neg	Medium Chain Fatty Acid	112-05-0	0.110608	-0.0609747	0.092304	0.142734	-0.0701877	0.0547241	0.0898435
pentadecanoate (15:0)	-0.265553	0.281391	0.357777	0.411642	0.00102344	0.00319574	NC|UP	1361	C16537	13849	LC/MS Neg	Long Chain Fatty Acid	1002-84-2;10002-84-2	0.0387823	-0.346152	0.14053	0.205316	-0.212287	0.691716	0.746819
phenol sulfate	-1.25056	1.01e-05	5.43e-05	-0.556878	0.0181417	0.0391737	DN|DN	32553	C02180	74426	LC/MS Neg	Phenylalanine and Tyrosine Metabolism	937-34-8	0.0439681	-1.07922	0.000103258	0.000540814	-1.33796	5.70442e-06	3.63371e-05
phenylacetate	0.0301391	0.71014	0.76027	0.645369	0.00185653	0.00537549	NC|UP	15958	C07086	999	LC/MS Neg	Phenylalanine and Tyrosine Metabolism	103-82-2	0.0514491	-0.00133339	0.886964	0.920189	0.143855	0.691716	0.746819
phenylacetylcarnitine	4.88474	0.111098	0.159032	4.87762	0.00229514	0.00644056	NC|UP	48425			LC/MS Pos	Phenylalanine and Tyrosine Metabolism	287108-21-8	0.187401	4.88474	0.139148	0.205179	2.97731	0.19281	0.260212
phenylacetylglutamine	-0.372771	0.192238	0.258345	0.480011	0.112311	0.177966	NC|NC	35126	C04148	92258	LC/MS Pos	Phenylalanine and Tyrosine Metabolism	28047-15-6	0.0513964	-0.438315	0.29838	0.383201	-0.368396	0.190398	0.257502
phenylacetylglycine	0	0.278684	0.356604	0.686095	0.0797284	0.134714	NC|NC	33945	C05598	68144	LC/MS Pos	Phenylalanine and Tyrosine Metabolism	500-98-1	NA	0	0.194627	0.26835	0	0.749582	0.794483
phenylalanine	-0.233196	0.000596552	0.00184468	0	0.696049	0.761827	NC|NC	64	C00079	6140	LC/MS Pos	Phenylalanine and Tyrosine Metabolism	63-91-2	0.0376432	-0.336752	0.000825351	0.00287294	-0.272639	0.000619118	0.00200192
phenylalanylalanine	-2.51634	9.24e-06	5.08e-05	-1.0201	0.281141	0.370014	DN|NC	41374		6993123;5488196	LC/MS Pos	Dipeptide	3918-87-4	NA	-2.51634	6.29528e-06	5.33185e-05	-2.51634	9.51607e-06	5.77308e-05
phenylcarnitine*	-4.50946	0.00589771	0.0130638	-3.0605	0.150838	0.222932	DN|NC	43265			LC/MS Pos	Chemical	105450-08-6	NA	-4.36167	0.0273253	0.0522708	-4.36167	0.0287012	0.0529932
phenyllactate (PLA)	-0.535647	0.00140413	0.00383877	-0.139283	0.659171	0.732795	NC|NC	22130	C05607	3848	LC/MS Neg	Phenylalanine and Tyrosine Metabolism	828-01-3	0.161942	-0.560989	0.000969393	0.0031995	-0.501164	0.00342551	0.00849371
phenylpyruvate	0.425716	0.00613896	0.0134382	0.662113	2.57e-05	0.000144826	NC|UP	566	C00166	997	LC/MS Neg	Phenylalanine and Tyrosine Metabolism	156-06-9	0.256939	0.585973	0.00328012	0.00895812	0.466791	0.00783247	0.0167989
phosphate	-0.0965426	0.0307132	0.0521962	0.436884	3.98e-06	3.06e-05	NC|UP	42109	C00009	1061	LC/MS Neg	Oxidative Phosphorylation	7664-38-2	0.0253286	-0.0717514	0.140513	0.205316	-0.0873221	0.0723796	0.113004
phosphoethanolamine	0.239323	0.442166	0.513978	0.559219	0.341441	0.434996	NC|NC	1600	C00346	1015	LC/MS Neg	Phospholipid Metabolism	1071-23-4	0.230062	0.545261	0.268182	0.351506	0.585703	0.304356	0.386205
picolinate	0.00532966	0.796187	0.8383	0.487128	0.0101595	0.0233632	NC|UP	1512	C10164	1018	LC/MS Pos	Tryptophan Metabolism	98-98-6	0.115254	-0.144918	0.747672	0.801808	-0.0472312	0.599339	0.661679
pipecolate	0.643479	0.000106947	0.000410611	1.18065	4.19e-08	8.33e-07	UP|UP	1444	C00408	849	LC/MS Pos	Lysine Metabolism	4043-87-2	0.0144183	0.738703	0.000268898	0.00116523	0.624055	0.00023557	0.00087806
piperidine	-0.999084	2.96e-05	0.000137596	-0.657738	0.0613339	0.110366	DN|NC	38183	C01746	8082	LC/MS Pos	Food Component/Plant	110-89-4	0.417552	-0.995209	0.000212787	0.000968329	-1.19173	7.56562e-06	4.63394e-05
piperine	-0.377561	0.316534	0.396134	-0.878088	0.0676887	0.120794	NC|NC	33935	C03882	638024	LC/MS Pos	Food Component/Plant	94-62-2	0.110432	-0.509481	0.18052	0.252728	-0.537406	0.127044	0.182268
pregn steroid monosulfate*	0.0564563	0.944756	0.958296	0.320482	0.398503	0.493865	NC|NC	32619			LC/MS Neg	Steroid	1247-64-9	0.138906	0.0152837	0.564574	0.643351	0.147757	0.821663	0.855228
pregnanediol-3-glucuronide	2.44216	4.5e-09	1.3e-07	3.25604	7.62e-11	2.43e-08	UP|UP	40708		123796	LC/MS Neg	Steroid	1852-49-9	0.0720905	2.36785	2.98005e-07	6.42175e-06	2.48907	1.18759e-10	8.40551e-09
pregnanolone/allopregnanolone sulfate	3.5065	8.85e-09	2.01e-07	4.21461	1.65e-09	1.02e-07	UP|UP	48394			LC/MS Neg	Steroid		0.232377	3.49274	7.04514e-07	1.21291e-05	3.60991	6.66918e-10	3.03448e-08
pregnen-diol disulfate*	0.368161	0.0317002	0.0535625	0.672658	0.00014851	0.000626496	NC|UP	32562			LC/MS Neg	Steroid		0.0710044	0.277346	0.200771	0.275627	0.33395	0.0377203	0.0663752
pregnenolone sulfate	0.349177	0.0425011	0.0703201	0.830631	2.17e-05	0.000124799	NC|UP	38170		105074	LC/MS Neg	Steroid	1247-64-9	0.0860993	0.391595	0.142514	0.207738	0.362502	0.0490558	0.0828874
pro-hydroxy-pro	0.376802	0.0686785	0.104661	1.06308	2.45e-07	3.8e-06	NC|UP	35127		11673055	LC/MS Pos	Urea cycle; Arginine and Proline Metabolism	18684-24-7	0.099004	0.373926	0.125111	0.187079	0.377397	0.108428	0.159512
proline	-0.611002	7.12e-07	6.13e-06	-0.233044	0.117435	0.18201	DN|NC	1898	C00148	145742	LC/MS Pos	Urea cycle; Arginine and Proline Metabolism	147-85-3	0.032711	-0.63872	5.99201e-06	5.22864e-05	-0.62303	1.11765e-06	9.31436e-06
prolylglycine	-1.40381	7.72e-08	1.03e-06	-0.739761	0.000635889	0.0021319	DN|DN	40703		7408076;6426709	LC/MS Pos	Dipeptide	2578-57-6	0.0635511	-1.45125	1.29536e-06	1.71905e-05	-1.42571	1.01589e-07	1.54076e-06
propionylcarnitine	-0.0191193	0.492312	0.561007	0.630962	0.000856816	0.00274267	NC|UP	32452	C03017	107738	LC/MS Pos	Fatty Acid Metabolism (also BCAA Metabolism)	17298-37-2	0.0946458	-0.216501	0.211526	0.286685	-0.0896044	0.370348	0.44953
propionylglycine	-0.820807	0.000840908	0.00244593	-0.293518	0.654621	0.730287	DN|NC	31932		98681	LC/MS Pos	Fatty Acid Metabolism (also BCAA Metabolism)	21709-90-0	NA	-1.04664	0.000131777	0.000651133	-1.03286	0.00195345	0.00531773
propyl 4-hydroxybenzoate sulfate	0.0790974	1	1	-0.355616	0.388111	0.482865	NC|NC	48460			LC/MS Neg	Benzoate Metabolism	162338-10-5	0.178731	-0.362635	0.724666	0.786887	-0.00916031	0.918628	0.938682
pseudouridine	-0.329569	9.16e-05	0.000371491	0.339845	1.57e-05	9.44e-05	NC|UP	33442	C02067	15047	LC/MS Neg	Pyrimidine Metabolism, Uracil containing	1445-07-4	0.0349533	-0.269862	0.001078	0.00348571	-0.367054	1.06855e-05	6.13213e-05
pyridoxate	0.608986	0.0307174	0.0521962	0.723472	0.0283562	0.0571611	UP|UP	31555	C00847	6723	LC/MS Neg	Vitamin B6 Metabolism	82-82-6	0.33725	0.632859	0.0233986	0.0455835	0.475376	0.0631329	0.101555
pyroglutamine*	-1.21313	8.95e-06	4.96e-05	-0.525845	0.00534481	0.0135319	DN|DN	46225		134508	LC/MS Pos	Glutamate Metabolism	2353-44-8	0.13307	-1.23379	8.57646e-05	0.000462983	-1.15515	1.06855e-05	6.13213e-05
pyrraline	-0.962937	0.012836	0.0257124	-0.208468	0.457248	0.548525	DN|NC	48428			LC/MS Pos	Food Component/Plant	74509-14-1	0.232884	-0.967396	0.0564227	0.0958433	-0.727697	0.0407139	0.07086
pyruvate	0.59744	0.000228565	0.000791281	1.31584	1.37e-08	3.96e-07	UP|UP	42582	C00022	1060	LC/MS Neg	Glycolysis, Gluconeogenesis, and Pyruvate Metabolism	127-17-3	0.0977391	0.788897	0.000338953	0.00142989	0.63239	8.20332e-05	0.000348367
quinate	-5.07736	7.49e-08	1.02e-06	-4.82627	4.51e-07	5.98e-06	DN|DN	18335	C00296	6508	LC/MS Polar	Food Component/Plant	77-95-2	NA	-4.75034	6.37788e-06	5.33185e-05	-5.03951	3.30342e-07	3.69172e-06
quinolinate	-0.416912	0.00339701	0.00792994	0.263474	0.0686205	0.121837	NC|NC	1899	C03722	1066	LC/MS Polar	Nicotinate and Nicotinamide Metabolism	89-00-9	0.0972557	-0.450382	0.0098468	0.0224085	-0.489278	0.000885863	0.00276615
ribitol	-0.0345498	0.710142	0.76027	0.737946	2.46e-08	6.03e-07	NC|UP	15772	C00474	6912	LC/MS Polar	Pentose Metabolism	488-81-3	0.154561	-0.0307384	0.389595	0.474516	-0.0361047	0.797559	0.834228
riboflavin (Vitamin B2)	4.21017	0.00361708	0.00831798	4.63482	5.24e-05	0.000256829	UP|UP	1827	C00255	493570	LC/MS Pos	Riboflavin Metabolism	83-88-5	NA	4.52245	0.0130987	0.0284773	4.54467	0.00345348	0.00849371
ribonate	-0.396078	0.0119552	0.0240996	0.373647	0.0331816	0.0652368	NC|UP	27731		5460677	LC/MS Polar	Pentose Metabolism	5336-08-03	0.254646	-0.411945	0.0329924	0.0616309	-0.259516	0.0503274	0.0841433
S-adenosylhomocysteine (SAH)	-0.375101	0.0244956	0.0434643	0.224853	0.106636	0.169817	NC|NC	42382	C00021	439155	LC/MS Neg	Methionine, Cysteine, SAM and Taurine Metabolism	979-92-0	0.0989269	-0.428868	0.014409	0.0309479	-0.601103	0.00303502	0.00773324
S-allylcysteine	-2.62051	0.0553243	0.0874481	-1.87416	0.409214	0.501301	DN|NC	43239		98280	LC/MS Pos	Food Component/Plant	21593-77-1	0.294704	-2.86732	0.152851	0.220785	-1.7703	0.179184	0.245463
S-methylcysteine	-0.693382	1.55e-05	7.64e-05	-0.214422	0.0974981	0.15884	DN|NC	39592		24417	LC/MS Neg	Methionine, Cysteine, SAM and Taurine Metabolism	1187-84-4	0.0665339	-0.728983	0.0003483	0.00145011	-0.658802	7.25064e-05	0.000314194
saccharin	0	0.0149932	0.0292965	0.452402	0.408746	0.501301	NC|NC	21151	D01085	5143	LC/MS Neg	Food Component/Plant	81-07-2	0.737448	-0.947372	0.00456984	0.0118027	0	0.0129559	0.026058
salicylate	-1.09146	0.0026574	0.00653577	-0.649559	0.169629	0.245576	DN|NC	1515	C00805	338	LC/MS Neg	Drug	69-72-7	0.110057	-0.979894	0.00723577	0.0173932	-0.979894	0.010471	0.0215859
salicyluric glucuronide*	0	0.0160697	0.0310194	0	0.775733	0.818116	NC|NC	33384			LC/MS Neg	Drug		NA	0	0.0323028	0.0608783	0	0.0664431	0.105811
sarcosine (N-Methylglycine)	0.764889	0.000541443	0.00169901	1.6623	6.06e-07	7.42e-06	UP|UP	1516	C00213	1088	GC/MS	Glycine, Serine and Threonine Metabolism	107-97-1	NA	0.672493	0.00349752	0.009283	0.661137	0.00164039	0.00458303
scyllo-inositol	-0.289157	0.121595	0.172124	0.0932346	0.401989	0.497217	NC|NC	32379	C06153	892	GC/MS	Inositol Metabolism	488-59-5	NA	-0.21212	0.206045	0.280534	-0.346702	0.102384	0.152024
serine	-0.574266	5.58e-06	3.35e-05	0.177437	0.650008	0.726412	NC|NC	1648	C00065	5951	LC/MS Pos	Glycine, Serine and Threonine Metabolism	56-45-1	0.0952114	-0.679619	1.39687e-06	1.81592e-05	-0.623479	4.74402e-06	3.11541e-05
serotonin (5HT)	0.685677	0.0187856	0.0354037	1.35294	4.45e-05	0.000223278	UP|UP	2342	C00780	5202	LC/MS Pos	Tryptophan Metabolism	153-98-0	0.166321	1.02481	0.0526546	0.091144	0.812872	0.00715626	0.0155052
sorbitol	0.0294216	0.904438	0.926548	0.912192	0.00282172	0.00774757	NC|UP	15053	C00794	5780	GC/MS	Fructose, Mannose and Galactose Metabolism	6706-59-8	NA	-0.0801037	0.810235	0.856508	-0.139206	0.924867	0.942624
sorbose	0	0.826932	0.86212	0.359388	0.0160209	0.0350202	NC|UP	563	C00247	441484	GC/MS	Fructose, Mannose and Galactose Metabolism	87-79-6	NA	0	0.683769	0.756182	0	0.416514	0.492244
spermidine	0.469923	0.298618	0.376672	0.120314	0.820574	0.855492	NC|NC	485	C00315	1102	LC/MS Pos	Polyamine Metabolism	124-20-9	0.335741	0.542626	0.157371	0.22527	0.535538	0.378767	0.456095
spermine	0	0.288204	0.364981	0.974086	0.00170013	0.00506705	NC|UP	603	C00750	1103	LC/MS Pos	Polyamine Metabolism	71-44-3	NA	0	0.30307	0.386885	0	0.435865	0.512262
sphinganine	-0.827209	0.0225837	0.040753	-0.0653235	0.914713	0.930535	DN|NC	17769	C00836	3126	LC/MS Pos	Sphingolipid Metabolism	3102-56-5	0.121023	-0.833773	0.0348795	0.064588	-0.834779	0.0356132	0.062841
sphingosine	-0.388943	0.20999	0.280427	0.378812	0.0471838	0.0878833	NC|UP	17747	C00319	5353955	LC/MS Pos	Sphingolipid Metabolism	123-78-4	0.0919157	-0.389569	0.190451	0.263168	-0.404494	0.345783	0.426042
sphingosine 1-phosphate	0.411143	0.135444	0.189206	0.79823	2.3e-05	0.000130723	NC|UP	34445	C06124	5283560	LC/MS Pos	Sphingolipid Metabolism	26993-30-6	0.502321	0.451987	0.175694	0.24652	0.373186	0.268924	0.34818
stachydrine	-2.36479	0.00117772	0.00330519	-1.79286	0.0155497	0.0341556	DN|DN	34384	C10172	115244	LC/MS Pos	Food Component/Plant	4136-37-2	0.651527	-2.51562	0.000918862	0.00311338	-2.25208	0.00253876	0.00668261
stearate (18:0)	-0.153135	0.0950383	0.138868	0	0.852776	0.883282	NC|NC	1358	C01530	5281	LC/MS Neg	Long Chain Fatty Acid	57-11-4	0.14273	-0.250952	0.0283776	0.0541213	-0.313692	0.0508879	0.0848575
stearidonate (18:4n3)	-0.971975	0.000569178	0.00177729	-0.653255	0.104075	0.166572	DN|NC	33969	C16300	5312508	LC/MS Neg	Polyunsaturated Fatty Acid (n3 and n6)	111174-40-4	0.157799	-1.04526	0.000781535	0.00279826	-0.880264	0.0016217	0.00455076
stearoyl sphingomyelin	-0.0754283	0.924718	0.945499	0.630209	6.09e-06	4.26e-05	NC|UP	19503	C00550	6453725	LC/MS Polar	Sphingolipid Metabolism	85187-10-6;85187-10-6	0.282484	-0.0871523	0.47725	0.559868	-0.0629271	0.599354	0.661679
stearoylcarnitine	-0.763411	0.161039	0.220606	-0.0939496	0.78162	0.822962	NC|NC	34409		6426855	LC/MS Pos	Fatty Acid Metabolism(Acyl Carnitine)	18822-91-8	0.263808	-0.548951	0.412537	0.498645	-0.976397	0.157125	0.217584
suberate (octanedioate)	-1.05635	1.59e-05	7.81e-05	-1.21894	4.65e-06	3.44e-05	DN|DN	15730	C08278	10457	LC/MS Neg	Fatty Acid, Dicarboxylate	505-48-6	0.309871	-1.13983	0.00014001	0.000680811	-1.12272	7.56121e-06	4.63394e-05
succinate	-1.08739	4.51e-07	4.36e-06	-0.263936	0.0142271	0.031536	DN|DN	1437	C00042	1110	LC/MS Neg	TCA Cycle	110-15-6	0.0138316	-1.04956	1.81232e-05	0.000128272	-1.06	4.50027e-06	3.04965e-05
succinylcarnitine	-0.337537	0.003007	0.00714724	0.271762	0.00925804	0.0214764	NC|UP	37058			LC/MS Pos	TCA Cycle		0.121527	-0.278776	0.0144294	0.0309479	-0.30848	0.00342551	0.00849371
sulfate*	0.0285562	0.627638	0.688133	0.699272	2.99e-08	6.58e-07	NC|UP	46960	C00059	1118	LC/MS Neg	Chemical	14808-79-8	0.0176297	0.000679082	0.605707	0.682894	0.0491602	0.549152	0.622437
syringol sulfate	0	0.552882	0.621139	0.253832	0.047043	0.0878781	NC|UP	48454			LC/MS Neg		52904-67-3	NA	0	0.893787	0.92576	0	0.433353	0.510252
tartarate	-1.27125	8.59e-06	4.89e-05	-1.03799	0.00313079	0.00852271	DN|DN	15336	C00898	444305	LC/MS Neg	Food Component/Plant	87-69-4;6106-24-7	0.146566	-1.71218	2.85569e-05	0.000180106	-1.20201	4.86053e-05	0.000216514
tartronate (hydroxymalonate)	-1.13713	6.72e-08	9.3e-07	-0.510718	0.00649677	0.0158561	DN|DN	20693	C02287	45	LC/MS Neg	Bacterial/Fungal	80-69-3	0.195856	-1.06587	4.20444e-06	4.05792e-05	-1.13019	2.49402e-08	4.81422e-07
taurine	-0.103716	0.566478	0.633064	0.629501	7.34e-05	0.000336118	NC|UP	2125	C00245	1123	LC/MS Neg	Methionine, Cysteine, SAM and Taurine Metabolism	107-35-7	0.0657319	-0.0665539	0.982094	0.991432	-0.0913048	0.738166	0.783687
tauro-beta-muricholate	5.10764	5.98e-05	0.000248936	5.18033	4.82e-07	6.26e-06	UP|UP	33983		168408	LC/MS Neg	Primary Bile Acid Metabolism	25696-60-0	0.462212	5.10764	0.000397941	0.00160127	5.23452	3.72167e-05	0.000173044
taurochenodeoxycholate	1.13006	0.0515927	0.0823672	1.7713	0.00134295	0.00407361	UP|UP	18494	C05465	387316	LC/MS Neg	Primary Bile Acid Metabolism	6009-98-9	0.334839	1.04616	0.190456	0.263168	1.21865	0.0627732	0.101489
taurocholate	1.42816	0.00687376	0.0147628	2.01062	9.15e-05	0.000410398	UP|UP	18497	C05122	6675	LC/MS Neg	Primary Bile Acid Metabolism	145-42-6	0.206368	1.30185	0.0491061	0.0859522	1.84636	0.00464232	0.0107533
taurocholenate sulfate	0.749963	0.000101588	0.000397057	1.3121	2.43e-09	1.11e-07	UP|UP	32807			LC/MS Neg	Secondary Bile Acid Metabolism		0.102963	0.608011	0.00113629	0.00363727	0.718355	0.000235712	0.00087806
taurodeoxycholate	0.372282	0.350945	0.428536	1.26054	0.02659	0.0546382	NC|UP	12261	C05463	2733768	LC/MS Neg	Secondary Bile Acid Metabolism	207737-97-1	0.301632	0.0673076	0.675135	0.749235	0.478811	0.158031	0.218051
taurolithocholate	0	0.667542	0.724086	0.933852	0.0160611	0.0350202	NC|UP	31889	C02592	10595	LC/MS Neg	Secondary Bile Acid Metabolism	516-90-5	NA	0	0.423492	0.507076	0	0.401812	0.477526
taurolithocholate 3-sulfate	0.485662	0.423696	0.495219	1.12902	0.0092716	0.0214764	NC|UP	36850	C03642	440071	LC/MS Neg	Secondary Bile Acid Metabolism	64936-83-0	0.0925122	0.207822	0.725122	0.786887	0.567307	0.226369	0.299164
tauroursodeoxycholate	1.72735	0.242658	0.317399	1.95903	0.00185472	0.00537549	NC|UP	39378		9848818	LC/MS Neg	Secondary Bile Acid Metabolism	14605-22-2	NA	1.31872	0.587626	0.664863	1.39466	0.283543	0.363414
tetradecanedioate	-0.29754	0.108197	0.155931	0.289723	0.00636471	0.0155935	NC|UP	35669		13185	LC/MS Neg	Fatty Acid, Dicarboxylate	821-38-5	0.140658	-0.236947	0.278014	0.361418	-0.230766	0.258012	0.336791
tetrahydrodeoxycorticosterone disulfate	3.4542	2.67e-08	4.36e-07	4.04019	5.03e-10	4.57e-08	UP|UP	48431			LC/MS Neg			0.11314	3.4542	1.09075e-06	1.61287e-05	3.32593	1.38295e-07	1.86048e-06
theobromine	-1.9403	0.000228537	0.000791281	-1.37636	0.0103272	0.0235801	DN|DN	18392	C07480	5429	LC/MS Pos	Xanthine Metabolism	83-67-0	0.0484581	-1.87693	0.000594828	0.00224234	-2.03249	0.000391819	0.00137894
theophylline	-3.01857	7.73e-06	4.44e-05	-2.42843	0.000182353	0.000735181	DN|DN	18394	C07130	2153	LC/MS Pos	Xanthine Metabolism	58-55-9	0.293435	-2.79742	0.000120777	0.000620443	-2.8666	3.28806e-05	0.0001551
threitol	-0.729756	0.00249482	0.00625669	0.112426	0.442101	0.53236	DN|NC	35854	C16884	169019	GC/MS	Pentose Metabolism	2418-52-2	NA	-0.75638	0.00617297	0.0151822	-0.773823	0.00161951	0.00455076
threonate	0.323958	0.0486346	0.078048	0.721885	1.91e-06	1.69e-05	NC|UP	27738	C01620	151152	LC/MS Polar	Ascorbate and Aldarate Metabolism	70753-61-6	0.0829144	0.323958	0.032985	0.0616309	0.315334	0.0631219	0.101555
threonine	0.188216	0.149143	0.206981	1.09184	1e-07	1.77e-06	NC|UP	1284	C00188	6288	LC/MS Pos	Glycine, Serine and Threonine Metabolism	72-19-5	0.057548	0.110011	0.57473	0.653755	0.228878	0.157085	0.217584
threonylphenylalanine	0	0.077436	0.116612	0.36398	0.0561557	0.102968	NC|NC	31530		4099799;4099798	LC/MS Pos	Dipeptide	16875-27-7	NA	0	0.0602947	0.101073	0	0.147686	0.207212
thymine	-2.81583	7.84e-09	1.85e-07	-2.16986	6.66e-07	7.71e-06	DN|DN	604	C00178	1135	LC/MS Neg	Pyrimidine Metabolism, Thymine containing	65-71-4	NA	-2.84607	1.92251e-07	5.29701e-06	-2.74498	1.42897e-07	1.86048e-06
thymol sulfate	0.0650701	0.67758	0.732799	0.626616	0.472653	0.560671	NC|NC	36095	C09908		LC/MS Neg	Food Component/Plant	89-83-8	0.404276	-0.21085	0.312506	0.394973	0.333445	0.850735	0.878312
thyroxine	1.25022	0.000977538	0.00278581	1.51867	0.000517676	0.00179217	UP|UP	46079	C01829	5819	LC/MS Pos	Phenylalanine and Tyrosine Metabolism	51-48-9	NA	1.1452	0.00296039	0.00816349	1.21681	0.0041678	0.00986948
tigloylglycine	-0.382983	0.16233	0.221897	0.365831	0.609812	0.692482	NC|NC	1598		6441567	LC/MS Pos	Leucine, Isoleucine and Valine Metabolism	35842-45-6	0.240757	-0.406167	0.0973749	0.149465	-0.406167	0.100739	0.149932
tiglyl carnitine	-0.90563	5.25e-06	3.22e-05	-0.603118	0.000438761	0.00154415	DN|DN	35428		22833596	LC/MS Pos	Leucine, Isoleucine and Valine Metabolism	64191-86-2	0.0817943	-0.899548	9.70835e-05	0.000515351	-0.988034	1.06855e-05	6.13213e-05
trans-4-hydroxyproline	0.0255805	0.367687	0.441085	0.753559	1.15e-06	1.15e-05	NC|UP	32306	C01157	5810	LC/MS Polar	Urea cycle; Arginine and Proline Metabolism	51-35-4	0.071782	-0.0142286	0.626765	0.704143	-0.0424585	0.680271	0.738216
trans-urocanate	-0.506882	0.0686762	0.104661	0.134582	0.295642	0.387498	NC|NC	607	C00785	736715	LC/MS Pos	Histidine Metabolism	104-98-3	0.211433	-0.61682	0.0138404	0.0298858	-0.451997	0.0776078	0.119991
trigonelline (N'-methylnicotinate)	-2.8752	1.41e-05	7.19e-05	-2.29789	0.000399452	0.00145401	DN|DN	32401	C01004	5570	LC/MS Pos	Nicotinate and Nicotinamide Metabolism	535-83-1	NA	-1.90767	0.000819549	0.00287294	-2.92904	2.19725e-05	0.0001085
tryptophan	-0.205425	0.0725985	0.109846	0	0.915927	0.930535	NC|NC	54	C00078	6305	LC/MS Pos	Tryptophan Metabolism	73-22-3	0.0195777	-0.26242	0.0713856	0.1175	-0.272438	0.0701084	0.109727
tryptophan betaine	-1.59286	0.00276935	0.00670751	-0.844112	0.0766752	0.130594	DN|NC	37097	C09213	442106	LC/MS Pos	Tryptophan Metabolism	20671-76-5	0.138857	-1.45169	0.0273132	0.0522708	-1.38806	0.00267331	0.0069791
tyramine O-sulfate	2.205	0.00174327	0.00462694	2.83349	3.3e-05	0.000179872	UP|UP	48408		153005	LC/MS Neg	Phenylalanine and Tyrosine Metabolism	30223-92-8	0.142719	2.22949	0.00457654	0.0118027	2.33688	0.00342551	0.00849371
tyrosine	-0.492693	1.07e-05	5.71e-05	-0.160148	0.100763	0.163573	NC|NC	1299	C00082	6057	LC/MS Pos	Phenylalanine and Tyrosine Metabolism	60-18-4	0.0351232	-0.505071	8.57646e-05	0.000462983	-0.502992	1.95e-05	0.000100988
umbelliferone sulfate	-0.253535	0.177165	0.239606	0.0808552	0.815687	0.851791	NC|NC	48674		129659	LC/MS Neg	Food Component/Plant	69526-88-1	NA	-0.707124	0.214329	0.289868	-0.604964	0.263115	0.34275
uracil	-0.269105	0.481387	0.552511	0.511875	0.0286113	0.0574933	NC|UP	605	C00106	1174	LC/MS Polar	Pyrimidine Metabolism, Uracil containing	66-22-8	NA	-0.0597445	1	1	-0.370485	0.490193	0.565676
urate	-0.540317	0.000321956	0.00105714	-0.234995	0.471566	0.560671	NC|NC	1604	C00366	1175	LC/MS Neg	Purine Metabolism, (Hypo)Xanthine/Inosine containing	69-93-2;120K5305	0.0111385	-0.556565	0.00181029	0.00536351	-0.565815	9.53561e-05	0.000394428
urea	-0.530997	0.000169407	0.000609674	0.21411	0.269936	0.356741	NC|NC	1670	C00086	1176	LC/MS Pos	Urea cycle; Arginine and Proline Metabolism	57-13-6	0.0965964	-0.622096	0.000285139	0.00121902	-0.494373	0.000148234	0.000597625
uridine	-0.226622	0.128975	0.181362	0.402391	9.32e-06	5.99e-05	NC|UP	606	C00299	6029	LC/MS Neg	Pyrimidine Metabolism, Uracil containing	58-96-8	0.0467265	-0.133838	0.389595	0.474516	-0.27301	0.0225482	0.0428752
ursodeoxycholate	-1.0364	0.0240842	0.0429738	-1.67464	0.0130614	0.0291933	DN|DN	1605	C07880	31401	LC/MS Neg	Secondary Bile Acid Metabolism	128-13-2	NA	-1.34043	0.0418323	0.0752745	-1.43399	0.0100492	0.0209193
valerylcarnitine	-0.386259	0.14659	0.203882	0.142409	0.934699	0.946587	NC|NC	34406		6426903	LC/MS Pos	Fatty Acid Metabolism(Acyl Carnitine)		NA	0.121754	0.487843	0.570194	-0.870703	0.0908473	0.137785
valine	-0.294061	0.00368282	0.00841106	0	0.115537	0.181241	NC|NC	1649	C00183	6287	LC/MS Pos	Leucine, Isoleucine and Valine Metabolism	72-18-4	0.0668858	-0.402658	0.000562599	0.00214711	-0.351457	0.00442463	0.0103621
valylglycine	-1.79906	0.000594338	0.00184468	-0.931849	0.0746128	0.129153	DN|NC	40475		136487	LC/MS Neg	Dipeptide	686-43-1	0.161979	-2.01996	0.00113168	0.00363727	-1.97399	0.00119917	0.0035307
valylleucine	-1.42176	0.000137969	0.000509329	-0.429312	0.0204278	0.0435201	DN|DN	39994		352039	LC/MS Pos	Dipeptide	22906-55-4	0.235937	-1.55097	0.00132663	0.0041099	-1.57106	0.000381168	0.00135645
vanillic alcohol sulfate	-1.55794	0.361413	0.436023	-1.30042	0.124213	0.19113	NC|NC	48733			LC/MS Neg	Phenylalanine and Tyrosine Metabolism	754920-02-0	NA	-1.35399	0.403936	0.489177	-1.35399	0.45118	0.526376
vanillylmandelate (VMA)	-0.568902	0.000409325	0.00132355	0.0652433	0.88478	0.910509	NC|NC	1567	C05584	1245	LC/MS Neg	Phenylalanine and Tyrosine Metabolism	55-10-7	0.301004	-0.518786	0.00790979	0.0186613	-0.664641	0.000544678	0.00179772
xanthine	-0.222832	0.281391	0.357777	0.355169	0.00439948	0.0115328	NC|UP	3147	C00385	1188	LC/MS Pos	Purine Metabolism, (Hypo)Xanthine/Inosine containing	69-89-6	0.199717	-0.281151	0.101336	0.154799	-0.225709	0.186794	0.253705
xanthosine	-0.404038	0.019434	0.0365176	0.0924641	0.696028	0.761827	NC|NC	15136	C01762	64959	LC/MS Pos	Purine Metabolism, (Hypo)Xanthine/Inosine containing	146-80-5	0.239772	-0.447692	0.00902758	0.0208354	-0.309836	0.118688	0.173007
xanthurenate	0.177689	0.364342	0.438726	1.04365	0.00102845	0.00319574	NC|UP	15679	C02470	5699	LC/MS Neg	Tryptophan Metabolism	59-007	0.265718	0.137023	0.742018	0.799773	0.123947	0.559596	0.633149
XHWESASXXR*	-4.6196	1.28e-06	9.98e-06	-3.77212	0.00754355	0.0182709	DN|DN	31538			LC/MS Pos	Polypeptide		NA	-4.62259	6.98493e-05	0.000390298	-4.53998	2.38691e-05	0.000116959
xylitol	0.052638	0.232684	0.306873	1.24125	2.7e-05	0.000150601	NC|UP	4966	C00379	6912	GC/MS	Pentose Metabolism	87-99-0	NA	0.111505	0.218776	0.295255	-0.0237705	0.432222	0.509862
xylonate	0.0304526	0.682173	0.7353	1.08964	0.000594275	0.00201358	NC|UP	35638	C05411	6602431	GC/MS	Pentose Metabolism	73686-31-7	0.249503	0.105681	0.702765	0.766543	0.0975608	0.712455	0.764055
xylose	-0.159037	0.50352	0.570716	0.276394	0.132125	0.199924	NC|NC	15835	C00181	135191	GC/MS	Pentose Metabolism	609-06-3	NA	-0.144207	0.688715	0.758672	-0.182668	0.317636	0.396734
