# Supplementary material for: The plasma metabolome of women in early pregnancy differs from that of non-pregnant women
Source: PLoS One. 2019 Nov 14;14(11):e0224682. doi: 10.1371/journal.pone.0224682 (PMC6855901; doi:10.1371/journal.pone.0224682)
Supplement: S2 Table — (XLSX) [file pone.0224682.s003.xlsx]

## Sheet: S3 Table
	1,3,7-trimethylurate	1,3-dimethylurate	1,7-dimethylurate	10-undecenoate (11:1n1)	13-HODE + 9-HODE	16a-hydroxy DHEA 3-sulfate	17alpha-hydroxypregnanolone glucuronide	17-alpha-hydroxyprogesterone	1-arachidonoylglycerophosphoinositol*	1-arachidonoylglyercophosphate	1-linolenoylglycerophosphocholine (18:3n3)*	1-linoleoylglycerol (1-monolinolein)	1-linoleoylglycerophosphocholine (18:2n6)	1-methylnicotinamide	1-methylurate	1-methylxanthine	1-oleoylglycerophosphate	1-oleoylglycerophosphocholine (18:1)	1-oleoylglycerophosphoinositol*	1-oleoylplasmenylethanolamine*	1-palmitoleoylglycerophosphocholine (16:1)*	1-palmitoylglycerophosphate	1-palmitoylplasmenylethanolamine*	1-stearoylglycerophosphoinositol	20a-dihydroprogesterone	2-aminooctanoate	2'-deoxyuridine	2-hydroxyhippurate (salicylurate)	2-hydroxypalmitate	2-hydroxystearate	2-isopropylmalate	2-methylmalonyl carnitine	2-palmitoleoylglycerophosphocholine*	3-(3-hydroxyphenyl)propionate	3,7-dimethylurate	3b-hydroxy-5-cholenoic acid	3-carboxy-4-methyl-5-propyl-2-furanpropanoate (CMPF)	3-hydroxyhippurate	3-hydroxypyridine sulfate	3-methyladipate	3-methylxanthine	3-phosphoglycerate	4-acetaminophen sulfate	4-androsten-3beta,17beta-diol disulfate (1)	4-androsten-3beta,17beta-diol monosulfate (1)	4-androsten-3beta,17beta-diol monosulfate (2)	4-hydroxyphenylpyruvate	4-methylbenzenesulfonate	5-acetylamino-6-amino-3-methyluracil
1,3,7-trimethylurate	1	0.822	0.736	0.02	0.111	0.126	0.117	0.102	0.081	0.066	0.272	0.416	0.191	0.235	0.713	0.579	0.125	0.126	0.155	0.04	0.421	0.036	0.027	0.116	0.033	0.086	0.041	0.084	0.052	0.006	0.152	0.029	0.279	0.086	0.29	0.152	0.015	0.008	0.02	0.024	0.233	0.233	0	0.046	0.164	0.072	0.003	0.06	0.68
1,3-dimethylurate	0.822	1	0.89	0.064	0.037	0.109	0.025	0.018	0.178	0.045	0.206	0.343	0.102	0.108	0.802	0.748	0.181	0.05	0.225	0.176	0.389	0.018	0.076	0.184	0.126	0.043	0.033	0.104	0.09	0.027	0.082	0.073	0.343	0.253	0.424	0.131	0.076	0.133	0.005	0.088	0.443	0.274	0.002	0.151	0.076	0.191	0.057	0.252	0.656
1,7-dimethylurate	0.736	0.89	1	0.086	0.042	0.127	0.03	0.019	0.119	0.005	0.101	0.3	0.019	0.157	0.816	0.838	0.358	0.08	0.156	0.141	0.261	0.051	0.02	0.241	0.165	0.037	0.063	0.004	0.052	0.007	0.008	0.055	0.275	0.234	0.479	0.155	0.034	0.149	0.054	0.008	0.546	0.128	0.105	0.026	0.191	0.107	0.082	0.195	0.526
10-undecenoate (11:1n1)	0.02	0.064	0.086	1	0.111	0.137	0.084	0.129	0.079	0.113	0.421	0.212	0.481	0.201	0.034	0.036	0.289	0.309	0.346	0.05	0.348	0.299	0.05	0.088	0.089	0.256	0.107	0.308	0.207	0.099	0.383	0.212	0.411	0.402	0.225	0.046	0.026	0.407	0.315	0.346	0.071	0.143	0.163	0.12	0.081	0.057	0.355	0.069	0.174
13-HODE + 9-HODE	0.111	0.037	0.042	0.111	1	0.189	0.011	0.018	0.324	0.029	0.116	0.225	0.253	0.049	0.053	0.092	0.037	0.249	0.223	0.115	0.094	0.053	0.137	0.343	0.177	0.128	0.03	0.052	0.047	0.112	0.021	0.229	0.118	0.084	0.444	0.104	0.134	0.164	0.149	0.159	0.38	0.023	0.131	0.369	0.171	0.242	0.125	0.079	0.024
16a-hydroxy DHEA 3-sulfate	0.126	0.109	0.127	0.137	0.189	1	0.242	0.341	0.079	0.039	0.019	0.093	0.049	0.356	0.218	0.204	0.157	0.047	0.127	0.044	0.059	0.044	0.034	0.04	0.193	0.232	0.052	0.253	0.097	0.039	0.031	0.508	0.092	0.131	0.274	0.075	0.357	0.139	0.074	0.09	0.353	0.142	0.259	0.305	0.032	0.333	0.061	0.078	0.119
17alpha-hydroxypregnanolone glucuronide	0.117	0.025	0.03	0.084	0.011	0.242	1	0.596	0.32	0.258	0.003	0.072	0.011	0.275	0.007	0.071	0.058	0.077	0.075	0.223	0.061	0.171	0.264	0.2	0.334	0.208	0.019	0.012	0.029	0.148	0.242	0.108	0.077	0.154	0.211	0.12	0.102	0.109	0.109	0.193	0.179	0.081	0.023	0.038	0.092	0.083	0.058	0.109	0.138
17-alpha-hydroxyprogesterone	0.102	0.018	0.019	0.129	0.018	0.341	0.596	1	0.138	0.158	0.001	0.065	0.095	0.17	0.054	0.065	0.058	0.006	0.045	0.05	0.01	0.026	0.052	0.116	0.367	0.169	0.058	0.024	0.108	0.063	0.251	0.148	0.007	0.081	0.145	0.085	0.129	0.119	0.2	0.051	0.238	0.1	0.089	0.048	0.157	0.041	0.077	0.184	0.129
1-arachidonoylglycerophosphoinositol*	0.081	0.178	0.119	0.079	0.324	0.079	0.32	0.138	1	0.431	0.043	0.153	0.031	0.199	0.117	0.068	0.296	0.086	0.539	0.162	0.023	0.207	0.275	0.625	0.075	0.26	0.114	0.11	0.284	0.181	0.211	0.104	0.043	0.166	0.044	0.026	0.133	0.218	0.096	0.114	0.043	0.107	0.301	0.023	0.099	0.07	0.242	0.081	0.155
1-arachidonoylglyercophosphate	0.066	0.045	0.005	0.113	0.029	0.039	0.258	0.158	0.431	1	0.121	0.263	0.046	0.066	0.017	0.022	0.319	0.041	0.08	0.415	0.167	0.769	0.41	0.313	0.059	0.18	0.403	0.078	0.103	0.271	0.003	0.045	0.054	0.215	0.052	0.037	0.185	0.218	0.173	0.168	0.026	0.102	0.212	0.034	0.131	0.034	0.253	0.177	0.088
1-linolenoylglycerophosphocholine (18:3n3)*	0.272	0.206	0.101	0.421	0.116	0.019	0.003	0.001	0.043	0.121	1	0.286	0.755	0.173	0.157	0.207	0.026	0.701	0.005	0.081	0.723	0.035	0.053	0.087	0.027	0.023	0.135	0.018	0.019	0.051	0.067	0.199	0.473	0.189	0.026	0.133	0.089	0.133	0.033	0.141	0.025	0.104	0.156	0.093	0.053	0.11	0.168	0.001	0.177
1-linoleoylglycerol (1-monolinolein)	0.416	0.343	0.3	0.212	0.225	0.093	0.072	0.065	0.153	0.263	0.286	1	0.323	0.213	0.289	0.339	0.356	0.241	0.047	0.636	0.348	0.371	0.481	0.227	0.055	0.264	0.253	0.095	0.094	0.349	0.071	0.149	0.379	0.085	0.007	0.219	0.048	0.008	0.33	0.043	0.075	0.05	0.121	0.186	0.114	0.206	0.352	0.151	0.261
1-linoleoylglycerophosphocholine (18:2n6)	0.191	0.102	0.019	0.481	0.253	0.049	0.011	0.095	0.031	0.046	0.755	0.323	1	0.173	0.065	0.06	0.052	0.817	0.05	0.155	0.611	0.192	0.174	0.165	0.003	0.215	0.01	0.084	0.046	0.18	0.21	0.183	0.507	0.283	0.24	0.095	0.037	0.179	0.147	0.063	0.128	0.11	0.165	0.016	0.088	0.079	0.12	0.16	0.006
1-methylnicotinamide	0.235	0.108	0.157	0.201	0.049	0.356	0.275	0.17	0.199	0.066	0.173	0.213	0.173	1	0.141	0.173	0.173	0.229	0.165	0.059	0.084	0.165	0.001	0.023	0.172	0.07	0.079	0.224	0.082	0.001	0.423	0.381	0.06	0.036	0.199	0.118	0.248	0.018	0.177	0.179	0.123	0.043	0.082	0.104	0.085	0.197	0.193	0.141	0.133
1-methylurate	0.713	0.802	0.816	0.034	0.053	0.218	0.007	0.054	0.117	0.017	0.157	0.289	0.065	0.141	1	0.643	0.351	0.002	0.303	0.083	0.286	0.075	0.066	0.182	0.099	0.027	0.047	0.107	0.107	0.101	0.129	0.154	0.35	0.128	0.303	0.278	0.096	0.067	0.032	0.051	0.391	0.317	0.083	0.043	0.257	0.148	0.002	0.223	0.601
1-methylxanthine	0.579	0.748	0.838	0.036	0.092	0.204	0.071	0.065	0.068	0.022	0.207	0.339	0.06	0.173	0.643	1	0.448	0.054	0.126	0.084	0.34	0.082	0.019	0.201	0.187	0.075	0.168	0.038	0.014	0	0.062	0.107	0.203	0.191	0.282	0	0.014	0.144	0.219	0.168	0.416	0.084	0.236	0.043	0.104	0.221	0.07	0.166	0.452
1-oleoylglycerophosphate	0.125	0.181	0.358	0.289	0.037	0.157	0.058	0.058	0.296	0.319	0.026	0.356	0.052	0.173	0.351	0.448	1	0.122	0.057	0.228	0.005	0.467	0.115	0.11	0.194	0.018	0.214	0.064	0.281	0.232	0.264	0.177	0.114	0.206	0.005	0.121	0.143	0.336	0.503	0.158	0.13	0.285	0.498	0.185	0.001	0.107	0.211	0	0.03
1-oleoylglycerophosphocholine (18:1)	0.126	0.05	0.08	0.309	0.249	0.047	0.077	0.006	0.086	0.041	0.701	0.241	0.817	0.229	0.002	0.054	0.122	1	0.028	0.008	0.559	0.066	0.009	0.104	0.079	0.253	0.039	0.12	0.111	0.007	0.149	0.18	0.426	0.233	0.211	0.138	0.131	0.099	0.105	0.077	0.171	0.06	0.151	0.062	0.05	0.089	0.02	0.202	0.111
1-oleoylglycerophosphoinositol*	0.155	0.225	0.156	0.346	0.223	0.127	0.075	0.045	0.539	0.08	0.005	0.047	0.05	0.165	0.303	0.126	0.057	0.028	1	0.243	0.065	0.009	0.232	0.605	0.155	0.135	0.149	0.103	0.162	0.173	0.247	0.082	0.139	0.035	0.156	0.163	0.218	0.078	0.031	0.164	0.004	0.115	0.087	0.083	0.007	0.065	0.102	0.153	0.088
1-oleoylplasmenylethanolamine*	0.04	0.176	0.141	0.05	0.115	0.044	0.223	0.05	0.162	0.415	0.081	0.636	0.155	0.059	0.083	0.084	0.228	0.008	0.243	1	0.182	0.51	0.848	0.401	0.017	0.252	0.504	0.08	0.248	0.579	0.056	0.075	0.18	0.177	0.043	0.212	0.186	0.092	0.195	0.056	0.116	0.012	0.059	0.092	0.174	0.081	0.386	0.1	0.049
1-palmitoleoylglycerophosphocholine (16:1)*	0.421	0.389	0.261	0.348	0.094	0.059	0.061	0.01	0.023	0.167	0.723	0.348	0.611	0.084	0.286	0.34	0.005	0.559	0.065	0.182	1	0.044	0.142	0.092	0.076	0.052	0.066	0.038	0.245	0.209	0.029	0.155	0.698	0.197	0.137	0.072	0.052	0.137	0.043	0.197	0.194	0.184	0.124	0.087	0.057	0.306	0.203	0.041	0.266
1-palmitoylglycerophosphate	0.036	0.018	0.051	0.299	0.053	0.044	0.171	0.026	0.207	0.769	0.035	0.371	0.192	0.165	0.075	0.082	0.467	0.066	0.009	0.51	0.044	1	0.398	0.217	0.083	0.144	0.231	0.125	0.144	0.424	0.199	0.253	0.147	0.298	0.147	0.132	0.093	0.299	0.366	0.065	0.036	0.032	0.263	0.016	0.132	0.085	0.306	0.013	0.13
1-palmitoylplasmenylethanolamine*	0.027	0.076	0.02	0.05	0.137	0.034	0.264	0.052	0.275	0.41	0.053	0.481	0.174	0.001	0.066	0.019	0.115	0.009	0.232	0.848	0.142	0.398	1	0.513	0.012	0.254	0.649	0.019	0.343	0.663	0.087	0.051	0.156	0.244	0.049	0.058	0.161	0.2	0.015	0.059	0.022	0.193	0.025	0.03	0.138	0.107	0.494	0.133	0.07
1-stearoylglycerophosphoinositol	0.116	0.184	0.241	0.088	0.343	0.04	0.2	0.116	0.625	0.313	0.087	0.227	0.165	0.023	0.182	0.201	0.11	0.104	0.605	0.401	0.092	0.217	0.513	1	0.172	0.292	0.321	0.184	0.327	0.412	0.098	0.073	0.08	0.148	0.179	0.139	0.186	0.156	0.094	0.007	0.272	0.129	0.052	0.051	0.231	0.134	0.439	0.063	0.055
20a-dihydroprogesterone	0.033	0.126	0.165	0.089	0.177	0.193	0.334	0.367	0.075	0.059	0.027	0.055	0.003	0.172	0.099	0.187	0.194	0.079	0.155	0.017	0.076	0.083	0.012	0.172	1	0.067	0.006	0.07	0.183	0.061	0.122	0.053	0.137	0.001	0.016	0.356	0.088	0.008	0.179	0.245	0.022	0.125	0.006	0.277	0.274	0.322	0.111	0.013	0.158
2-aminooctanoate	0.086	0.043	0.037	0.256	0.128	0.232	0.208	0.169	0.26	0.18	0.023	0.264	0.215	0.07	0.027	0.075	0.018	0.253	0.135	0.252	0.052	0.144	0.254	0.292	0.067	1	0.251	0.152	0.048	0.165	0.128	0.025	0.141	0.002	0.087	0.311	0.299	0.087	0.001	0.175	0.03	0.062	0.067	0.072	0.165	0.071	0.089	0.063	0.038
2'-deoxyuridine	0.041	0.033	0.063	0.107	0.03	0.052	0.019	0.058	0.114	0.403	0.135	0.253	0.01	0.079	0.047	0.168	0.214	0.039	0.149	0.504	0.066	0.231	0.649	0.321	0.006	0.251	1	0.056	0.189	0.385	0.096	0.192	0.114	0.082	0.109	0.02	0.048	0.103	0.185	0.269	0.022	0.332	0.198	0.017	0.1	0.226	0.313	0.302	0.039
2-hydroxyhippurate (salicylurate)	0.084	0.104	0.004	0.308	0.052	0.253	0.012	0.024	0.11	0.078	0.018	0.095	0.084	0.224	0.107	0.038	0.064	0.12	0.103	0.08	0.038	0.125	0.019	0.184	0.07	0.152	0.056	1	0.096	0.044	0.056	0.289	0.041	0.04	0.134	0.094	0.053	0.052	0.02	0.158	0.24	0.064	0.117	0.14	0.082	0.026	0.055	0.252	0.022
2-hydroxypalmitate	0.052	0.09	0.052	0.207	0.047	0.097	0.029	0.108	0.284	0.103	0.019	0.094	0.046	0.082	0.107	0.014	0.281	0.111	0.162	0.248	0.245	0.144	0.343	0.327	0.183	0.048	0.189	0.096	1	0.672	0.037	0.119	0.216	0.171	0.176	0.36	0.162	0.262	0.226	0.07	0.191	0.04	0.044	0.377	0.227	0.261	0.548	0.042	0.015
2-hydroxystearate	0.006	0.027	0.007	0.099	0.112	0.039	0.148	0.063	0.181	0.271	0.051	0.349	0.18	0.001	0.101	0	0.232	0.007	0.173	0.579	0.209	0.424	0.663	0.412	0.061	0.165	0.385	0.044	0.672	1	0.031	0.002	0.234	0.031	0.093	0.151	0.068	0.083	0.264	0.039	0.028	0.159	0.04	0.149	0.101	0.066	0.547	0.065	0.057
2-isopropylmalate	0.152	0.082	0.008	0.383	0.021	0.031	0.242	0.251	0.211	0.003	0.067	0.071	0.21	0.423	0.129	0.062	0.264	0.149	0.247	0.056	0.029	0.199	0.087	0.098	0.122	0.128	0.096	0.056	0.037	0.031	1	0.208	0.102	0.059	0.263	0.178	0.056	0.081	0.309	0.399	0.238	0.033	0.226	0.129	0.043	0.106	0.003	0.017	0.037
2-methylmalonyl carnitine	0.029	0.073	0.055	0.212	0.229	0.508	0.108	0.148	0.104	0.045	0.199	0.149	0.183	0.381	0.154	0.107	0.177	0.18	0.082	0.075	0.155	0.253	0.051	0.073	0.053	0.025	0.192	0.289	0.119	0.002	0.208	1	0.008	0.112	0.174	0.053	0.249	0.032	0.236	0.183	0.085	0.32	0.163	0.331	0.03	0.308	0.098	0.027	0.125
2-palmitoleoylglycerophosphocholine*	0.279	0.343	0.275	0.411	0.118	0.092	0.077	0.007	0.043	0.054	0.473	0.379	0.507	0.06	0.35	0.203	0.114	0.426	0.139	0.18	0.698	0.147	0.156	0.08	0.137	0.141	0.114	0.041	0.216	0.234	0.102	0.008	1	0.297	0.127	0.031	0.114	0.301	0.005	0.049	0.233	0.118	0.095	0.136	0.023	0.272	0.211	0.156	0.207
3-(3-hydroxyphenyl)propionate	0.086	0.253	0.234	0.402	0.084	0.131	0.154	0.081	0.166	0.215	0.189	0.085	0.283	0.036	0.128	0.191	0.206	0.233	0.035	0.177	0.197	0.298	0.244	0.148	0.001	0.002	0.082	0.04	0.171	0.031	0.059	0.112	0.297	1	0.186	0.075	0.132	0.893	0.393	0.061	0.159	0.009	0.234	0.001	0.166	0.011	0.023	0.149	0.068
3,7-dimethylurate	0.29	0.424	0.479	0.225	0.444	0.274	0.211	0.145	0.044	0.052	0.026	0.007	0.24	0.199	0.303	0.282	0.005	0.211	0.156	0.043	0.137	0.147	0.049	0.179	0.016	0.087	0.109	0.134	0.176	0.093	0.263	0.174	0.127	0.186	1	0.207	0.144	0.074	0.093	0.286	0.796	0.135	0.145	0.202	0.039	0.164	0.072	0.184	0.284
3b-hydroxy-5-cholenoic acid	0.152	0.131	0.155	0.046	0.104	0.075	0.12	0.085	0.026	0.037	0.133	0.219	0.095	0.118	0.278	0	0.121	0.138	0.163	0.212	0.072	0.132	0.058	0.139	0.356	0.311	0.02	0.094	0.36	0.151	0.178	0.053	0.031	0.075	0.207	1	0.094	0.044	0.022	0.062	0.197	0.012	0.016	0.092	0.088	0.047	0.102	0.001	0.124
3-carboxy-4-methyl-5-propyl-2-furanpropanoate (CMPF)	0.015	0.076	0.034	0.026	0.134	0.357	0.102	0.129	0.133	0.185	0.089	0.048	0.037	0.248	0.096	0.014	0.143	0.131	0.218	0.186	0.052	0.093	0.161	0.186	0.088	0.299	0.048	0.053	0.162	0.068	0.056	0.249	0.114	0.132	0.144	0.094	1	0.026	0.131	0.026	0.231	0.257	0.088	0.132	0.033	0.106	0.075	0.034	0.008
3-hydroxyhippurate	0.008	0.133	0.149	0.407	0.164	0.139	0.109	0.119	0.218	0.218	0.133	0.008	0.179	0.018	0.067	0.144	0.336	0.099	0.078	0.092	0.137	0.299	0.2	0.156	0.008	0.087	0.103	0.052	0.262	0.083	0.081	0.032	0.301	0.893	0.074	0.044	0.026	1	0.408	0.045	0.052	0.128	0.209	0.047	0.089	0.059	0.12	0.107	0.006
3-hydroxypyridine sulfate	0.02	0.005	0.054	0.315	0.149	0.074	0.109	0.2	0.096	0.173	0.033	0.33	0.147	0.177	0.032	0.219	0.503	0.105	0.031	0.195	0.043	0.366	0.015	0.094	0.179	0.001	0.185	0.02	0.226	0.264	0.309	0.236	0.005	0.393	0.093	0.022	0.131	0.408	1	0.288	0.011	0.087	0.332	0.153	0.147	0.041	0.12	0.299	0.074
3-methyladipate	0.024	0.088	0.008	0.346	0.159	0.09	0.193	0.051	0.114	0.168	0.141	0.043	0.063	0.179	0.051	0.168	0.158	0.077	0.164	0.056	0.197	0.065	0.059	0.007	0.245	0.175	0.269	0.158	0.07	0.039	0.399	0.183	0.049	0.061	0.286	0.062	0.026	0.045	0.288	1	0.143	0.148	0.121	0.254	0.192	0.151	0.007	0.002	0.011
3-methylxanthine	0.233	0.443	0.546	0.071	0.38	0.353	0.179	0.238	0.043	0.026	0.025	0.075	0.128	0.123	0.391	0.416	0.13	0.171	0.004	0.116	0.194	0.036	0.022	0.272	0.022	0.03	0.022	0.24	0.191	0.028	0.238	0.085	0.233	0.159	0.796	0.197	0.231	0.052	0.011	0.143	1	0.03	0.044	0.151	0.101	0.103	0.067	0.168	0.344
3-phosphoglycerate	0.233	0.274	0.128	0.143	0.023	0.142	0.081	0.1	0.107	0.102	0.104	0.05	0.11	0.043	0.317	0.084	0.285	0.06	0.115	0.012	0.184	0.032	0.193	0.129	0.125	0.062	0.332	0.064	0.04	0.159	0.033	0.32	0.118	0.009	0.135	0.012	0.257	0.128	0.087	0.148	0.03	1	0.111	0.096	0.062	0.147	0.018	0.179	0.146
4-acetaminophen sulfate	0	0.002	0.105	0.163	0.131	0.259	0.023	0.089	0.301	0.212	0.156	0.121	0.165	0.082	0.083	0.236	0.498	0.151	0.087	0.059	0.124	0.263	0.025	0.052	0.006	0.067	0.198	0.117	0.044	0.04	0.226	0.163	0.095	0.234	0.145	0.016	0.088	0.209	0.332	0.121	0.044	0.111	1	0.132	0.053	0.037	0.068	0.191	0.087
4-androsten-3beta,17beta-diol disulfate (1)	0.046	0.151	0.026	0.12	0.369	0.305	0.038	0.048	0.023	0.034	0.093	0.186	0.016	0.104	0.043	0.043	0.185	0.062	0.083	0.092	0.087	0.016	0.03	0.051	0.277	0.072	0.017	0.14	0.377	0.149	0.129	0.331	0.136	0.001	0.202	0.092	0.132	0.047	0.153	0.254	0.151	0.096	0.132	1	0.632	0.724	0.1	0.109	0.109
4-androsten-3beta,17beta-diol monosulfate (1)	0.164	0.076	0.191	0.081	0.171	0.032	0.092	0.157	0.099	0.131	0.053	0.114	0.088	0.085	0.257	0.104	0.001	0.05	0.007	0.174	0.057	0.132	0.138	0.231	0.274	0.165	0.1	0.082	0.227	0.101	0.043	0.03	0.023	0.166	0.039	0.088	0.033	0.089	0.147	0.192	0.101	0.062	0.053	0.632	1	0.612	0.173	0.008	0.081
4-androsten-3beta,17beta-diol monosulfate (2)	0.072	0.191	0.107	0.057	0.242	0.333	0.083	0.041	0.07	0.034	0.11	0.206	0.079	0.197	0.148	0.221	0.107	0.089	0.065	0.081	0.306	0.085	0.107	0.134	0.322	0.071	0.226	0.026	0.261	0.066	0.106	0.308	0.272	0.011	0.164	0.047	0.106	0.059	0.041	0.151	0.103	0.147	0.037	0.724	0.612	1	0.154	0.042	0.103
4-hydroxyphenylpyruvate	0.003	0.057	0.082	0.355	0.125	0.061	0.058	0.077	0.242	0.253	0.168	0.352	0.12	0.193	0.002	0.07	0.211	0.02	0.102	0.386	0.203	0.306	0.494	0.439	0.111	0.089	0.313	0.055	0.548	0.547	0.003	0.098	0.211	0.023	0.072	0.102	0.075	0.12	0.12	0.007	0.067	0.018	0.068	0.1	0.173	0.154	1	0.16	0.109
4-methylbenzenesulfonate	0.06	0.252	0.195	0.069	0.079	0.078	0.109	0.184	0.081	0.177	0.001	0.151	0.16	0.141	0.223	0.166	0	0.202	0.153	0.1	0.041	0.013	0.133	0.063	0.013	0.063	0.302	0.252	0.042	0.065	0.017	0.027	0.156	0.149	0.184	0.001	0.034	0.107	0.299	0.002	0.168	0.179	0.191	0.109	0.008	0.042	0.16	1	0.055
5-acetylamino-6-amino-3-methyluracil	0.68	0.656	0.526	0.174	0.024	0.119	0.138	0.129	0.155	0.088	0.177	0.261	0.006	0.133	0.601	0.452	0.03	0.111	0.088	0.049	0.266	0.13	0.07	0.055	0.158	0.038	0.039	0.022	0.015	0.057	0.037	0.125	0.207	0.068	0.284	0.124	0.008	0.006	0.074	0.011	0.344	0.146	0.087	0.109	0.081	0.103	0.109	0.055	1
5alpha-androstan-3alpha,17alpha-diol disulfate	0.207	0.087	0.022	0.191	0.056	0.141	0.194	0.111	0.168	0.163	0.352	0.071	0.28	0.17	0.081	0.027	0.03	0.299	0.077	0.035	0.255	0.06	0.077	0.291	0.231	0.129	0.125	0.057	0.153	0.052	0.204	0.051	0.118	0.18	0.008	0.129	0.178	0.149	0.076	0.128	0.123	0.27	0.154	0.208	0.192	0.32	0.154	0.132	0.104
5alpha-androstan-3alpha,17beta-diol monosulfate (1)	0.008	0.055	0.156	0.03	0.094	0.326	0.176	0.234	0.014	0.122	0.227	0.264	0.306	0.006	0.268	0.159	0.181	0.358	0.06	0.268	0.279	0.036	0.255	0.099	0.139	0.243	0.149	0.347	0.103	0.171	0.23	0.109	0.277	0.058	0.025	0.069	0.027	0.012	0.008	0.004	0.094	0.034	0.116	0.207	0.412	0.195	0.039	0.219	0.139
5alpha-androstan-3beta,17alpha-diol disulfate	0.247	0.007	0.034	0.317	0.076	0.171	0.26	0.184	0.062	0.204	0.168	0.146	0.005	0.277	0.141	0.076	0.093	0.045	0.063	0.415	0.001	0.161	0.378	0.103	0.011	0.26	0.336	0.092	0.132	0.265	0.279	0.003	0.059	0.32	0.138	0.231	0.118	0.393	0.057	0.177	0.149	0.046	0.002	0.044	0.016	0.039	0.145	0.092	0.228
5alpha-androstan-3beta,17beta-diol disulfate	0.003	0.053	0.009	0.083	0.389	0.115	0.039	0.024	0.005	0.211	0.04	0.299	0.11	0.052	0.018	0.059	0.126	0.184	0.125	0.355	0.193	0.171	0.347	0.022	0.363	0.065	0.276	0.08	0.201	0.229	0.017	0.083	0.334	0.007	0.166	0.178	0.025	0.041	0.062	0.112	0.118	0.143	0.09	0.476	0.224	0.369	0.146	0.202	0.107
5alpha-androstan-3beta,17beta-diol monosulfate (2)	0.04	0.011	0.128	0.109	0.087	0.243	0.087	0.149	0.082	0.191	0.165	0.303	0.273	0.204	0.195	0.036	0.037	0.324	0.169	0.239	0.156	0.161	0.205	0.026	0.167	0.18	0.093	0.123	0.07	0.177	0.101	0.045	0.192	0.061	0.062	0.15	0.053	0.031	0.134	0.18	0.113	0.038	0.011	0.317	0.413	0.171	0.009	0.212	0.062
5alpha-pregnan-3(alpha or beta),20beta-diol disulfate	0.245	0.192	0.163	0.329	0.034	0.023	0.339	0.25	0.057	0.115	0.383	0.174	0.229	0.337	0.163	0.246	0.085	0.201	0.007	0.031	0.299	0.072	0.101	0.044	0.219	0.198	0.067	0.033	0.152	0.121	0.222	0.112	0.216	0.03	0.1	0.086	0.372	0.073	0.002	0.315	0.151	0.019	0.079	0.062	0.062	0.225	0.017	0.023	0.186
5alpha-pregnan-3alpha,20beta-diol disulfate 1	0.234	0.2	0.143	0.013	0.163	0.085	0.282	0.068	0.132	0.187	0.093	0.047	0.022	0.023	0.161	0.143	0.128	0.069	0.051	0.015	0.047	0.001	0.008	0.087	0.415	0.145	0.048	0.093	0.18	0.003	0.064	0.093	0.028	0.124	0.132	0.353	0.17	0.187	0.124	0.143	0.085	0.053	0.23	0.254	0.228	0.381	0.017	0.003	0.228
5alpha-pregnan-3beta,20alpha-diol disulfate	0.367	0.331	0.239	0.074	0.072	0.223	0.313	0.161	0.072	0.145	0.325	0.068	0.139	0.204	0.217	0.258	0.006	0.132	0.063	0.052	0.32	0.305	0.03	0.114	0.428	0.011	0.001	0.026	0.047	0.098	0.071	0.054	0.119	0.062	0.005	0.168	0.366	0.023	0.142	0.182	0.058	0.019	0.033	0.132	0.223	0.323	0.07	0.11	0.303
5alpha-pregnan-3beta,20alpha-diol monosulfate (1)	0.125	0.077	0.014	0.221	0.058	0.369	0.244	0.212	0.158	0.215	0.073	0.059	0.079	0.283	0.038	0.059	0.093	0.035	0.1	0.017	0.109	0.148	0.05	0.025	0.392	0.15	0.073	0.008	0.209	0.154	0.162	0.28	0.004	0.009	0.12	0.257	0.31	0.111	0.045	0.291	0.206	0.214	0.103	0.313	0.258	0.142	0.158	0	0.027
5alpha-pregnan-3beta,20alpha-diol monosulfate (2)	0.207	0.189	0.079	0.217	0.225	0.036	0.326	0.1	0.159	0.292	0.097	0.137	0.032	0.031	0.131	0.066	0.038	0.032	0.087	0.219	0.127	0.3	0.221	0.077	0.469	0.206	0.068	0.18	0.295	0.004	0.106	0.245	0.018	0.084	0.106	0.455	0.04	0.134	0.027	0.211	0.048	0.079	0.132	0.503	0.334	0.482	0.106	0.041	0.216
5alpha-pregnan-3beta,20beta-diol monosulfate (1)	0.052	0.079	0.063	0.305	0.27	0.261	0.352	0.267	0.094	0.157	0.196	0.044	0.018	0.073	0.124	0.097	0.12	0.009	0.095	0.017	0.162	0.091	0.051	0.023	0.251	0.324	0.019	0.343	0.179	0.021	0.161	0.289	0.11	0.006	0.151	0.179	0.156	0.069	0.044	0.248	0.086	0.062	0.239	0.298	0.038	0.356	0.101	0.033	0.109
5-HETE	0.243	0.261	0.405	0.037	0.152	0.022	0.17	0.122	0.323	0.056	0.159	0.017	0.167	0.022	0.17	0.36	0.425	0.024	0.185	0.068	0.106	0.144	0.106	0.022	0.054	0.077	0.387	0.251	0.015	0.086	0.003	0.341	0.176	0.138	0.122	0.173	0.142	0.152	0.111	0.016	0.205	0.2	0.292	0.068	0.007	0.079	0.19	0.165	0.146
5-hydroxyindoleacetate	0.122	0.151	0.038	0.178	0.148	0.065	0.083	0.149	0.101	0.211	0.225	0.132	0.014	0.134	0.16	0.122	0.101	0.096	0.104	0.142	0.102	0.157	0.219	0.312	0.006	0.256	0.337	0.084	0.097	0.141	0.175	0.138	0.09	0.011	0.056	0.042	0.104	0.025	0.046	0.017	0.052	0.254	0.136	0.016	0.097	0.085	0.015	0.001	0.236
5-methylthioadenosine (MTA)	0.065	0.116	0.154	0.272	0.111	0.198	0.06	0.036	0.125	0.102	0.183	0.023	0.095	0.05	0.028	0.203	0.068	0.227	0.217	0.12	0.108	0.032	0.217	0.384	0.197	0.13	0.185	0.199	0.106	0.209	0.034	0.06	0.135	0.205	0.068	0.036	0.256	0.21	0.181	0.072	0.136	0.153	0.396	0.126	0.263	0.105	0.105	0.106	0.139
5-oxoproline	0.045	0.132	0.18	0.115	0.264	0.046	0.099	0.009	0.115	0.063	0.067	0.036	0.13	0.094	0.141	0.137	0.1	0.124	0.177	0.091	0.026	0.131	0.153	0.212	0.174	0.145	0.108	0.073	0.125	0.042	0.064	0.07	0.142	0.022	0.099	0.057	0.067	0.003	0.157	0.09	0.029	0.01	0.044	0.114	0.086	0.06	0.039	0.116	0.093
7-methylxanthine	0.284	0.464	0.576	0.051	0.397	0.261	0.156	0.12	0.028	0.185	0.069	0.209	0.073	0.001	0.384	0.454	0.227	0.051	0.021	0.211	0.179	0.113	0.052	0.198	0.091	0.102	0.135	0.208	0.114	0.036	0.132	0.061	0.185	0.128	0.805	0.047	0.187	0.015	0.142	0.236	0.84	0.022	0.003	0.143	0.115	0.129	0.034	0.267	0.223
8-hydroxyoctanoate	0.045	0.086	0.13	0.108	0.128	0.01	0.024	0.025	0.009	0.142	0.151	0.245	0.169	0.16	0.081	0.165	0.03	0.124	0.075	0.229	0.004	0.154	0.158	0.107	0.116	0.201	0.282	0.037	0	0.221	0.37	0.003	0.078	0.111	0.029	0.19	0.025	0.141	0.034	0.144	0.056	0.041	0.149	0.016	0.084	0.208	0.11	0.043	0.131
acetoacetate	0.03	0.065	0.094	0.319	0.206	0.029	0.026	0.025	0.085	0.013	0.246	0.113	0.194	0.081	0.092	0.001	0.023	0.222	0.034	0.126	0.262	0.011	0.268	0.114	0.146	0.201	0.294	0.186	0.043	0.096	0.001	0.023	0.232	0.155	0	0.012	0.001	0.214	0.114	0.29	0.133	0.376	0.058	0.162	0.046	0.1	0.013	0.261	0.029
acisoga	0.251	0.206	0.166	0.196	0.14	0.108	0.047	0.227	0.106	0.097	0.053	0.098	0.028	0.043	0.119	0.298	0.027	0.032	0.177	0.152	0.044	0	0.027	0.024	0.13	0.039	0.131	0.142	0.091	0.065	0.008	0.038	0.078	0.043	0.099	0.014	0.13	0.083	0.051	0.063	0.02	0.315	0.171	0.063	0.02	0.074	0.042	0.038	0.307
adenosine	0.096	0.064	0.02	0.011	0.034	0.065	0.123	0.2	0.296	0.148	0.042	0.091	0.055	0.011	0.099	0.036	0.101	0.095	0.383	0.076	0.059	0.068	0.143	0.17	0.308	0.049	0.009	0.002	0.169	0.101	0.018	0.033	0.028	0.039	0.126	0.095	0.014	0.017	0.038	0.059	0.065	0.104	0.221	0.047	0.01	0.011	0.05	0.261	0.232
adenosine 3',5'-cyclic monophosphate (cAMP)	0.128	0.004	0.135	0.377	0.28	0.292	0.139	0.051	0.078	0.016	0.216	0.218	0.283	0.503	0.064	0.173	0.296	0.286	0.026	0.015	0.192	0.247	0.085	0.017	0.052	0.109	0.367	0.103	0.037	0	0.295	0.494	0.174	0.131	0.214	0.076	0.14	0.143	0.359	0.339	0.014	0.326	0.205	0.059	0.1	0.202	0.06	0.38	0.083
adenosine 5'-monophosphate (AMP)	0.043	0.031	0.014	0.048	0.067	0.036	0.005	0.162	0.069	0.365	0.128	0.357	0.136	0.09	0.112	0.059	0.001	0.07	0.151	0.556	0.019	0.361	0.601	0.256	0.118	0.193	0.68	0	0.127	0.472	0.159	0.076	0.025	0.13	0.021	0.125	0.037	0.105	0.023	0.161	0.019	0.206	0.146	0.034	0.132	0.085	0.338	0.194	0.045
ADSGEGDFXAEGGGVR*	0.008	0.172	0.272	0.121	0.006	0.166	0.049	0.211	0.159	0.353	0.103	0.284	0.061	0.042	0.237	0.316	0.731	0.04	0.051	0.381	0.008	0.475	0.229	0.142	0.248	0.123	0.025	0.005	0.324	0.357	0.284	0.093	0.124	0.172	0.044	0.06	0.045	0.257	0.468	0.139	0.051	0.175	0.299	0.249	0.063	0.114	0.189	0.025	0.123
alpha-ketoglutarate	0.044	0.146	0.157	0.363	0.046	0.094	0.056	0.17	0.066	0.153	0.298	0.098	0.162	0.181	0.123	0.119	0.151	0.163	0.1	0.241	0.247	0.053	0.261	0.106	0.102	0.334	0.159	0.021	0.034	0.059	0.245	0.211	0.089	0.14	0.031	0.158	0.086	0.148	0.193	0.158	0.001	0.042	0.064	0.049	0.058	0.015	0.191	0.317	0.151
androsterone sulfate	0.178	0.184	0.259	0.071	0.178	0.27	0.125	0.029	0.035	0.193	0.007	0.154	0.176	0.086	0.342	0.278	0.08	0.122	0.039	0.31	0.007	0.169	0.302	0.082	0.153	0.157	0.15	0.373	0.225	0.289	0.072	0.2	0.035	0.124	0.074	0.061	0.103	0.074	0.233	0.004	0.046	0.079	0.115	0.271	0.538	0.187	0.075	0.265	0.203
arachidonate (20:4n6)	0.008	0	0.056	0.011	0.293	0.063	0.101	0.078	0.464	0.369	0.075	0.253	0.193	0.055	0.105	0.033	0.253	0.047	0.248	0.436	0.069	0.277	0.637	0.6	0.013	0.229	0.349	0.128	0.566	0.65	0.046	0.132	0.071	0.029	0.204	0.072	0.123	0.084	0.197	0.035	0.195	0.244	0.182	0.043	0.121	0.104	0.461	0.078	0.003
azelate (nonanedioate)	0.059	0.098	0.077	0.266	0.353	0.158	0.027	0.086	0.208	0.285	0.012	0.304	0.071	0.05	0.077	0.08	0.28	0.033	0.004	0.358	0.014	0.31	0.324	0.189	0.136	0.072	0.207	0.181	0.238	0.291	0.046	0.118	0.133	0.078	0.159	0.04	0.18	0.11	0.402	0.045	0.097	0.055	0.239	0.048	0.11	0.135	0.297	0.055	0.218
betaine	0.101	0.108	0.171	0.433	0.211	0.08	0.069	0.057	0.027	0.279	0.184	0.297	0.312	0.361	0.004	0.095	0.13	0.256	0.182	0.117	0.06	0.456	0.116	0.099	0.008	0.113	0.15	0.026	0.07	0.22	0.424	0.045	0.081	0.22	0.241	0.09	0.05	0.258	0.216	0.123	0.297	0.067	0.173	0.261	0.188	0.19	0.354	0.08	0.062
bradykinin	0.164	0.241	0.262	0.027	0.077	0.125	0.11	0.019	0.008	0.421	0.154	0.181	0.305	0.02	0.276	0.237	0.248	0.315	0.073	0.28	0.141	0.481	0.173	0.061	0.061	0.164	0.118	0.177	0.017	0.172	0.018	0.057	0.199	0.167	0.096	0.057	0.099	0.17	0.095	0.045	0.047	0.003	0.07	0.101	0.144	0.17	0.021	0.101	0.163
bradykinin, des-arg(9)	0.251	0.315	0.312	0.148	0.009	0.137	0.151	0.138	0.146	0.402	0.124	0.346	0.265	0.002	0.345	0.304	0.544	0.207	0.013	0.318	0.152	0.428	0.192	0.107	0.181	0.092	0.07	0.122	0.248	0.246	0.293	0.026	0.224	0.158	0.165	0.17	0.032	0.244	0.328	0.092	0.094	0.126	0.256	0.307	0.101	0.225	0.193	0.068	0.083
bradykinin, hydroxy-pro(3)	0.221	0.267	0.352	0.025	0.056	0.025	0.032	0.201	0.012	0.132	0.166	0.032	0.227	0.023	0.304	0.274	0.382	0.289	0.093	0.048	0.147	0.204	0.066	0.063	0.193	0.036	0.163	0.177	0.154	0.054	0.059	0.076	0.168	0.235	0.185	0.141	0.098	0.243	0.273	0.006	0.084	0.094	0.244	0.028	0.138	0.002	0.025	0.075	0.049
caffeine	0.729	0.794	0.905	0.004	0.058	0.044	0.005	0.058	0.092	0.093	0.058	0.403	0.023	0.153	0.751	0.797	0.449	0.022	0.204	0.196	0.242	0.178	0.049	0.239	0.144	0.027	0.085	0.009	0.042	0.068	0.103	0.132	0.242	0.205	0.346	0.113	0.103	0.115	0.191	0.038	0.428	0.014	0.128	0.029	0.308	0.027	0.013	0.117	0.41
caproate (6:0)	0.19	0.106	0.187	0.103	0.059	0.008	0.038	0.108	0.023	0.012	0.032	0.187	0.05	0.243	0.176	0.046	0.083	0.098	0.022	0.283	0.146	0.1	0.299	0.165	0.081	0.098	0.299	0.087	0.232	0.296	0.316	0.152	0.014	0.148	0.03	0.183	0.035	0.212	0.034	0.073	0.068	0.026	0.002	0.274	0.223	0.426	0.14	0.062	0.117
catechol sulfate	0.057	0.102	0.077	0.262	0.312	0.077	0.025	0.113	0.026	0.213	0.128	0.057	0.251	0.011	0.068	0.035	0.29	0.134	0.129	0.046	0.046	0.348	0.124	0.124	0.018	0.131	0.239	0.004	0.058	0.111	0.266	0.022	0.027	0.415	0.035	0.163	0.085	0.42	0.27	0.021	0.037	0.029	0.362	0.197	0.09	0.037	0.076	0.203	0.113
cys-gly, oxidized	0.06	0.068	0.042	0.133	0.291	0.33	0.077	0.145	0.193	0.15	0.182	0.082	0.308	0.336	0.059	0.162	0.133	0.426	0.144	0.013	0.206	0.061	0.035	0.254	0.264	0.019	0.064	0.031	0.341	0.087	0.209	0.256	0.154	0.048	0.221	0	0.121	0.14	0.18	0.293	0.146	0.031	0.031	0.19	0.123	0.165	0.21	0.241	0.188
cysteine s-sulfate	0.118	0.054	0.053	0.01	0.128	0.001	0.031	0.094	0.186	0.067	0.199	0.139	0.395	0.201	0.055	0.046	0.164	0.312	0.137	0.154	0.111	0.021	0.015	0.151	0.306	0.216	0.069	0.141	0.101	0.043	0.041	0.084	0.139	0.084	0.009	0.163	0.067	0.015	0.034	0.217	0.116	0.151	0.01	0.072	0.026	0.108	0.081	0.223	0.105
cystine	0.074	0.063	0.092	0.063	0.04	0.035	0.011	0.136	0.048	0.376	0.262	0.114	0.035	0.172	0.046	0.175	0.074	0.204	0.097	0.311	0.289	0.452	0.372	0.175	0.079	0.077	0.379	0.143	0.072	0.221	0.123	0.184	0.19	0.091	0.239	0.136	0.234	0.042	0.126	0.262	0.257	0.132	0.049	0.011	0.074	0.118	0.318	0.15	0.068
dehydroisoandrosterone sulfate (DHEA-S)	0.275	0.147	0.227	0.035	0.139	0.18	0.069	0.035	0.109	0.114	0.064	0.088	0.041	0.156	0.266	0.123	0.031	0.126	0.054	0.22	0.003	0.138	0.203	0.195	0.127	0.261	0.084	0.095	0.296	0.236	0.019	0.014	0.062	0.098	0.114	0.127	0.075	0.008	0.177	0.133	0.054	0.016	0.07	0.564	0.859	0.484	0.177	0.031	0.131
dihydroferulic acid	0.155	0.299	0.268	0.075	0.088	0.185	0.052	0.037	0.108	0.168	0.046	0.269	0.012	0.155	0.283	0.38	0.262	0.054	0.078	0.304	0.074	0.286	0.27	0.11	0.071	0.011	0.132	0.277	0.006	0.178	0.209	0.047	0.046	0.163	0.05	0.121	0.105	0.077	0.176	0.048	0.152	0.012	0.086	0.045	0.009	0.029	0.107	0.202	0.266
docosahexaenoate (DHA; 22:6n3)	0.011	0.058	0.049	0.433	0.061	0.224	0.063	0.098	0.162	0.148	0.08	0.09	0.251	0.058	0.193	0.113	0.198	0.092	0.169	0.136	0.163	0.2	0.305	0.24	0.216	0.038	0.287	0.191	0.653	0.525	0.239	0.313	0.288	0.22	0.15	0.325	0.296	0.223	0.15	0.145	0.109	0.296	0.227	0.436	0.311	0.419	0.489	0.074	0.066
docosapentaenoate (n3 DPA; 22:5n3)	0.189	0.104	0.183	0.504	0.208	0.066	0.141	0.323	0.07	0.097	0.11	0.053	0.191	0.145	0.008	0.207	0.185	0.094	0.332	0.149	0.044	0.221	0.194	0.008	0.414	0.062	0.183	0.074	0.398	0.32	0.347	0.026	0.134	0.202	0.272	0.221	0.172	0.233	0.253	0.273	0.21	0.012	0.12	0.35	0.34	0.296	0.456	0.083	0.344
DSGEGDFXAEGGGVR*	0.025	0.029	0.094	0.172	0.125	0.144	0.204	0.063	0.209	0.495	0.078	0.31	0.104	0.081	0.097	0.137	0.546	0.096	0.124	0.335	0.13	0.563	0.204	0.253	0.01	0.053	0.003	0.08	0.199	0.234	0.322	0.008	0.03	0.142	0.025	0.056	0.03	0.237	0.403	0.137	0.027	0.195	0.343	0.224	0.045	0.055	0.236	0.078	0.059
eicosapentaenoate (EPA; 20:5n3)	0.288	0.155	0.244	0.276	0.075	0.028	0.027	0.181	0.019	0.181	0.18	0.103	0.136	0.003	0.08	0.242	0.095	0.076	0.28	0.085	0.14	0.283	0.232	0.003	0.263	0.199	0.284	0.099	0.314	0.347	0.238	0.129	0.042	0.172	0.373	0.153	0.311	0.15	0.14	0.199	0.286	0.099	0.162	0.283	0.266	0.202	0.296	0.02	0.371
epiandrosterone sulfate	0.271	0.168	0.214	0.1	0.245	0.198	0.138	0.027	0	0.233	0.073	0.218	0.078	0.065	0.355	0.214	0.034	0.042	0.054	0.46	0.001	0.253	0.428	0.012	0.166	0.216	0.225	0.225	0.146	0.294	0.084	0.202	0.055	0.015	0.049	0.1	0.048	0.049	0.147	0.066	0.012	0.12	0.097	0.29	0.487	0.175	0.047	0.216	0.285
erucate (22:1n9)	0.158	0.221	0.311	0.098	0.172	0.114	0.153	0.01	0.259	0.31	0.176	0.149	0.1	0.219	0.189	0.352	0.028	0.129	0.041	0.158	0.026	0.094	0.108	0.215	0.03	0.167	0.212	0.115	0.249	0.168	0.068	0.07	0.236	0.181	0.029	0.069	0.01	0.265	0.023	0.012	0.069	0.062	0.342	0.177	0.218	0.101	0.047	0.07	0.107
estriol 3-sulfate	0.201	0.037	0.129	0.282	0.125	0.251	0.181	0.099	0.109	0.103	0.334	0.223	0.265	0.256	0.017	0.057	0.121	0.299	0.064	0.024	0.201	0.091	0.014	0.18	0.119	0.139	0.082	0.034	0.119	0.048	0.127	0.021	0.025	0.269	0.024	0.143	0.136	0.266	0.183	0.129	0.106	0.04	0.114	0.301	0.247	0.368	0.116	0.066	0.112
estrone 3-sulfate	0.251	0.248	0.235	0.227	0.156	0.27	0.164	0.042	0.093	0.021	0.247	0.068	0.079	0.138	0.408	0.236	0.08	0.144	0.118	0.196	0.15	0.009	0.13	0.103	0.048	0.3	0.046	0.296	0.124	0.235	0.124	0.355	0.192	0.073	0.199	0.141	0.072	0.036	0.175	0.047	0.108	0.273	0.165	0.036	0.296	0.191	0.001	0.205	0.173
etiocholanolone glucuronide	0.259	0.107	0.061	0.137	0.205	0.314	0.217	0.003	0.151	0.209	0.201	0.126	0.071	0.158	0.173	0.003	0.104	0.193	0.206	0.307	0.124	0.148	0.298	0.158	0.254	0.304	0.285	0.21	0.06	0.173	0.052	0.07	0.022	0.159	0.06	0.081	0.033	0.2	0.048	0.087	0.004	0.078	0.035	0.47	0.566	0.489	0.102	0.061	0.212
flavin adenine dinucleotide (FAD)	0.3	0.313	0.292	0.015	0.248	0.04	0.062	0.025	0.086	0.066	0.034	0.004	0.05	0.112	0.368	0.259	0.28	0.084	0.37	0.067	0.021	0.011	0.111	0.29	0.317	0.054	0.068	0.136	0.207	0.187	0.191	0.111	0.017	0.043	0.152	0.06	0.166	0.135	0.134	0.104	0.145	0.07	0.12	0.193	0.047	0.167	0.207	0.207	0.131
gamma-glutamylglutamate	0.172	0.074	0.081	0.135	0.032	0.163	0.034	0.16	0.146	0.331	0.068	0.149	0.182	0.142	0.106	0.125	0.091	0.056	0.185	0.237	0.152	0.346	0.183	0.08	0.23	0.06	0.218	0.142	0.075	0.04	0.106	0.166	0.016	0.101	0.085	0.222	0.067	0.051	0.001	0.08	0.066	0.129	0.183	0.04	0.015	0.071	0.109	0.068	0.06
gamma-glutamylisoleucine*	0.164	0.132	0.156	0.079	0.037	0.065	0.045	0.168	0.045	0.145	0.012	0.02	0.111	0.238	0.106	0.17	0.132	0.115	0.058	0.13	0.067	0.175	0.052	0.054	0.116	0.109	0.309	0.168	0.06	0.199	0.12	0.084	0.062	0.069	0.029	0.158	0.229	0.016	0.071	0.108	0.014	0.147	0.134	0.027	0.022	0.059	0.041	0.08	0.267
gamma-glutamylleucine	0.259	0.05	0.002	0.035	0.028	0.249	0.107	0.159	0.03	0.073	0.099	0.119	0.154	0.285	0.09	0.015	0.06	0.109	0.031	0.001	0.056	0.119	0.133	0.132	0.258	0.044	0.1	0.114	0.135	0.342	0.128	0.011	0.077	0.048	0.119	0.181	0.192	0.05	0.118	0.045	0.193	0.009	0.027	0.116	0.01	0.052	0.247	0.099	0.167
gamma-glutamylphenylalanine	0.189	0.08	0.042	0.046	0.053	0.182	0.011	0.099	0.02	0.034	0.163	0.198	0.16	0.272	0.122	0.005	0.01	0.113	0.108	0.155	0.142	0.051	0.257	0.241	0.108	0.068	0.011	0.143	0.286	0.436	0.008	0.051	0.091	0.004	0.005	0.105	0.122	0.059	0.21	0.116	0.05	0.079	0.137	0.024	0.005	0.065	0.427	0.179	0.3
gamma-glutamyltyrosine	0.266	0.122	0.108	0.069	0.14	0.115	0.042	0.086	0.002	0.176	0.227	0.28	0.201	0.351	0.047	0.155	0.206	0.13	0.279	0.181	0.152	0.029	0.072	0.24	0.023	0.084	0.256	0.095	0.084	0.25	0.153	0.159	0.028	0.042	0.039	0.102	0.244	0.116	0.264	0.022	0.034	0.285	0.057	0.093	0.049	0.19	0.246	0.203	0.289
gamma-glutamylvaline	0.082	0.005	0.012	0.009	0.222	0.093	0.012	0.016	0.024	0.062	0.099	0.113	0.048	0.115	0.066	0.082	0.05	0.084	0.201	0.03	0.121	0.101	0.045	0.199	0.059	0.009	0.114	0.055	0.179	0.226	0.07	0.155	0.1	0.083	0.101	0.038	0.095	0.185	0.013	0.1	0.077	0.053	0.116	0.049	0.125	0.103	0.217	0.024	0.221
gentisate	0.005	0.06	0.072	0.25	0.124	0	0.017	0.122	0.082	0.324	0.092	0.286	0.146	0.037	0.069	0.091	0.187	0.165	0.15	0.104	0.006	0.338	0.054	0.112	0.001	0.145	0.035	0.27	0.171	0.083	0.124	0.046	0.055	0.133	0.26	0.263	0.055	0.153	0.06	0.23	0.299	0.114	0.264	0.282	0.306	0.184	0.114	0.011	0.049
glutamate	0.094	0.23	0.221	0.187	0.04	0.208	0.219	0.188	0.086	0.486	0.103	0.362	0.122	0.257	0.258	0.185	0.152	0.036	0.02	0.526	0.019	0.435	0.571	0.159	0.262	0.344	0.421	0.003	0.103	0.421	0.194	0.216	0.191	0.013	0.085	0.119	0.108	0.002	0.027	0.23	0.225	0.256	0.175	0.045	0.036	0.079	0.051	0.097	0.205
glycolithocholate	0.006	0.001	0.085	0.061	0.145	0.22	0.18	0.167	0.081	0.023	0.083	0.141	0.052	0.23	0.052	0.102	0.164	0.009	0.021	0.161	0.092	0.018	0.177	0.171	0.233	0.142	0.185	0.05	0.195	0.071	0.106	0.139	0.04	0.182	0.112	0.338	0.287	0.21	0.016	0.023	0.002	0.085	0.136	0.115	0.007	0.031	0.166	0.014	0.126
glycolithocholate sulfate*	0.041	0.054	0.042	0.109	0.095	0.018	0.056	0.068	0.097	0.14	0.163	0.249	0.142	0.291	0.109	0.04	0.045	0.048	0.072	0.202	0.255	0.138	0.13	0.103	0.05	0.017	0.065	0.128	0.178	0.002	0.029	0.184	0.08	0.153	0.117	0.42	0.246	0.105	0.087	0.068	0.025	0.16	0.229	0.029	0.121	0.018	0.252	0.024	0.138
glycylleucine	0.223	0.262	0.284	0.038	0.134	0.073	0.048	0.005	0.086	0.086	0.016	0.291	0.015	0.141	0.298	0.215	0.278	0.051	0.117	0.266	0.143	0.154	0.344	0.188	0.206	0.066	0.337	0.045	0.253	0.383	0.049	0.038	0.194	0.066	0.146	0.231	0.115	0.03	0.105	0.146	0.044	0.277	0.026	0.029	0.012	0.24	0.25	0.147	0.034
heme	0.188	0.077	0.154	0.254	0.036	0.166	0.051	0.028	0.095	0.071	0.243	0.214	0.273	0.156	0.1	0.043	0.021	0.385	0.084	0.242	0.328	0.049	0.269	0.22	0.03	0.195	0.224	0.108	0.328	0.29	0.145	0.052	0.327	0.143	0.187	0.061	0.054	0.21	0.156	0.055	0.076	0.219	0.046	0.074	0.089	0.141	0.251	0.099	0.017
histidylalanine	0.004	0.139	0.19	0.282	0.152	0.023	0.206	0.01	0.194	0.548	0.073	0.436	0.183	0.038	0.159	0.258	0.512	0.052	0.085	0.517	0.067	0.533	0.431	0.25	0.206	0.195	0.272	0.058	0.217	0.327	0.186	0.158	0.023	0.048	0.079	0.016	0.069	0.028	0.369	0.113	0.03	0.13	0.211	0.182	0.323	0.244	0.45	0.265	0.144
homoarginine	0.444	0.263	0.383	0.082	0.072	0.178	0.086	0.061	0.13	0.083	0.11	0.17	0.027	0.084	0.42	0.226	0.218	0.052	0.057	0.023	0.118	0.003	0.034	0.048	0.035	0.086	0.146	0.046	0.058	0.092	0.029	0.104	0.116	0.042	0.282	0.126	0.049	0.094	0.016	0.074	0.254	0.182	0.212	0.015	0.167	0.049	0.025	0.026	0.171
homocitrulline	0.144	0.079	0.129	0.217	0.044	0.111	0.044	0.106	0.012	0.086	0.466	0.029	0.206	0.127	0.062	0.144	0.091	0.164	0.139	0.019	0.441	0.101	0.095	0.044	0.042	0.121	0.192	0.178	0.051	0.108	0.346	0.023	0.239	0.047	0.202	0.139	0.186	0.066	0.118	0.003	0.278	0.064	0.011	0.208	0.16	0.014	0.161	0.101	0.052
homostachydrine*	0.161	0.077	0.222	0.327	0.123	0.012	0.022	0.084	0.026	0.094	0.122	0.181	0.105	0.064	0.001	0.252	0.079	0.011	0.269	0.054	0.121	0.173	0.02	0.124	0.016	0.011	0.024	0.287	0.3	0.24	0.283	0.155	0.095	0.355	0.28	0.16	0.106	0.428	0.189	0.253	0.093	0.062	0.129	0.227	0.125	0.02	0.049	0.086	0.02
HWESASLLR	0.196	0.119	0.051	0.059	0.089	0.254	0.144	0.169	0.015	0.434	0.255	0.181	0.001	0.167	0.065	0.005	0.128	0.05	0.033	0.26	0.09	0.331	0.325	0.158	0.068	0.273	0.261	0.161	0.21	0.304	0.132	0.15	0.147	0.051	0.041	0.015	0.179	0.03	0.013	0.182	0.097	0.015	0.012	0.246	0.194	0.287	0.16	0.036	0.082
HWESASXX*	0.072	0.139	0.117	0.186	0.09	0.252	0.163	0.143	0.231	0.332	0	0.439	0.183	0.149	0.157	0.196	0.311	0.115	0.115	0.44	0.251	0.297	0.394	0.379	0.062	0.315	0.229	0.129	0.404	0.403	0.005	0.176	0.384	0.232	0.027	0.129	0.147	0.257	0.281	0.061	0.133	0.001	0.06	0.347	0.248	0.355	0.309	0.041	0.126
hydroquinone sulfate	0.192	0.159	0.181	0.04	0.025	0.103	0.027	0.208	0.211	0.159	0.207	0.35	0.046	0.031	0.133	0.195	0.154	0.156	0.027	0.161	0.322	0.065	0.107	0.068	0.264	0.135	0.037	0.081	0.24	0.091	0.295	0.104	0.309	0.172	0.015	0.34	0.014	0.173	0.206	0.11	0.237	0.075	0.191	0.067	0.145	0.017	0.019	0.144	0.378
hypoxanthine	0.229	0.148	0.086	0.054	0.053	0.083	0.068	0.133	0.24	0.045	0.12	0.068	0.192	0.053	0.197	0.061	0.322	0.198	0.249	0.22	0.068	0.018	0.186	0.335	0.128	0.084	0.061	0.061	0.474	0.306	0.151	0.02	0.098	0.079	0.021	0.036	0.146	0.153	0.301	0.028	0.162	0.247	0.149	0.203	0.121	0.11	0.283	0.029	0.254
inosine 5'-monophosphate (IMP)	0.002	0.154	0.114	0.046	0.175	0.077	0.16	0.174	0.107	0.145	0.036	0.154	0.01	0.042	0.188	0.13	0.137	0.063	0.171	0.124	0.087	0.166	0.091	0.097	0.08	0.018	0.14	0.16	0.18	0.3	0.007	0.135	0.018	0.145	0.155	0.188	0.216	0.153	0.008	0.025	0.091	0.509	0.04	0.001	0.042	0.03	0.001	0.15	0.008
isovalerate	0.177	0.222	0.171	0.233	0.03	0.092	0.138	0.001	0.076	0.033	0.072	0.024	0.017	0.156	0.17	0.175	0.027	0.026	0.055	0.023	0.172	0.01	0.085	0.105	0.287	0.027	0.079	0.286	0.148	0.117	0.062	0.08	0.131	0.124	0.192	0.151	0.101	0.187	0.046	0.063	0.34	0.055	0.182	0.044	0.146	0.042	0.097	0.166	0.2
leucylglutamine*	0.127	0.21	0.135	0.139	0.097	0.095	0.152	0.08	0.044	0.379	0.214	0.348	0.299	0.074	0.17	0.167	0.081	0.138	0.005	0.465	0.224	0.47	0.486	0.201	0.159	0.062	0.475	0.059	0.228	0.521	0.155	0.081	0.245	0.015	0.065	0.083	0.071	0.035	0.155	0.086	0.006	0.362	0.064	0.168	0.351	0.269	0.429	0.171	0.017
linoleamide (18:2n6)	0.2	0.353	0.273	0.049	0.111	0.013	0.187	0.165	0.373	0.034	0.022	0.192	0.024	0.142	0.356	0.23	0.165	0.11	0.193	0.059	0.136	0.061	0.005	0.296	0.063	0.058	0.194	0.201	0.038	0.133	0.134	0.059	0.25	0.082	0.123	0.006	0.061	0.003	0.112	0.032	0.195	0.156	0.199	0.049	0.064	0.009	0.057	0.113	0.344
maleate (cis-Butenedioate)	0.055	0.025	0.006	0.125	0.081	0.083	0.099	0.068	0.059	0.046	0.196	0.174	0.078	0.171	0.053	0.045	0.032	0.187	0.05	0.165	0.086	0.095	0.035	0.001	0.01	0.012	0.095	0.159	0.123	0.11	0.094	0.133	0.16	0.029	0.064	0.03	0.213	0.054	0.006	0.137	0.012	0.064	0.204	0.18	0.17	0.106	0.086	0.048	0.038
methyl glucopyranoside (alpha + beta)	0.211	0.124	0.157	0.166	0.184	0.198	0.021	0.125	0.129	0.247	0.018	0.118	0.012	0.076	0.136	0.119	0.013	0.017	0.067	0.116	0.127	0.122	0.19	0.15	0.06	0.075	0.168	0.229	0.1	0.09	0.025	0.072	0.009	0.028	0.195	0.216	0.277	0.056	0.203	0.12	0.095	0.156	0.14	0.07	0.087	0.195	0.108	0.126	0.019
N-(2-furoyl)glycine	0.137	0.023	0.061	0.479	0.083	0.283	0.323	0.31	0.101	0.095	0.105	0.091	0.135	0.406	0.082	0.002	0.119	0.042	0.127	0.001	0.19	0.24	0.012	0.06	0.201	0.31	0.067	0.246	0.327	0.285	0.405	0.079	0.069	0.342	0.122	0.189	0.049	0.414	0.457	0.311	0.034	0.104	0.036	0.085	0.01	0.057	0.344	0.165	0.039
N2,N5-diacetylornithine	0.185	0.154	0.029	0.014	0.428	0.019	0.141	0.028	0.431	0.269	0.218	0.327	0.248	0.14	0.055	0.122	0.116	0.178	0.289	0.33	0.167	0.27	0.297	0.483	0.095	0.28	0.128	0.013	0.143	0.257	0.065	0.049	0.091	0.099	0.162	0.007	0.188	0.001	0.034	0.056	0.174	0.042	0.05	0.057	0.17	0.004	0.266	0.112	0.15
N4-acetylcytidine	0.199	0.159	0.138	0.094	0.015	0.145	0.035	0.104	0.108	0.083	0.057	0.199	0.004	0.053	0.116	0.116	0.089	0.125	0.402	0.39	0.147	0.009	0.279	0.173	0.07	0.022	0.023	0.086	0.198	0.16	0.023	0.184	0.008	0.263	0.228	0.047	0.023	0.149	0.011	0.225	0.242	0.105	0.07	0.182	0.071	0.021	0.192	0.055	0.118
N6-methyladenosine	0.007	0.042	0.09	0.117	0.103	0.013	0.166	0.118	0.366	0.55	0.049	0.287	0.195	0.166	0.047	0.201	0.5	0.05	0.097	0.389	0.024	0.53	0.471	0.531	0.099	0.338	0.261	0.107	0.376	0.449	0.126	0.04	0.038	0.177	0.197	0.004	0.03	0.164	0.277	0.006	0.162	0.09	0.33	0.169	0.33	0.185	0.368	0.163	0.062
N-carbamoylaspartate	0.045	0.055	0.046	0.196	0.1	0.153	0.106	0.009	0.223	0.239	0.12	0.133	0.207	0.029	0.173	0.045	0.273	0.027	0.096	0.102	0.041	0.425	0.107	0.127	0.128	0.113	0.104	0.04	0.038	0.098	0.227	0.024	0.288	0.257	0.27	0.091	0.038	0.235	0.185	0.152	0.032	0.083	0.125	0.047	0.048	0.132	0.005	0.12	0.014
N-delta-acetylornithine	0.037	0.034	0.056	0.276	0.078	0.04	0.022	0.06	0.414	0.394	0.127	0.34	0.138	0.034	0.088	0.098	0.144	0.034	0.11	0.396	0.123	0.305	0.371	0.319	0.177	0.258	0.322	0.029	0.304	0.296	0.064	0.067	0.229	0.149	0.123	0.078	0.131	0.157	0.168	0.057	0.003	0.016	0.138	0.241	0.371	0.218	0.281	0.046	0.003
N-methyl proline	0.114	0.034	0.102	0.166	0.14	0.32	0.06	0.091	0.072	0.16	0.034	0.149	0.095	0.048	0.146	0.166	0.191	0.077	0.005	0.274	0.043	0.005	0.311	0.102	0.085	0.096	0.349	0.114	0.042	0.123	0.144	0.043	0.187	0.15	0.031	0.193	0.224	0.057	0.134	0.084	0.083	0.061	0.114	0.105	0.062	0.115	0.143	0.008	0.001
N-methylpipecolate	0.109	0.166	0.125	0.22	0.115	0.243	0.051	0.181	0.204	0.052	0.036	0.125	0.028	0.101	0.267	0.03	0.307	0.138	0.092	0.205	0.107	0.037	0.196	0.255	0.177	0.039	0.068	0.165	0.344	0.273	0.135	0.416	0.307	0.055	0.044	0.26	0.064	0.202	0.053	0.059	0.028	0.055	0.198	0.224	0.05	0.179	0.231	0.055	0.03
O-methylcatechol sulfate	0.163	0.073	0.125	0.153	0.184	0.035	0.115	0.081	0.028	0.008	0.246	0.134	0.336	0.001	0.128	0.095	0.271	0.191	0.188	0.052	0.111	0.107	0.063	0.119	0.071	0.037	0.315	0.13	0.064	0.034	0.1	0.086	0.168	0.379	0.048	0.082	0.163	0.325	0.373	0.004	0.113	0.024	0.307	0.133	0.008	0.004	0.119	0.278	0.052
ornithine	0.092	0.162	0.124	0.151	0.03	0.242	0.093	0.167	0.113	0.058	0.129	0.016	0.041	0.14	0.085	0.044	0.127	0.068	0.034	0.033	0.087	0.027	0.047	0.034	0.391	0.154	0.093	0.032	0.381	0.251	0.049	0.119	0.108	0.04	0.16	0.259	0.078	0.02	0.167	0.155	0.166	0.186	0.077	0.171	0.179	0.12	0.341	0.008	0.163
palmitoyl-linoleoyl-glycerophosphoinositol (1)*	0.094	0.061	0.046	0.168	0.04	0.197	0.004	0.03	0.239	0.137	0.321	0.01	0.028	0.098	0.124	0.112	0.101	0.016	0.183	0.081	0.139	0.152	0.166	0.014	0.18	0.099	0.066	0.021	0.116	0.065	0.005	0.129	0.127	0.075	0.03	0.262	0.008	0.135	0.261	0.09	0.004	0.091	0.003	0.063	0.034	0.033	0.346	0.21	0.053
paraxanthine	0.721	0.836	0.946	0.047	0.002	0.049	0.035	0.053	0.146	0.059	0.084	0.346	0.046	0.249	0.774	0.811	0.381	0.001	0.186	0.228	0.268	0.167	0.091	0.185	0.233	0.091	0.035	0.078	0.056	0.092	0.101	0.155	0.257	0.21	0.373	0.131	0.054	0.145	0.177	0.045	0.462	0.099	0.074	0.016	0.214	0.071	0.005	0.199	0.445
phenol sulfate	0.291	0.222	0.277	0.045	0.115	0.055	0.002	0.025	0.196	0.171	0.001	0.239	0.01	0.107	0.206	0.265	0.113	0.085	0.066	0.013	0.218	0.136	0.065	0.195	0.191	0.042	0.014	0.068	0.093	0.133	0.028	0.2	0.176	0.128	0.079	0.066	0.12	0.145	0.11	0.011	0.171	0.008	0.046	0.12	0.316	0.175	0.214	0.37	0.257
pipecolate	0.163	0.102	0.215	0.13	0.195	0.113	0.078	0.22	0.034	0.246	0.388	0.025	0.187	0.223	0.164	0.252	0.005	0.313	0.133	0.157	0.337	0.154	0.1	0.035	0.105	0.136	0.188	0.169	0.276	0.227	0.054	0.174	0.174	0.075	0.182	0.01	0.02	0.21	0.111	0.012	0.119	0.195	0.11	0.31	0.26	0.124	0.108	0.125	0.045
pregnanediol-3-glucuronide	0.17	0.059	0.046	0.134	0.27	0.152	0.437	0.158	0.022	0.126	0.22	0.014	0.146	0.122	0.031	0.075	0.054	0.198	0.074	0.037	0.369	0.086	0.028	0.086	0.471	0.149	0.068	0.099	0.3	0.051	0.017	0.09	0.266	0.253	0.067	0.291	0.036	0.222	0.051	0.217	0.007	0.079	0.012	0.3	0.214	0.464	0.109	0.005	0.088
pregnanolone/allopregnanolone sulfate	0.206	0.223	0.208	0.006	0.012	0.22	0.244	0.008	0.087	0.024	0.141	0.08	0.121	0.011	0.224	0.281	0.111	0.11	0.144	0.017	0.146	0.109	0.027	0.085	0.21	0.074	0.138	0.213	0.077	0.132	0.071	0.278	0.023	0.087	0.143	0.084	0.203	0.109	0.131	0.06	0.05	0.179	0.285	0.231	0.138	0.422	0.187	0.071	0.235
prolylglycine	0.101	0.183	0.183	0.213	0.197	0.121	0.029	0.002	0.116	0.216	0.134	0.002	0.155	0.078	0.218	0.255	0.201	0.174	0.192	0.119	0.224	0.074	0.247	0.134	0.218	0.058	0.398	0.122	0.087	0.049	0.239	0.224	0.243	0.017	0.23	0.168	0.081	0.031	0.182	0.447	0.067	0.279	0.012	0.169	0.003	0.134	0.097	0.174	0.192
pyridoxate	0.165	0.027	0.104	0.037	0.045	0.493	0.018	0.013	0.127	0.042	0.101	0.254	0.017	0.462	0.007	0.048	0.021	0.02	0.198	0.145	0.021	0.082	0.136	0.025	0.128	0.049	0.14	0.244	0.013	0.066	0.072	0.309	0.037	0.098	0.001	0.121	0.128	0.128	0.022	0.012	0.027	0.145	0.166	0.007	0.02	0.096	0.118	0.018	0.048
pyroglutamine*	0.092	0.061	0.087	0.068	0.195	0.23	0.071	0.02	0.027	0.03	0.07	0.215	0.111	0.051	0.052	0.006	0.082	0.003	0.124	0.281	0.141	0	0.226	0.032	0.043	0.108	0.155	0.088	0.231	0.169	0.091	0.329	0.068	0.082	0.217	0.082	0.133	0.121	0.048	0.069	0.223	0.004	0.269	0.228	0.114	0.148	0.012	0.04	0.082
pyruvate	0.057	0.03	0.087	0.386	0.198	0.069	0.086	0.083	0.012	0.021	0.116	0.107	0.037	0.086	0.009	0.224	0.013	0.062	0.099	0.048	0.177	0.054	0.072	0.045	0.042	0.214	0.121	0.04	0.449	0.238	0.107	0.072	0.28	0.186	0.011	0.18	0.291	0.265	0.021	0.103	0.004	0.109	0.077	0.062	0.075	0.086	0.436	0.068	0.308
quinate	0.013	0.058	0.128	0.181	0.262	0.126	0.111	0.195	0.031	0.081	0.009	0.112	0.174	0.292	0.102	0.108	0.129	0.184	0.107	0.087	0.021	0.22	0.055	0.16	0.042	0.074	0.065	0.175	0.182	0.187	0.331	0.079	0.105	0.196	0.264	0.077	0.092	0.278	0.274	0.283	0.287	0.034	0.184	0.009	0.018	0.223	0.007	0.376	0.039
riboflavin (Vitamin B2)	0.002	0.027	0.035	0.04	0.141	0.167	0.008	0.115	0.215	0.203	0.118	0.084	0.071	0.503	0.011	0.002	0.119	0.211	0.326	0.016	0.082	0.111	0.065	0.03	0.126	0.045	0.03	0.225	0.18	0.124	0.051	0.075	0.124	0.198	0.185	0.146	0.096	0.214	0.132	0.096	0.088	0.133	0.217	0.027	0.011	0.093	0.07	0.04	0.025
sarcosine (N-Methylglycine)	0.1	0.116	0.173	0.027	0.052	0.061	0.082	0.018	0.325	0.081	0.073	0.068	0.022	0.079	0.015	0.272	0.251	0.124	0.263	0.171	0.008	0.053	0.33	0.381	0.204	0.049	0.352	0.114	0.14	0.145	0.056	0.227	0.062	0.131	0.096	0.013	0.022	0.095	0.222	0.078	0.017	0.209	0.224	0.234	0.133	0.098	0.259	0.16	0.178
serotonin (5HT)	0.076	0.118	0.124	0.042	0.107	0.053	0.099	0.015	0.113	0.183	0.072	0.108	0.028	0.235	0.144	0.078	0.066	0.112	0.216	0.039	0.075	0.149	0.275	0.126	0.142	0.018	0.121	0.029	0.244	0.24	0.136	0.12	0.022	0.114	0.083	0.307	0.115	0.048	0.017	0.055	0.147	0.345	0.03	0.109	0.103	0.145	0.121	0.06	0.05
stachydrine	0.304	0.224	0.266	0.24	0.148	0.323	0.073	0.045	0.012	0.205	0.042	0.01	0.075	0.036	0.245	0.266	0.187	0.058	0.026	0.182	0.046	0.087	0.23	0.007	0.128	0.045	0.257	0.228	0.028	0.074	0.098	0.034	0.122	0.112	0.131	0.162	0.343	0.069	0.154	0.059	0.053	0.122	0.107	0.05	0.053	0.11	0.111	0.093	0.145
suberate (octanedioate)	0.05	0.003	0.13	0.277	0.216	0.028	0.056	0.119	0.245	0.309	0.034	0.247	0.073	0.112	0.07	0.193	0.326	0.024	0.075	0.222	0.103	0.35	0.164	0.209	0.037	0.169	0.228	0.152	0.382	0.294	0.012	0.193	0.036	0.146	0.048	0.009	0.177	0.058	0.415	0.106	0.169	0.026	0.097	0.051	0.055	0.121	0.296	0.088	0.072
succinate	0.125	0.213	0.173	0.071	0.142	0.113	0.033	0.058	0.075	0.33	0.022	0.279	0.198	0.276	0.149	0.144	0.216	0.113	0.083	0.429	0.047	0.367	0.569	0.317	0.17	0.141	0.474	0.217	0.239	0.393	0.32	0.078	0.144	0.034	0.056	0.166	0.139	0.011	0.106	0.031	0.108	0.211	0.124	0.029	0.131	0.075	0.185	0.124	0.048
tartarate	0.182	0.297	0.294	0.104	0.022	0.176	0.126	0.032	0.177	0.211	0.048	0.011	0.083	0.034	0.311	0.274	0.047	0.099	0.044	0.004	0.226	0.21	0.021	0	0.144	0.038	0.053	0.103	0.064	0.091	0.146	0.07	0.236	0.227	0.128	0.143	0.258	0.114	0.114	0.09	0.219	0.076	0.128	0.028	0.241	0.067	0.067	0.179	0.134
tartronate (hydroxymalonate)	0.234	0.274	0.318	0.101	0.093	0.105	0.178	0.038	0.218	0.17	0.172	0.401	0.092	0.058	0.294	0.176	0.262	0.117	0.158	0.437	0.107	0.208	0.469	0.387	0.004	0.124	0.375	0.077	0.373	0.469	0.034	0.102	0.199	0.079	0.215	0.07	0.083	0.02	0.191	0.153	0.108	0.16	0.027	0.121	0.088	0.092	0.288	0.132	0.101
tauro-beta-muricholate	0.008	0.032	0.038	0.216	0.173	0.251	0.024	0.098	0.054	0.131	0.073	0.005	0.148	0.214	0.013	0.16	0.118	0.013	0.118	0.093	0.049	0.229	0.065	0.169	0.031	0.059	0.108	0.158	0.057	0.104	0.365	0.061	0.059	0.065	0.176	0.053	0.102	0.018	0.115	0.004	0.06	0.025	0.061	0.167	0.161	0.277	0.05	0.077	0.028
taurochenodeoxycholate	0.036	0.089	0.106	0.354	0.185	0.203	0.134	0.199	0.075	0.143	0.071	0.073	0.154	0.315	0.138	0.188	0.175	0.092	0.343	0.102	0.076	0.265	0.138	0.134	0.373	0.046	0.116	0.055	0.137	0.346	0.334	0.256	0.044	0.121	0.392	0.199	0.053	0.067	0.357	0.312	0.15	0.05	0.117	0.06	0.061	0.031	0.222	0.04	0.115
taurocholate	0.154	0.188	0.183	0.354	0.193	0.196	0.126	0.238	0.077	0.16	0.045	0.089	0.21	0.307	0.165	0.249	0.15	0.052	0.301	0.082	0.14	0.288	0.114	0.181	0.378	0.044	0.027	0.09	0.19	0.384	0.318	0.234	0.116	0.086	0.261	0.197	0.033	0.087	0.356	0.289	0.065	0.034	0.048	0.017	0.007	0.086	0.176	0.061	0.028
taurocholenate sulfate	0.282	0.087	0.078	0.06	0.189	0.135	0.101	0.04	0.11	0.059	0.183	0.082	0.104	0.052	0.158	0.01	0.101	0.132	0.068	0.272	0.009	0.041	0.115	0.034	0.032	0.207	0.111	0.2	0.042	0.036	0.184	0.029	0.075	0.054	0.086	0.144	0.058	0.039	0.167	0.121	0.271	0.347	0.146	0.253	0.176	0.079	0.051	0.148	0.172
tetrahydrodeoxycorticosterone disulfate	0.277	0.215	0.119	0.179	0.186	0.418	0.246	0.331	0.135	0.033	0.086	0.25	0.016	0.233	0.068	0.073	0.027	0.005	0.214	0.094	0.203	0.05	0.017	0.045	0.384	0.253	0.047	0.109	0.122	0.039	0.023	0.198	0.205	0.03	0.073	0.064	0.365	0.038	0.101	0.207	0.036	0.003	0.234	0.386	0.289	0.382	0.049	0.074	0.094
theobromine	0.319	0.474	0.623	0.078	0.375	0.148	0.095	0.052	0.02	0.263	0.038	0.252	0.089	0.022	0.395	0.498	0.302	0.103	0.022	0.208	0.126	0.158	0.068	0.219	0.146	0.062	0.092	0.114	0.077	0.066	0.149	0.016	0.19	0.122	0.752	0.068	0.105	0.006	0.147	0.265	0.788	0.057	0.043	0.098	0.143	0.111	0.057	0.192	0.208
theophylline	0.716	0.851	0.941	0.124	0.019	0.088	0.002	0.059	0.088	0.015	0.05	0.309	0.02	0.126	0.77	0.793	0.369	0.063	0.18	0.174	0.229	0.099	0.052	0.219	0.139	0.052	0.11	0.006	0.039	0.042	0.003	0.118	0.24	0.239	0.38	0.16	0.072	0.167	0.065	0.063	0.511	0.041	0.124	0.017	0.218	0.057	0.053	0.172	0.513
thymine	0.107	0.005	0.05	0.246	0.092	0.131	0.149	0.111	0.044	0.327	0.162	0.203	0.027	0.075	0.113	0.172	0.435	0.148	0.355	0.21	0.16	0.384	0.285	0.092	0.018	0.071	0.129	0.093	0.138	0.222	0.161	0.011	0.036	0.158	0.056	0.102	0.116	0.168	0.333	0.029	0.069	0.184	0.229	0.11	0.111	0.141	0.211	0.14	0.132
thyroxine	0.124	0.045	0.003	0.063	0.381	0.033	0.216	0.194	0.367	0.033	0.225	0.255	0.426	0.051	0.066	0.07	0.167	0.432	0.295	0.126	0.407	0.007	0.248	0.349	0.251	0.394	0.13	0.147	0.174	0.279	0.305	0.125	0.294	0.009	0.041	0.247	0.201	0.117	0.041	0.074	0.04	0.136	0.046	0.005	0.093	0.102	0.08	0.239	0.089
tiglyl carnitine	0.11	0.22	0.154	0.365	0.164	0.08	0.015	0.127	0.078	0.043	0.044	0.058	0.069	0.045	0.073	0.123	0.032	0.036	0.052	0.066	0.105	0.142	0.137	0.162	0.184	0.063	0.02	0.105	0.036	0.076	0.01	0.184	0.073	0.195	0.029	0.002	0.118	0.164	0.185	0.046	0.164	0.054	0.105	0.157	0.067	0.075	0.148	0.149	0.139
trigonelline (N'-methylnicotinate)	0.007	0.024	0.117	0.369	0.096	0.023	0.069	0.11	0.149	0.107	0.055	0.068	0.153	0.056	0.01	0.077	0.23	0.102	0.025	0.028	0.009	0.186	0.108	0.117	0.088	0.266	0.134	0.208	0.251	0.123	0.371	0.131	0.082	0.262	0.182	0.243	0.053	0.298	0.249	0.356	0.146	0.037	0.398	0.251	0.044	0.033	0.119	0.178	0.029
tyramine O-sulfate	0.035	0.055	0.113	0.177	0.181	0.148	0.04	0.185	0.097	0.004	0.244	0.299	0.365	0.006	0.08	0.088	0.145	0.316	0.044	0.223	0.379	0.035	0.329	0.063	0.206	0.264	0.448	0.278	0.196	0.237	0.076	0.14	0.277	0.059	0.157	0.005	0.07	0.135	0.144	0.052	0.186	0.035	0.201	0.064	0.246	0.33	0.359	0.024	0.248
ursodeoxycholate	0.098	0.005	0.082	0.138	0.046	0.131	0.044	0.135	0.126	0.053	0.046	0.045	0.056	0.078	0.112	0.051	0.159	0.161	0.024	0.097	0.061	0.064	0.103	0.172	0.21	0.101	0.072	0.528	0.052	0.088	0.06	0.002	0.058	0.249	0.108	0.082	0.109	0.113	0.125	0.045	0.268	0.065	0.177	0.065	0.044	0.109	0.038	0.068	0.026
valylleucine	0.056	0.009	0.115	0.099	0.138	0.012	0.066	0.016	0.005	0.412	0.055	0.212	0.086	0.083	0.041	0.049	0.056	0.036	0.083	0.389	0.098	0.385	0.452	0.238	0.147	0.089	0.567	0.006	0.252	0.419	0.195	0.065	0.025	0.09	0.074	0.099	0.001	0.105	0.189	0.066	0.107	0.407	0.014	0.146	0.366	0.22	0.344	0.198	0.139
XHWESASXXR*	0.13	0.181	0.322	0.251	0.176	0.073	0.111	0.107	0.317	0.37	0.003	0.389	0.145	0.083	0.327	0.339	0.813	0.059	0.01	0.387	0.038	0.429	0.392	0.22	0.274	0.108	0.077	0.032	0.4	0.454	0.231	0.021	0.092	0.102	0.045	0.191	0.045	0.192	0.458	0.025	0.019	0.077	0.511	0.192	0.053	0.147	0.284	0.006	0.106
[truncated: 119 more columns]
