# Supplementary material for: The plasma metabolome of women in early pregnancy differs from that of non-pregnant women
Source: PLoS One. 2019 Nov 14;14(11):e0224682. doi: 10.1371/journal.pone.0224682 (PMC6855901; doi:10.1371/journal.pone.0224682)
Supplement: S1 Data Set — The row and column label definitions can be viewed in S1 Supporting Information. (CSV) [file pone.0224682.s009.csv]

										Group	Non-Pregnant	Non-Pregnant	Non-Pregnant	Non-Pregnant	Non-Pregnant	Non-Pregnant	Non-Pregnant	Non-Pregnant	Non-Pregnant	Non-Pregnant	Non-Pregnant	Non-Pregnant	Non-Pregnant	Non-Pregnant	Non-Pregnant	Non-Pregnant	Non-Pregnant	Non-Pregnant	Non-Pregnant	Non-Pregnant	Non-Pregnant	Pregnant	Pregnant	Pregnant	Pregnant	Pregnant	Pregnant	Pregnant	Pregnant	Pregnant	Pregnant	Pregnant	Pregnant	Pregnant	Pregnant	Pregnant	Pregnant	Pregnant	Pregnant
										GA	NA	NA	NA	NA	NA	NA	NA	NA	NA	NA	NA	NA	NA	NA	NA	NA	NA	NA	NA	NA	NA	15.3	9.7	12.4	9.1	15	14.9	12.7	14.9	15.7	15.7	14.3	14.9	10.1	11.6	13.9	15.9	15.9	12.9
										Age	30	29	19	30	24	18	34	38	49	27	24	43	32	32	28	46	24	32	29	26	22	26	21	23	23	31	28	25	23	34	19	20	21	25	33	22	21	26	20
										Race	Black	Black	Black	Black	Black	Black	Other	White	White	Asian	Black	White	White	Black	White	White	Black	Other	Black	Asian	Black	Black	Black	Black	Black	Black	Black	Black	Black	White	Other	Black	Black	Black	Black	Black	Black	Black	Other
										Smoking	NO	NO	NO	NO	NO	NO	NO	NO	NO	NO	NO	NO	NO	NO	YES	NO	NO	NO	NO	NO	NO	NO	NO	NO	NO	NO	NO	YES	NO	NO	NO	NO	YES	NO	NO	NO	NO	YES	NO
										BMI	NA	NA	NA	NA	NA	NA	20.2	19.4	25	20.1	39	23.3	21.9	29.1	24	NA	32.3	25.4	28.2	32.9	NA	37.7	18.3	31.6	23.5	32.8	21.3	18.8	33.2	47.9	27.2	29.3	20.2	25.6	35.2	28.3	29.8	34.8	32.2
Compound ID	Limit of Detection (Ion Counts)	Halflife (years)	Chemical Name	Super Pathway	Sub Pathway	Platform	Pubchem	CAS	KEGG	HMDB
41397	13666462	NA	(15:2)-anacardic acid	Xenobiotics	Food Component/Plant	LC/MS Neg	11824131	11034-77-8			NA	NA	NA	NA	NA	NA	NA	NA	NA	NA	NA	NA	NA	NA	NA	NA	NA	NA	NA	NA	NA	NA	NA	NA	NA	NA	NA	NA	NA	NA	NA	NA	NA	NA	NA	NA	NA	NA	NA
48762	3659	NA	1,2,3-benzenetriol sulfate (2)	Xenobiotics	Chemical	LC/MS Neg					2749803	680344	7156509	1829218	88808	271545	3416302	1417615	883017	NA	1057444	2409859	878339	77449	722096	2194276	134327	452115	NA	1017627	330214	1215305	1013732	95872	5274505	15205	126252	5328984	354119	53453	143994	683719	208769	NA	167392	46555	NA	429052	324897
38002	65221	NA	1,2-propanediol	Xenobiotics	Chemical	GC/MS	1030	57-55-6	C00583	HMDB01881	11456021	726588	1146887	1214414	2721063	374572	433979	708975	263910	221385	388178	260572	465441	512731	1550717	472973	1041078	NA	1113298	235770	1314886	1196836	155964	329987	365758	817369	169287	188069	360042	222638	308905	815272	556953	352037	456264	337373	263294	230065	1199048
34404	5077	NA	1,3,7-trimethylurate	Xenobiotics	Xanthine Metabolism	LC/MS Neg	79437	5415-44-1	C16361	HMDB02123	769834	38146	435474	28500	569372	1125332	676323	1131414	197607	324250	245884	1482938	302934	209577	1903970	648986	135683	NA	162279	8957	162178	NA	45650	189051	NA	NA	NA	NA	29428	545998	NA	22359	NA	148600	NA	NA	NA	NA	NA
32391	5867	NA	1,3-dimethylurate	Xenobiotics	Xanthine Metabolism	LC/MS Neg	70346	944-73-0		HMDB01857	679395	42680	90308	53526	406166	299448	295713	832784	100015	76982	336647	464189	278922	362396	2474973	421774	117774	47262	291679	108695	129859	NA	83059	229173	NA	NA	NA	35570	26321	603594	NA	26024	NA	166544	NA	22103	NA	28737	NA
20675	2803382	13.63645947	1,5-anhydroglucitol (1,5-AG)	Carbohydrate	Glycolysis, Gluconeogenesis, and Pyruvate Metabolism	LC/MS Neg	64960	154-58-5	C07326	HMDB02712	67674328	91272480	136258944	197757408	83188816	164813968	99508952	43020048	111425704	194303680	147252896	101185472	129698168	147667984	127422896	130990704	108728096	67845056	102757096	165861056	232803808	66580376	58968144	105679392	117735184	70168848	77341152	141872752	176137392	67913936	35901576	62893596	93027768	144211344	79853376	96035336	88100096	131033544	142001296
21049	13675	NA	1,6-anhydroglucose	Xenobiotics	Food Component/Plant	GC/MS	2724705	498-07-7		HMDB00640	135951	74284	49501	517897	124582	NA	NA	892850	NA	NA	208892	70357	NA	31415	123704	36352	303925	NA	193362	126352	87508	299839	NA	71356	530331	576109	92890	425200	79129	27647	90152	113313	157757	NA	NA	101043	184730	148815	89700
34400	6142	NA	1,7-dimethylurate	Xenobiotics	Xanthine Metabolism	LC/MS Neg	91611	33868-03-0	C16356	HMDB11103	5228339	439432	659447	313198	1763496	1573904	1401577	5995895	1502396	676749	1636867	1706339	1284666	1119217	11637299	2830401	218957	200659	600404	310336	790885	NA	303183	1237487	NA	NA	34767	212411	222941	2414886	NA	165758	63018	382891	NA	342103	22264	158064	NA
33971	5762386	NA	10-heptadecenoate (17:1n7)	Lipid	Long Chain Fatty Acid	LC/MS Neg	5312435	29743-97-3			19543178	91234168	57221000	57221000	33757268	35547160	33655660	22315000	12629660	56840940	37108680	53358352	57725788	98211960	50733804	63120448	69661856	66186064	33904076	67857888	90170096	30636010	18910082	39782432	195761600	80498512	102219832	33479270	37510628	31965582	25031734	32964222	98617040	235241456	74367600	92436936	66925948	26430366	44384852
33972	1584859	NA	10-nonadecenoate (19:1n9)	Lipid	Long Chain Fatty Acid	LC/MS Neg	5312513	73033-09-7		HMDB13622	4971125	49288696	22637348	13663553	9759250	6239295	10889505	7173341	2641710	16016872	13568530	23136380	31576304	33876328	35414580	13292717	36135616	28191146	11307936	25546842	34270192	15208862	6407883	14967547	64767740	25993580	30234524	14504388	9843833	20445508	10132680	15170276	54111264	75973408	39880096	36898912	22275682	19358476	14593565
32497	292649	12.35233759	10-undecenoate (11:1n1)	Lipid	Medium Chain Fatty Acid	LC/MS Neg		1333-28-4			3545303	7815939	4478610	11328379	5287360	5227667	8528117	2167403	2183936	2734950	4707950	4393626	4348563	7798037	10411198	9303748	2832095	7304769	4933375	6822107	5840628	1724454	1217120	3683808	2871597	2910375	5770240	2779203	2348914	4110664	2703175	2337159	5468973	8700768	4744670	3885992	4511723	2485088	4158673
39779	8998	NA	11-dehydrocorticosterone	Lipid	Steroid	LC/MS Pos		72-23-1			NA	209010	71755	NA	362536	188574	69475	NA	284566	64186	32655	213401	34988	NA	NA	NA	77559	NA	23042	124290	62161	67192	57344	93825	NA	NA	66429	50140	21350	57085	NA	32771	150269	35018	NA	77669	531177	25073	NA
47135	712	NA	11-ketoetiocholanolone glucuronide	Lipid	Steroid	LC/MS Neg		17181-16-7			17873	10382	NA	NA	14568	NA	NA	NA	24662	NA	NA	NA	NA	20579	NA	NA	NA	NA	17144	NA	NA	NA	NA	NA	NA	NA	NA	NA	NA	NA	NA	NA	NA	NA	NA	NA	NA	NA	NA
38395	16441	NA	12,13-DiHOME	Lipid	Fatty Acid, Dihydroxy	LC/MS Neg	10236635	263399-35-5	C14829	HMDB04705	1067011	921885	1096552	1507255	1613148	939171	782140	1055515	987438	299892	670241	276951	279261	146983	411342	536394	1120053	524030	1104042	401938	523254	376580	301718	878000	348107	224293	799204	95679	245482	212717	407735	514739	1121379	850886	611888	84823	188612	966326	127142
37536	713	NA	12-HETE	Lipid	Eicosanoid	LC/MS Neg	5312983	71030-37-0;73837-14-6		HMDB06111	4273615	23659482	17937972	14022661	139343840	47069624	10221324	3605193	2502275	570775	9618096	4188250	23873540	9715951	8417081	5882426	6828555	1670993	2674521	3117071	29375752	1512439	1518709	1846410	14035698	4808741	7438643	4064528	4817375	4713080	2505995	1831175	3470021	6352001	4273260	2517333	4544756	774941	3075718
37752	6902	NA	13-HODE + 9-HODE	Lipid	Fatty Acid, Monohydroxy	LC/MS Neg	43013				10218651	45194832	23153064	19287082	687625280	91565576	6865793	7886121	7187322	2677241	7860332	5908332	31876726	12768380	7559770	7848390	8455513	6694245	4757524	6694546	48719932	3154388	717659	3174415	8649374	2985733	5705190	822546	3065699	1701637	3354749	4354290	2508207	4131728	4503574	2995195	2496911	5603168	1199362
38293	3884127	NA	13-methylmyristic acid	Lipid	Fatty Acid, Branched	LC/MS Neg	151014	2485-71-4			12245048	55021036	46134828	19962344	11248539	13913605	17030030	10808566	6691300	15061469	13915185	31006746	20699450	21305776	47179660	17207404	30955502	16740911	NA	18874448	23099118	10407471	12759460	11779280	30063234	21475920	31095762	12890086	10335781	11667425	17207404	11815595	17167602	32751088	35171820	17609250	17207404	13776053	35507584
38768	10588013	NA	15-methylpalmitate (isobar with 2-methylpalmitate)	Lipid	Fatty Acid, Branched	LC/MS Neg	17903417				23993360	74874048	78626216	43197080	45262528	31343462	29475446	24523700	11612717	45707056	32431022	54932436	51152676	54599408	85813112	51750112	48247216	42072292	37950004	32349336	70526168	33265238	22529412	20623236	68800032	49534180	101110304	39024252	29055734	39382428	27685278	30810574	53098448	89946624	70119728	51030124	41965940	39912400	70480368
38168	248153	NA	16a-hydroxy DHEA 3-sulfate	Lipid	Steroid	LC/MS Neg					3032862	1865221	1926118	3163071	1560356	4096886	2948998	2134200	1309357	1425170	1619461	4591725	3449777	3051998	1285754	1688784	9361379	653138	987219	5180920	4154408	2581704	4910133	3758551	4283451	1011595	4273327	9131460	969856	4513541	5773227	794834	3101649	1371329	3446187	10607031	5573930	5341336	9687280
39609	343897	NA	16-hydroxypalmitate	Lipid	Fatty Acid, Monohydroxy	LC/MS Neg	10466	506-13-8	C18218	HMDB06294	2945544	4835919	3363340	4280245	5265552	4540297	3148357	1975360	1650223	1890571	2172342	3106641	3773511	2896429	2045999	3104104	2845471	3157250	2977010	2758085	4310938	1861956	2545877	2268007	9016738	3347792	4146604	2457030	2929052	1344037	1399287	1725235	2465690	4825314	2210072	2518395	1900037	2039153	1873005
47403	15934	NA	17alpha-hydroxypregnanolone glucuronide	Lipid	Steroid	LC/MS Neg					453957	98582	NA	548129	123126	NA	61849	629639	58659	NA	423318	NA	NA	NA	NA	221189	601473	187876	76307	238718	NA	309055	974932	322671	317026	288690	543721	375114	646181	NA	499609	408377	169211	158053	539436	349540	730139	411562	592144
5969	6306	NA	17-alpha-hydroxyprogesterone	Lipid	Steroid	LC/MS Neg	6238	68-96-2	C01176	HMDB00374	21975	NA	NA	NA	NA	NA	NA	NA	NA	NA	34114	NA	NA	NA	NA	41078	149743	NA	NA	62274	NA	13920	44480	22402	56168	6306	82723	119589	28150	NA	NA	NA	19731	NA	63229	147870	36950	31501	173160
38296	38784	NA	17-methylstearate	Lipid	Fatty Acid, Branched	LC/MS Neg	3083779	2724-59-6			1069730	NA	4970942	3271196	NA	2810632	3289488	2059819	1249393	3315298	3635495	4261654	NA	3648324	3537916	5117453	3865498	2650897	1906350	3589379	4880942	3537916	2159612	3152875	3923518	3412766	8085184	2625487	3611134	2505981	1649272	2098678	7824924	5076602	4615508	4922040	4808119	2878177	4469357
33228	4128157	29.00188185	1-arachidonoylglycerophosphocholine (20:4n6)*	Lipid	Lysolipid	LC/MS Pos			C05208		297987456	153867920	170040896	189023456	533282368	177682496	142388496	140608832	105909992	59180236	97302264	129718104	151913904	154486656	108345336	199936704	87327296	245057504	264905568	124937488	127015504	81233040	108050080	104412752	295704768	76119568	126776664	96991104	794865472	59462636	113303592	75740016	58931012	224763952	88027920	153147008	99019464	61792892	69739296
35186	2610630	27.81131276	1-arachidonoylglycerophosphoethanolamine*	Lipid	Lysolipid	LC/MS Neg	42607465			HMDB11517	21060208	10762499	36926032	23021520	20417842	8701986	20279216	20298046	16308909	11144351	13805685	13517143	10859344	11877591	22425294	21712252	39771628	27980810	21301010	14425907	11710736	11703705	17684598	13991562	22437318	13802065	15484407	9799119	14394252	15437746	15289771	16938262	13337529	16782136	15021634	19330914	13595437	10485243	12609643
34214	167842	NA	1-arachidonoylglycerophosphoinositol*	Lipid	Lysolipid	LC/MS Neg					9793090	8636339	7057343	8191829	13464529	6252718	5498500	8659753	7190451	4474815	5895505	7620595	7980998	8258726	4684180	9543443	9915345	7896200	4802093	6629831	7980160	5080966	2453117	5856565	3239880	4820630	3586425	4404221	5397259	4693888	4384722	4460362	4596928	5300968	2661645	9885334	4490071	3910510	3444288
46325	43136	NA	1-arachidonoylglyercophosphate	Lipid	Lysolipid	LC/MS Neg		799268-65-8			2442680	1393304	1696454	1730131	2752589	1230640	1084714	1988980	844157	1074145	1426062	633120	1988466	911500	1500984	2083899	7525545	440459	1824015	556495	989857	690068	183793	910257	861836	500627	1891031	356798	2237248	1174232	698438	659950	700994	879071	219611	526792	415457	580044	376555
34397	54083	29.00139821	1-arachidonylglycerol	Lipid	Monoacylglycerol	LC/MS Neg	5282281	35474-99-8	C13857	HMDB11572	NA	2165724	5094277	3539420	1898801	6200447	2247823	2885240	2537743	2316162	2943986	3123526	4016076	3934514	1816118	3502312	5508546	2756788	3777261	5582031	4201376	2085396	1257073	1941184	2906269	3689902	2957872	1472501	3945152	2417306	1232247	1453998	5812031	3401166	1586604	2499358	5364114	389168	2011422
35153	11075	NA	1-docosahexaenoylglycerol	Lipid	Monoacylglycerol	LC/MS Neg					492692	151264	611526	1271817	NA	6451528	1070321	655043	1315182	2426826	658275	598264	NA	1569166	323884	1006278	2348959	907276	996719	1338939	1345357	564846	NA	533452	218071	1529857	538118	566803	1146827	195495	NA	NA	1461643	529288	442575	218698	1534336	NA	266013
38140	1983133	NA	1-hydroxy-2-naphthalenecarboxylate	Xenobiotics	Drug	LC/MS Neg	6844	86-48-6	C03203		NA	NA	NA	NA	NA	NA	NA	NA	NA	NA	1983133	NA	NA	NA	NA	NA	NA	NA	NA	NA	NA	NA	NA	NA	NA	NA	NA	NA	NA	NA	NA	NA	NA	NA	NA	NA	NA	NA	NA
45951	31773	15.48886576	1-linolenoylglycerophosphocholine (18:3n3)*	Lipid	Lysolipid	LC/MS Pos					21044394	8651147	13180387	14168646	66970820	10555156	7307291	13239302	63004048	3631173	3255230	12145554	7518605	11414857	19945218	9968705	4219878	26821852	14614209	10612764	4953862	3093458	6735982	6220490	11141332	3920403	3701837	4580959	15572484	2905871	10911160	3846060	1332041	4384170	5802575	2892459	3064061	3425815	5677819
27447	247399	22.47654059	1-linoleoylglycerol (1-monolinolein)	Lipid	Monoacylglycerol	LC/MS Neg	5283469	2277-28-3			11914453	15997928	32713292	50170776	30174472	58831076	30209074	32673548	36557976	19902676	28921538	30836744	24409874	17170736	28731602	32331172	35098188	35031876	30034480	61286960	28813502	18313966	11012593	13206344	18141074	17546890	27733486	18574024	33000354	18683344	11908947	12288993	50484516	16179629	11822546	18911998	31616952	11626339	32101512
34419	18428980	16.79694318	1-linoleoylglycerophosphocholine (18:2n6)	Lipid	Lysolipid	LC/MS Pos	11988421		C04100		1227938816	484768544	565020288	535016480	1549256448	428430496	446911520	604047424	756024384	263694848	208662880	401433824	519023776	575228032	518320192	460217536	232650976	833439744	530397568	655284160	382771456	227355488	441353344	301618624	587524352	193323760	223785792	281875648	980561472	115626888	415689280	346932032	179951872	343831392	331446208	316061536	223823072	247567280	266571840
32635	1410476	14.54913676	1-linoleoylglycerophosphoethanolamine*	Lipid	Lysolipid	LC/MS Neg	52925130			HMDB11507	35242660	15116476	46774828	39160452	19611022	7132786	20183418	51319960	56071716	20512028	9243959	18293264	13900799	14142890	48763472	18233796	42587324	42137852	22767112	27471634	11679260	14187212	26000984	16303596	11306540	12075693	8256710	9330644	5561545	14736156	27238298	19879486	12676677	11652281	18598910	18152412	11216979	12510471	17321626
36594	79329	21.93177819	1-linoleoylglycerophosphoinositol*	Lipid	Lysolipid	LC/MS Neg					3537115	3631694	2511566	3537928	5754634	3067767	1599224	4058083	6938787	1166914	2291755	2825686	3267818	3733547	2793043	3252630	5579394	3562038	2846100	3875141	2609643	3293602	1562947	2870333	NA	4045318	1387162	2298272	966244	2895235	2648328	4875959	3109217	2492872	1658011	3901163	2830075	2683583	2065478
30460	56270	34.18617468	1-methylhistidine	Amino Acid	Histidine Metabolism	LC/MS Neg	92105	332-80-9	C01152	HMDB00001	573305	1065645	865087	1470052	947170	588688	895689	748311	522463	438002	861997	559489	812236	709936	536637	636954	1084910	536820	575706	1067557	661121	569884	670122	612157	311337	235284	350723	336869	273404	374787	506755	517163	671783	365423	216725	265209	557199	555541	351264
32350	78986	NA	1-methylimidazoleacetate	Amino Acid	Histidine Metabolism	LC/MS Pos	75810	2625-49-2	C05828	HMDB02820	640455	1472553	1284503	5470712	1201718	1308489	2883280	2738631	1244299	920966	2884149	2794267	2950391	1347831	2561293	2156203	2719492	3806589	2581502	2263668	1644059	1509393	1764124	1087354	1129679	NA	1245464	927457	1043825	1334859	1543548	NA	1370678	1281702	1286936	1043863	1730072	152471	837813
27665	41048	16.11798412	1-methylnicotinamide	Cofactors and Vitamins	Nicotinate and Nicotinamide Metabolism	LC/MS Pos	10129985	1005-24-9	C02918	HMDB00699	NA	NA	64673	237117	1700561	NA	403827	NA	135393	208919	1206682	982203	582521	261165	NA	NA	NA	NA	NA	92528	815222	183245	1190265	263080	368046	1231519	791046	1411053	308749	NA	1045079	NA	1491148	718133	158000	255030	2217096	178790	1675817
34395	5560	NA	1-methylurate	Xenobiotics	Xanthine Metabolism	LC/MS Pos	69726	708-79-2	C16359	HMDB03099	2273937	168765	481591	126835	887825	533517	542880	7324303	951291	269609	353305	1368433	902075	526030	9387942	1091009	45940	175063	459581	154699	611280	NA	119295	466164	NA	17453	NA	126363	31415	464221	28411	65775	35755	NA	NA	160472	NA	37425	NA
34389	2083	NA	1-methylxanthine	Xenobiotics	Xanthine Metabolism	LC/MS Pos	80220	6136-37-4	C16358	HMDB10738	6697435	1137038	1663527	529129	3990428	2373060	2185852	30326966	2742105	744331	629055	3156579	3460117	1359388	48669588	4378980	NA	975687	2240757	381048	2811883	115967	757881	2338281	358074	119005	480916	823908	116897	1613530	179807	166519	365338	499374	256260	1389038	257600	822468	161307
35625	41355	NA	1-myristoylglycerol (1-monomyristin)	Lipid	Monoacylglycerol	LC/MS Neg	79050	75685-84-6	C01885	HMDB11561	694712	2178136	12067120	3479500	6321928	4808163	1859786	2618075	1558561	1962903	2167893	3435617	2874406	2037571	7477256	7417627	3716735	2334548	9451204	3479096	1620331	2121801	1565903	980812	1804881	2622993	3273254	1518770	3447377	2168887	1046611	1560789	4348858	1059449	428217	569861	1720907	1057706	3499302
21184	38576	NA	1-oleoylglycerol (1-monoolein)	Lipid	Monoacylglycerol	LC/MS Pos	5283468	111-03-5		HMDB11567	1983082	7845919	1668928	4429875	13369213	6075408	4544505	5097789	1403306	83754	3368532	7335168	3055908	3198951	3784099	5257367	3404525	7659897	8099980	4264046	4261744	1945933	605539	816084	7190808	2465534	2242755	1731087	32069586	1814905	2865740	1734222	3076046	4073481	1275883	2865740	2312002	817356	3645701
36812	19076	NA	1-oleoylglycerophosphate	Lipid	Lysolipid	LC/MS Neg	5497152	325465-93-8			1003258	924203	547631	280643	1213699	325076	1413780	2549669	245905	542453	533466	165365	517251	NA	212672	343362	1086106	165240	296807	NA	NA	NA	NA	NA	NA	NA	743729	NA	113295	NA	NA	NA	NA	NA	NA	NA	NA	NA	NA
48258	12631468	NA	1-oleoylglycerophosphocholine (18:1)	Lipid	Lysolipid	LC/MS Pos	16081932	19420-56-5			612604480	494766240	223303312	363529184	1118812672	325606656	226408352	357851744	244265760	113810696	198670928	337516032	366795296	521862560	417096576	221053184	201868848	413073024	556211136	304252320	253511808	102555368	134358848	131243848	622640320	126597272	179796336	163503760	814312768	81854384	207429136	124522744	85246168	209606800	173461808	214303584	103389352	96161976	124286776
35628	1477095	NA	1-oleoylglycerophosphoethanolamine	Lipid	Lysolipid	LC/MS Neg	9547071	89576-29-4		HMDB11506	17651012	10471778	28955528	26789674	15761341	6656929	14344243	42281588	15636902	14398230	7829417	13525897	7593819	15109544	26237190	12457057	21380322	15705843	21726554	11658424	16330371	8897994	14927604	11222632	12768754	14016715	14790905	7770327	19066742	7402593	10378933	11410034	14529721	6833087	7875145	9911919	7906975	6386761	10941479
45968	40287	NA	1-oleoylglycerophosphoglycerol*	Lipid	Lysolipid	LC/MS Neg					NA	NA	NA	648866	124489	99110	NA	136083	498648	NA	NA	NA	NA	NA	NA	NA	984943	NA	NA	NA	NA	NA	NA	224244	NA	NA	138232	NA	NA	NA	NA	NA	NA	NA	NA	NA	NA	NA	226731
36602	10569	NA	1-oleoylglycerophosphoinositol*	Lipid	Lysolipid	LC/MS Neg					4929455	6053715	2252873	2504846	7562357	2028486	2051990	4422043	4297781	557591	2564657	3794666	2722793	1942895	4829068	2505904	7818415	990349	1909871	1860665	2767412	1241709	1646242	1223406	266624	1775791	619453	1484292	1092815	959249	404824	1353054	982006	NA	380646	1910844	893240	1244766	1126366
44621	22260	NA	1-oleoylplasmenylethanolamine*	Lipid	Lysolipid	LC/MS Neg					10326034	11106366	36679000	10917737	23675066	10040266	6648469	8837264	10548481	2161809	19862324	4320088	6442726	12698489	8076501	5880210	6616094	1138416	6594748	8849382	5504358	3382890	1243932	1702067	5833610	2740626	13493696	2216817	6277143	4562464	1261425	858320	3246535	796040	1814335	2759547	3848516	305859	3611954
33230	738861	NA	1-palmitoleoylglycerophosphocholine (16:1)*	Lipid	Lysolipid	LC/MS Pos	24779461				76640752	88428736	42919672	67287208	274137376	71433184	40082384	55402988	52460800	22635290	34552760	38336976	55560204	127763960	52568668	64570332	20792944	84613216	109146272	68780992	34679592	12975301	38240704	24671316	42108344	13641282	18399364	16365023	84818072	12822090	32700392	15904293	6990533	25802598	15438757	22371090	12513634	15152993	21455234
21127	20878	33.35265208	1-palmitoylglycerol (1-monopalmitin)	Lipid	Monoacylglycerol	GC/MS	14900	542-44-9		HMDB31074	102375	80228	103433	160530	355790	297328	82449	107902	142674	125462	141446	133756	93952	142674	235393	248332	161015	87739	478596	118662	191690	99528	96434	101309	70845	156537	88524	84839	172389	158480	125333	133074	132213	160273	166678	69311	268450	139329	111797
34428	50462	NA	1-palmitoylglycerophosphate	Lipid	Lysolipid	LC/MS Neg	6419701	17618-08-5	C04036	HMDB00327	1900266	2139488	1407543	1226947	4009546	1425632	1549554	2145951	1226947	1356851	2179845	105120072	2311384	1517687	1412370	2332998	7593571	1214924	1633940	1198400	1247588	796386	384639	1029068	606413	569522	2507027	523824	3779591	1249296	834805	237727	574339	721281	276607	486422	580635	452979	759313
33955	108136936	NA	1-palmitoylglycerophosphocholine (16:0)	Lipid	Lysolipid	LC/MS Pos	86554	17364-16-8			1152964224	1259922176	481689312	960382144	1776409088	1038244544	631939904	739594752	663642816	322351584	516870848	649161536	789192704	1035684864	797438016	701187840	579862464	823167744	1361752320	807780800	664755072	460783296	417747424	472652704	1148807680	441203168	535654560	555747840	2934577920	413614912	942725568	375076832	337420160	858643392	485716992	597762048	451521408	390551872	447498848
35631	2964812	NA	1-palmitoylglycerophosphoethanolamine	Lipid	Lysolipid	LC/MS Neg	9547069			HMDB11503	19579116	14368098	23280714	17987816	30698704	8781266	20549076	13038199	14133225	17520184	11974633	9763474	7562617	10046205	27912136	13173496	30365872	17229996	25742038	13180081	8636884	16060130	11494689	12090344	17520184	16574708	17520184	11298818	23629192	19705928	21038934	8030295	12206503	14111547	13425682	14482740	15551607	10773349	12239009
45970	18458	NA	1-palmitoylglycerophosphoglycerol*	Lipid	Lysolipid	LC/MS Neg	3300276				157018	63925	230027	180042	NA	49362	NA	NA	82874	NA	56577	NA	NA	NA	126144	164095	NA	NA	429566	110830	NA	65580	NA	NA	NA	NA	178639	82567	NA	121777	NA	NA	102657	NA	93005	40369	205630	NA	204551
35305	28228	NA	1-palmitoylglycerophosphoinositol*	Lipid	Lysolipid	LC/MS Neg					3790854	4962485	3421266	1128974	20087670	1550460	1288927	1394955	1098912	872356	1022760	1286398	3439921	1791419	941772	1454567	2467703	1108769	1113748	1040275	1121696	958595	575093	902899	NA	1944589	1735838	776952	2883325	1099906	541406	383840	1030065	NA	226292	1138955	774435	203473	1253223
39270	332842	NA	1-palmitoylplasmenylethanolamine*	Lipid	Lysolipid	LC/MS Neg					18014974	17537946	18957574	14260186	26791524	9713500	15313108	10532083	12208511	6082420	14787237	4733009	6756556	17427740	8414766	10255063	8457647	3362614	8118435	10107490	8966366	5941869	2728135	3729323	11219722	5833551	12848117	5245266	17035196	8309712	2794634	1268744	6159428	3376834	4354932	5068796	13319216	1323620	5562273
33961	19053312	NA	1-stearoylglycerophosphocholine (18:0)	Lipid	Lysolipid	LC/MS Pos	497299	19420-57-6			584820096	481023552	175257792	377656224	709586944	515018976	245797936	284535008	263222688	66680184	160931488	222724432	257057648	298214176	233099792	168749360	137392480	338991712	450099040	247295824	239475392	114924736	105608392	104290288	675996736	130996072	156933136	162961792	1292227328	104226016	211263872	129106056	68463432	187889568	144395712	165261104	135103824	110100824	144902160
42398	18952	NA	1-stearoylglycerophosphoethanolamine	Lipid	Lysolipid	LC/MS Neg	9547068	69747-55-3		HMDB11130	19799212	840546	29425748	16752694	20027772	9792906	19707760	15692057	18675036	12139804	14516087	10618424	NA	12078891	25365970	21717296	24285840	13522712	27184812	14270978	9259105	12475297	9728117	8935874	28739764	12485479	19692434	10053273	32155798	18389532	14309719	18411722	12375628	10251157	9299752	10952229	12540169	5261952	11637352
19324	165300	NA	1-stearoylglycerophosphoinositol	Lipid	Lysolipid	LC/MS Neg		796963-93-4			10100284	10921869	7130768	4929825	71767576	6547084	7473949	6075763	5951826	3626909	5411249	6181780	8304327	4829113	3544672	6197959	2928803	5132633	3373289	5140132	5326521	3283953	2547635	3406956	2576857	4711420	4314099	2584083	6591173	3172805	2925470	2382598	5074871	2757615	1340752	5856177	3962502	1425809	2360596
45966	20244	NA	1-stearoylglycerophosphoserine*	Lipid	Lysolipid	LC/MS Neg	9547101				2816954	793042	4543383	1229022	935375	377179	2177930	1781888	1646428	NA	2826259	NA	300859	1795156	416719	1420964	124185	NA	89334	NA	527025	229757	132892	418070	1881594	417811	2063263	415887	2781711	269659	218842	NA	947346	569074	NA	589844	854660	NA	727746
39271	28248	NA	1-stearoylplasmenylethanolamine*	Lipid	Lysolipid	LC/MS Neg					15217221	NA	NA	NA	NA	NA	NA	NA	NA	NA	NA	NA	NA	NA	8283438	NA	4083645	1432290	5853338	NA	NA	4402405	NA	NA	10223852	NA	NA	NA	NA	6595636	3124478	1435922	NA	1968405	2781805	3496370	NA	NA	NA
38276	631	NA	2,3-dihydroxyisovalerate	Xenobiotics	Food Component/Plant	LC/MS Polar	677	1756-18-9	C04039	HMDB12141	5131206	4702632	6760849	15784810	1582489	10795108	4143796	428890	1908236	4669794	154711	1228493	1725163	NA	NA	15295222	4495465	11165274	12810109	5968321	987364	4548438	692243	1667791	NA	44762	1059568	98006	229970	1882846	16996364	12093023	288480	47854	185219	NA	144823	3953125	27067
15664	1699	NA	2,3-diphosphoglycerate	Carbohydrate	Glycolysis, Gluconeogenesis, and Pyruvate Metabolism	LC/MS Neg	186004	102783-53-9	C01159	HMDB01294	NA	NA	NA	NA	NA	NA	NA	NA	NA	NA	NA	NA	NA	NA	NA	NA	NA	NA	NA	NA	NA	NA	NA	NA	NA	NA	NA	NA	NA	NA	NA	NA	18915	NA	NA	6817	NA	9446	NA
39761	48657	NA	20a-dihydroprogesterone	Lipid	Steroid	LC/MS Pos	92747	145-14-2	C04042	HMDB03069	351794	NA	NA	183709	NA	NA	NA	257231	NA	NA	NA	NA	NA	NA	NA	NA	2125912	114965	298662	48657	NA	353267	300175	698694	633288	721423	1090900	600754	733887	247862	478064	430567	291356	560678	1404725	386855	596954	268322	243544
46115	238828	NA	21-hydroxypregnenolone disulfate	Lipid	Steroid	LC/MS Neg	134595	1164-98-3	C05485	HMDB04026	3191667	881981	1544546	1457474	2600125	1851676	1354463	1244387	970911	1387730	1385412	2777212	3333668	1575995	2466106	1312693	1477069	2056188	583170	2971608	4207282	1803478	2037313	1028305	1760425	401271	1050114	1965215	939623	736802	997496	297050	1878846	3032378	697922	1876247	3039917	2204190	3151580
37174	3280	NA	21-hydroxypregnenolone monosulfate (1)	Lipid	Steroid	LC/MS Neg	174681	88378-34-1			40226	19579	NA	NA	5681	NA	NA	NA	30553	NA	NA	60113	43650	NA	NA	NA	NA	NA	NA	153480	29657	NA	NA	NA	23007	NA	23763	NA	NA	NA	NA	NA	NA	NA	NA	25362	25207	16186	NA
37175	4030	NA	21-hydroxypregnenolone monosulfate (2)	Lipid	Steroid	LC/MS Neg	10670474				NA	NA	NA	NA	14203	NA	NA	NA	18933	NA	NA	NA	NA	NA	NA	NA	32731	NA	NA	NA	NA	NA	13931	NA	NA	NA	NA	17156	18577	NA	32265	NA	NA	NA	NA	NA	NA	13507	30413
48580	2919	NA	2-acetamidophenol sulfate	Xenobiotics	Drug	LC/MS Neg	181671	40712-60-5			NA	671380	NA	29312	NA	NA	NA	NA	24865	NA	NA	124718	437937	NA	NA	NA	NA	NA	NA	NA	67324	NA	NA	NA	NA	NA	80656	NA	NA	NA	NA	NA	54368	NA	NA	NA	NA	NA	NA
6146	65220	24.94503764	2-aminoadipate	Amino Acid	Lysine Metabolism	LC/MS Pos	469	542-32-5;1118-90-7	C00956	HMDB00510	2744435	1937920	564535	3422842	1430169	5712713	2869488	1783571	3056849	2053668	3386166	2640627	2536655	1915386	1331952	2637216	6962231	3056849	3083601	5374673	2699139	2863736	2769976	5086597	2161423	3790139	2266768	3938747	2773370	2510143	3719363	3564081	2112372	1797449	1467182	1684913	2790689	3782008	3135661
42374	10278835	35.54993549	2-aminobutyrate	Amino Acid	Methionine, Cysteine, SAM and Taurine Metabolism	LC/MS Pos	439691	1492-24-6	C02261	HMDB00650	48412728	37720104	32531438	44585572	32686378	59574340	77567064	26947618	36863512	44288572	45864064	54345992	56709900	48065836	40691288	65864964	35937984	34298228	32984744	49914744	61351028	28430156	25509810	31781676	19367180	24002274	22344886	31693036	21521354	35776068	26180200	26449962	61376740	48071164	20813714	35131128	28032628	28738172	35473116
43761	460895	28.09016917	2-aminoheptanoate	Lipid	Fatty Acid, Amino	LC/MS Pos	227939	1115-90-8			3786947	2961347	5390061	4953643	4157344	4421072	2008673	3194358	6335892	2567637	3855329	5075760	4284666	3537246	2884224	3452950	3362280	4191700	4571999	7595494	5253058	3247902	3986281	2569769	3838521	5599181	2117088	4357519	4054280	2579265	3432820	4410415	3529805	1992025	6691807	3651178	4393114	2831047	999464
43343	125196	25.29160037	2-aminooctanoate	Lipid	Fatty Acid, Amino	LC/MS Pos	69522	644-90-6		HMDB00991	6535340	8503406	6593572	20325288	6500674	9566261	7141515	11915672	26385340	5470089	3741849	3835403	8695311	4369131	13227540	8643925	6036337	8631938	5782124	17042172	9364356	1558712	5933176	827931	3515271	3130712	4093539	4948293	1337573	2313188	1787117	4363911	3710603	4369131	4447205	5712082	5419542	5996448	3003586
43266	13785	NA	2-aminophenol sulfate	Xenobiotics	Chemical	LC/MS Neg	181670			HMDB61116	367270	1919132	531873	591033	564185	143449	136657	600600	323480	155795	722366	4197752	1186109	364162	728073	647493	380425	292215	170288	1088861	1735010	625599	872483	271947	111380	136513	1232064	226137	893028	516193	452646	404338	499955	82082	740991	35104	296633	347686	425890
1412	1566	8.71434367	2'-deoxyuridine	Nucleotide	Pyrimidine Metabolism, Uracil containing	LC/MS Neg	13712	951-78-0	C00526	HMDB00012	57952	38979	NA	NA	NA	68582	NA	35439	NA	105840	8663	72641	NA	1566	NA	NA	NA	56172	NA	145941	33529	28927	107750	61383	NA	29505	NA	28824	27383	NA	69079	60031	56828	137562	107745	176062	53900	168182	30839
1554	92187	NA	2-ethylhexanoate	Xenobiotics	Chemical	LC/MS Neg	8697	123-66-0;149-57-5		HMDB31230	4149615	4338146	3114201	4911966	3154256	4074415	3614183	12060333	3416389	3976521	4631732	3275178	5697997	7217803	2827214	4089475	5303478	5005212	25383684	4180562	50140400	4788641	3302119	2948647	3059118	3277412	3831699	2857859	2986029	2065991	2084941	4458935	3307219	4029044	3045156	2010555	4859389	2868807	2939209
36847	1764	NA	2-ethylphenylsulfate	Xenobiotics	Benzoate Metabolism	LC/MS Neg					13458	NA	NA	NA	NA	NA	NA	NA	NA	NA	NA	111843	NA	NA	77539	NA	NA	NA	NA	NA	NA	NA	NA	NA	NA	NA	9053	54855	NA	NA	NA	NA	196016	NA	NA	NA	59478	55850	NA
36746	156548	27.24394663	2-hydroxy-3-methylvalerate	Amino Acid	Leucine, Isoleucine and Valine Metabolism	LC/MS Neg	164623	488-15-3		HMDB00317	672578	1251723	858935	870451	759874	1314911	1394535	1447574	584352	708060	1034364	1015289	1017509	1099509	999231	1175947	1103768	1587335	1572056	1551955	1051022	1172825	1028433	950139	582724	217767	576007	820190	670436	692112	536822	968578	1172727	502661	799595	583128	1026906	492204	669335
33173	1165	NA	2-hydroxyacetaminophen sulfate*	Xenobiotics	Drug	LC/MS Neg					NA	9515	NA	27587	58565	19930	17015	NA	1875505	NA	66512	56290	43577	NA	NA	NA	NA	NA	NA	NA	NA	NA	NA	364708	NA	NA	NA	NA	10147	NA	NA	794067	NA	NA	NA	NA	NA	4890	NA
31934	3032	NA	2-hydroxyadipate	Lipid	Fatty Acid, Dicarboxylate	LC/MS Polar	193530	18294-85-4	C02360	HMDB00321	370029	246718	NA	1813314	1210365	1502489	NA	471481	258502	70798	356729	287528	380354	205104	1431928	270137	473470	162501	273091	932420	261956	NA	171158	344453	165801	263723	NA	NA	214902	219273	NA	269947	215435	302144	128925	NA	NA	214161	186072
21044	595939	NA	2-hydroxybutyrate (AHB)	Amino Acid	Methionine, Cysteine, SAM and Taurine Metabolism	GC/MS	440864	3347-90-8	C05984	HMDB00008	3743988	4946009	2697922	2077884	1568978	2771022	4829362	2314815	1834225	2113320	2996476	4815334	4579284	4125411	3585992	6859155	2719172	4099756	3356990	5822108	4012008	2349127	1889393	4549195	2510717	2163350	2596489	1453125	2982921	4110363	2629059	4004645	3077870	4470894	1857965	2424539	3296701	3346674	2387694
42489	346535	22.73903552	2-hydroxydecanoate	Lipid	Fatty Acid, Monohydroxy	LC/MS Neg	21488	5393-81-7			1464435	2328871	3449069	2889808	1519233	1230667	2713293	8689784	4709822	1171380	960998	1511872	1219151	1395226	2745732	1274866	2143786	1321572	3076460	1563179	1261175	1810895	2041833	1971054	1360181	1174403	2767831	1007748	2508333	695020	1755309	2194984	1404496	1184925	1931166	1304505	1260824	3041847	800999
37253	6628	NA	2-hydroxyglutarate	Lipid	Fatty Acid, Dicarboxylate	GC/MS	43	40951-21-1	C02630	HMDB00606	59815	55853	65936	55076	NA	53560	26034	59677	49264	NA	36733	42813	40881	29170	40708	55479	55141	NA	31086	30056	59508	19383	39952	51457	38644	20411	57312	32541	50788	NA	30336	32224	NA	39455	22323	30763	46725	NA	27752
18281	4027	NA	2-hydroxyhippurate (salicylurate)	Xenobiotics	Benzoate Metabolism	LC/MS Neg	10253	487-54-7	C07588	HMDB00840	645030	83421	155457	68323	148922512	689441	2632143	17687864	122048120	218721	638632	569779	139422	102938	5596762	137670	NA	323154	277616	587904	55081	18932	236675	40926	299664	270426	NA	130898	71211	45419	105845	NA	138758	28631	77540	NA	NA	351204	NA
43330	244797	NA	2-hydroxyibuprofen	Xenobiotics	Drug	LC/MS Pos		51146-55-5			446069	NA	NA	NA	NA	NA	NA	NA	NA	NA	NA	NA	NA	NA	NA	NA	NA	NA	1258954	NA	NA	NA	NA	NA	NA	NA	NA	NA	NA	NA	NA	NA	NA	NA	NA	NA	NA	NA	NA
22030	70935	48.55701218	2-hydroxyisobutyrate	Xenobiotics	Chemical	GC/MS	11671	594-61-6		HMDB00729	298614	496079	525464	435641	282093	364306	246155	517006	291691	329492	326854	210964	NA	266152	421819	358951	490755	358377	386052	374185	464822	369596	NA	267771	189462	195056	251921	249685	166191	NA	216748	242083	360651	318563	286658	201259	181113	256040	173563
22036	36562	NA	2-hydroxyoctanoate	Lipid	Fatty Acid, Monohydroxy	LC/MS Neg	94180	617-73-2		HMDB02264	1100214	988379	1669152	3022749	859237	1129704	1003228	5716386	2012474	393654	748226	668794	964967	926735	1784550	905351	986327	935384	1168337	1542188	1222235	561963	779157	649365	500391	384840	651034	491801	525026	417257	648344	919453	596152	507302	860693	460986	502755	1202121	578177
35675	13140296	32.24234564	2-hydroxypalmitate	Lipid	Fatty Acid, Monohydroxy	LC/MS Neg	92836	764-67-0		HMDB31057	156886000	139365136	147880448	196027984	209637024	147739072	101628880	127478944	67318328	80488408	90173784	91422304	128725304	92285088	50810236	102022984	74170592	112515864	58584872	79882608	124227624	49751416	42154428	43631832	103859760	69113568	108660672	55956064	72053440	53653560	44624068	36254016	50367816	61479456	55251428	61100864	75230168	46834164	37473032
17945	118908	55.33666001	2-hydroxystearate	Lipid	Fatty Acid, Monohydroxy	LC/MS Neg	69417	629-22-1	C03045		37313852	48034928	39739764	37918308	60885804	49344728	36534356	38730880	15526542	22669656	21832592	26386148	32814402	16421845	14028014	24407944	118908	28698036	22656750	21738564	32289088	14380030	11701842	13173319	25379694	18491180	27395792	15680364	26186384	17706538	10464124	9381972	13117171	17026740	12881613	12987562	22447918	10624469	11249076
15667	1634	11.9553002	2-isopropylmalate	Xenobiotics	Food Component/Plant	LC/MS Polar	77	3237-44-3	C02504	HMDB00402	1050161	237266	381343	2443229	616488	481629	1420934	974648	491879	1401414	224257	229991	324529	NA	NA	2120679	NA	1536948	573675	217019	31540	404471	1229207	NA	NA	NA	80722	NA	NA	NA	554058	1135139	NA	NA	NA	NA	235622	355596	NA
32506	20125	NA	2-linoleoylglycerol (2-monolinolein)	Lipid	Monoacylglycerol	LC/MS Neg	5365676	3443-82-1		HMDB11538	2085991	1191393	NA	6349627	954074	10045796	2737643	3154137	3907195	5238398	4872833	2566777	781569	361789	2770006	2106136	3450364	3682352	618004	5005619	5548594	2033019	1534832	1062746	916219	2698202	3238643	2467693	3392824	1216292	1383900	891354	5817659	NA	983216	1825345	3593225	4098424	3843178
33161	6334	NA	2-methoxyacetaminophen glucuronide*	Xenobiotics	Drug	LC/MS Neg					NA	NA	NA	NA	NA	NA	13507	NA	4368761	NA	NA	NA	NA	NA	NA	NA	NA	NA	NA	NA	NA	NA	NA	334546	NA	NA	NA	NA	21911	NA	NA	13584	NA	NA	NA	NA	NA	NA	NA
47031	8404	NA	2-methoxyacetaminophen sulfate*	Xenobiotics	Drug	LC/MS Neg					NA	NA	NA	NA	31973	NA	21209	NA	3082264	NA	NA	NA	NA	NA	NA	NA	NA	NA	NA	NA	NA	NA	NA	316676	NA	NA	NA	NA	NA	NA	NA	478317	NA	NA	NA	NA	NA	NA	NA
45095	4307	NA	2-methylbutyrylcarnitine (C5)	Amino Acid	Leucine, Isoleucine and Valine Metabolism	LC/MS Pos	6426901	31023-25-3		HMDB00378	10261709	4418722	5012695	7328674	3380580	9633250	7111431	3898606	4817319	3735961	6118943	4598602	5320093	3386405	71881	5524606	10595651	4364568	3999995	9840699	4682976	4241445	4024577	4045930	2604543	1572358	2509237	2493817	2655397	3282057	3974539	6538169	3738654	4687481	198741	2841252	3072518	3316948	5556317
35482	9197	22.34869183	2-methylmalonyl carnitine	Lipid	Fatty Acid Synthesis	LC/MS Pos	53481628	149181-64-6		HMDB13133	422517	309621	313973	452336	407964	438319	330919	487148	342203	103888	693134	539848	404848	544462	468571	466302	362738	27826	306361	356715	529111	233801	219040	124949	125524	119911	131088	220582	208644	250772	234116	129631	238491	102452	217092	184994	81273	211966	278311
48445	3827	NA	2-methyoxyresorcinol sulfate	Xenobiotics	Chemical	LC/MS Neg		1446269-78-8			114296	NA	479055	22803	NA	NA	120189	41416	95596	NA	40598	391616	NA	NA	NA	26016	NA	NA	30411	8044	17201	17905	33111	NA	72791	NA	NA	265687	28259	NA	NA	NA	NA	NA	NA	NA	35213	NA	NA
40479	10039	NA	2-oxindole-3-acetate	Xenobiotics	Food Component/Plant	LC/MS Pos	3080590	2971-31-5			NA	86697	285778	87906	67864	63769	37047	1883523	359915	NA	NA	76297	NA	NA	NA	157445	NA	NA	1023818	NA	NA	44272	534403	NA	189143	74690	NA	NA	NA	NA	92358	157445	166094	NA	299148	160313	376130	NA	NA
35819	20539	NA	2-palmitoleoylglycerophosphocholine*	Lipid	Lysolipid	LC/MS Pos					NA	NA	2737901	3225205	17586386	3795569	2037931	NA	2138785	1807933	1606731	2423327	2564808	NA	2764171	3813535	1562037	5078146	6266577	4057878	1889793	599217	2025086	NA	2007204	760307	NA	902009	5886908	748539	1072885	955563	143845	NA	NA	1921538	960131	1251611	1403363
33419	10208	NA	2-palmitoylglycerol (2-monopalmitin)	Lipid	Monoacylglycerol	LC/MS Pos	123409	23470-00-0		HMDB11533	NA	287403	63120	174085	2299584	684272	NA	156082	NA	NA	238450	73413	128392	162380	289713	63626	229735	325762	2668938	177972	331167	68254	NA	NA	279140	163187	NA	119239	658282	143414	NA	72025	NA	222757	NA	NA	NA	NA	191391
35253	8979372	NA	2-palmitoylglycerophosphocholine*	Lipid	Lysolipid	LC/MS Pos	15061532				172378256	178890240	62919236	141052128	370199968	181783216	84097656	117765112	91363016	45229112	56827248	86762280	86383752	172324256	107345264	102376104	65991260	121407440	145135456	111576056	80331896	49454136	77556736	60933440	207004704	45361428	60502644	73253896	684008640	44703600	93938576	51002152	36632860	94928232	50636764	70464792	49119300	64423208	28531030
43400	139189	NA	2-piperidinone	Xenobiotics	Food Component/Plant	LC/MS Pos	12665	675-20-7			14053960	27319468	67154000	185722176	9736224	53772304	25778404	58531788	13530456	70435536	5153326	4308587	57978148	25778404	25778404	8372703	21578418	10522242	20105646	78207216	71978304	37789580	72006512	13609954	19601328	10065469	10596617	126858048	17920224	6442676	4622600	7889114	20898118	6361364	24446212	127610472	61959772	22320302	45634152
31675	18406	NA	2-pyrrolidinone	Xenobiotics	Chemical	LC/MS Pos	12025	616-45-5		HMDB02039	1579041	968056	1685341	1832579	2523987	1060682	1745552	1868384	2334080	1022326	942865	1596726	1059505	803242	644322	1055440	799533	1604685	1419357	874693	1207138	852940	1590075	800466	1322858	1300039	1152357	852940	709439	714462	1104590	641124	852940	665119	1054478	1103492	965985	1226722	1168362
35255	1337814	NA	2-stearoylglycerophosphocholine*	Lipid	Lysolipid	LC/MS Pos	10208382				59527936	41717856	15493767	19520548	76201240	35523680	14341994	10779870	21860390	8221269	11444892	16918062	14388508	27926732	32553550	16894954	21402872	39664544	46076996	8018963	16018643	16090562	2757887	8394420	116077928	9122464	11587641	19953752	189368432	10917013	21843220	18734218	6600705	21786374	14953187	20547110	8526565	11087846	8260778
41220	86742	NA	2-stearoylglycerophosphoethanolamine*	Lipid	Lysolipid	LC/MS Neg					2905824	1299159	4952645	1816462	4499111	2094457	2244933	1552033	2784458	1397458	2478058	1512848	1401320	1191425	2786035	1565679	2702842	1223999	2751008	2821618	835156	1174061	987095	1016454	2209041	1186091	2714836	913113	3539472	2012425	1008836	645086	1350491	919036	673431	1058673	1490566	598195	2187644
35634	3425	NA	3-(2-hydroxyphenyl)propionate	Xenobiotics	Benzoate Metabolism	LC/MS Neg	873	495-78-3	C01198	HMDB33752	13155317	15209	NA	39908	258431	91352	42282	62404	257117	NA	96644	NA	25241	NA	121368	NA	NA	NA	32347	NA	10748	NA	NA	14388	NA	33275	252793	NA	NA	37580	NA	NA	NA	NA	17967	NA	NA	32862	NA
35635	5607	12.60689566	3-(3-hydroxyphenyl)propionate	Amino Acid	Phenylalanine and Tyrosine Metabolism	LC/MS Neg	91	621-54-5	C11457	HMDB00375	556986	2881829	959184	265653	223258	236411	2438645	1435182	572976	1762005	37058	460208	399534	119333	954018	816980	298930	4736465	295287	231110	431383	598794	597742	5607	1228159	341096	75360	218168	656409	37275	51305	NA	1402700	55486	45844	139856	1029871	41027	203667
32197	2107129	42.51942995	3-(4-hydroxyphenyl)lactate	Amino Acid	Phenylalanine and Tyrosine Metabolism	LC/MS Neg	9378	6482-98-0	C03672	HMDB00755	18425116	14054700	7587125	9097048	10510894	19157288	12438909	15407432	7796918	5802141	9548861	12020284	11641948	12976562	14660296	11183131	9137132	8832696	10931716	14100451	12807469	9747881	9914703	7019801	10238467	4834349	7093470	5513570	5743978	5203728	6711585	7759615	7363375	4790638	6174363	5327850	6820739	5079831	5957919
39587	404	NA	3-(4-hydroxyphenyl)propionate	Amino Acid	Phenylalanine and Tyrosine Metabolism	LC/MS Neg	10394	501-97-3	C01744	HMDB02199	65029	297255	74581	66799	27586	13898	245074	68691	44254	347914	23984	NA	118814	21620	49418	NA	101749	938852	NA	125999	102198	40282	87196	NA	320766	75152	6575	158769	107040	15731	NA	NA	520255	NA	50588	NA	63794	NA	334709
34365	6227	NA	3-(cystein-S-yl)acetaminophen*	Xenobiotics	Drug	LC/MS Pos	5233914				NA	NA	NA	NA	NA	NA	41362	NA	2910670	NA	NA	NA	NA	NA	NA	NA	NA	NA	NA	NA	NA	NA	NA	1464361	NA	NA	NA	NA	45492	NA	NA	2956399	NA	NA	NA	NA	NA	NA	NA
45721	2137	NA	3-(N-acetyl-L-cystein-S-yl) acetaminophen	Xenobiotics	Drug	LC/MS Neg	83967	52372-86-8			NA	NA	NA	NA	NA	NA	NA	NA	786740	NA	NA	222736	NA	NA	NA	NA	NA	NA	NA	NA	NA	NA	NA	93772	NA	NA	NA	NA	NA	NA	NA	310468	NA	NA	NA	NA	NA	NA	NA
34399	5074	NA	3,7-dimethylurate	Xenobiotics	Xanthine Metabolism	LC/MS Neg	83126	13087-49-5	C16360	HMDB01982	269900	281759	178656	384109	70250	113306	22071	365564	127047	NA	81967	18252	330539	213320	267706	24763	131160	13872	42311	245291	211396	NA	187945	214875	NA	NA	NA	27152	187847	43517	NA	NA	17392	47617	40041	NA	91534	NA	14173
45415	2820	NA	3-[3-(sulfooxy)phenyl]propanoic acid	Amino Acid	Phenylalanine and Tyrosine Metabolism	LC/MS Neg	187488	86321-32-6			40294	351885	73584	NA	46749	19704	123036	176612	NA	106399	NA	NA	12447	22223	11892	NA	NA	136900	NA	NA	NA	NA	NA	NA	91108	NA	NA	NA	NA	NA	NA	NA	46521	NA	NA	NA	83875	NA	NA
1566	3970	NA	3-aminoisobutyrate	Nucleotide	Pyrimidine Metabolism, Thymine containing	GC/MS	64956	10569-72-9;214139-20-5	C05145	HMDB03911	NA	NA	NA	NA	NA	NA	69353	NA	NA	NA	NA	NA	NA	NA	NA	NA	82103	NA	NA	NA	NA	62721	NA	53611	NA	NA	NA	NA	54018	NA	NA	NA	NA	77810	NA	NA	NA	NA	NA
43507	4329	14.63718962	3b-hydroxy-5-cholenoic acid	Lipid	Secondary Bile Acid Metabolism	LC/MS Neg	92997	5255-17-4		HMDB00308	45999	656418	104206	53880	56770	19669	209647	190763	149402	55284	34130	110202	38102	44645	NA	44548	NA	66650	81664	65304	50191	NA	NA	NA	34706	77638	52826	34130	8026	NA	39838	NA	26361	113850	141249	NA	43438	173072	NA
31787	133446	NA	3-carboxy-4-methyl-5-propyl-2-furanpropanoate (CMPF)	Lipid	Fatty Acid, Dicarboxylate	LC/MS Neg	123979	86879-39-2		HMDB61112	54731084	50898188	2062801	6696044	15951671	158247008	114842688	19332156	14635513	48809216	4309391	4785550	8482722	105081280	9675598	16746348	5711474	1246114	25325154	36542456	5770291	5777742	550103	3050030	4098339	3449274	1157855	842651	1051621	447747	2815756	1574628	1768279	2396322	1265776	876119	2229924	2338821	1070258
36848	3812	NA	3-ethylphenylsulfate	Xenobiotics	Benzoate Metabolism	LC/MS Neg			C14386		NA	24529	13283	NA	NA	NA	7473	NA	NA	NA	NA	65045	NA	NA	44551	NA	NA	NA	NA	NA	NA	NA	NA	NA	NA	NA	NA	26476	NA	NA	NA	NA	NA	NA	NA	NA	NA	NA	NA
32397	167339	35.27097434	3-hydroxy-2-ethylpropionate	Amino Acid	Leucine, Isoleucine and Valine Metabolism	LC/MS Neg	188979	4374-62-3		HMDB00396	946038	1661949	1311916	1054689	1321804	1984817	1420298	1085837	1143444	646973	1911835	1297237	1696096	1462870	3344780	1613485	872315	1402653	1260775	1192456	1822898	1058759	708951	1266616	222396	662450	1158220	502950	578055	976815	1225538	769962	1244770	913678	1079303	444465	966521	1361633	1397606
531	1403969	NA	3-hydroxy-3-methylglutarate	Lipid	Mevalonate Metabolism	LC/MS Polar	1662	503-49-1	C03761	HMDB00355	3765991	3716650	5771847	9202969	2972271	3710474	5209568	5271982	4827848	2903187	4657491	3186933	4123244	3578375	2917481	5823565	5314545	5161462	4586960	4550613	4367656	6677696	3381381	4253723	2732739	3304737	3514978	3010934	3251447	3544642	4727879	4656466	3748704	3067942	3153742	2251790	5005744	4195700	1800649
542	2784709	NA	3-hydroxybutyrate (BHBA)	Lipid	Ketone Bodies	LC/MS Polar	441	625-72-9	C01089	HMDB00357	8215618	36210900	9719468	17892052	5728568	6623024	14733915	6847198	8685235	8859179	11898646	10115002	62114512	94631176	16935492	9954595	13549641	18973950	5596019	14230655	176836448	18568866	17373060	31916644	36948372	48200604	58409188	11873737	24467792	12311023	6188699	23073868	211161968	199595984	15856821	40984784	17546746	25040994	10262665
43470	3522	NA	3-hydroxycotinine glucuronide	Xenobiotics	Tobacco Metabolite	LC/MS Neg	183115	132929-88-5			122911	NA	NA	NA	NA	NA	NA	NA	NA	NA	NA	166221	NA	NA	129050	NA	NA	NA	NA	NA	NA	NA	NA	NA	NA	NA	NA	158663	NA	NA	NA	NA	NA	NA	NA	NA	146526	187587	NA
22053	242151	NA	3-hydroxydecanoate	Lipid	Fatty Acid, Monohydroxy	LC/MS Neg	26612	5561-87-5		HMDB02203	494526	2288740	1257714	1332635	436695	566504	1576064	783453	656752	496283	634495	1273381	1730223	2468220	1525458	909318	904642	946636	769178	979057	2510069	793873	822211	1255262	2458532	691751	2572890	847232	760568	728736	1473644	807897	1549382	2686523	839525	1251242	1463644	709385	956859
39600	4366	12.94493245	3-hydroxyhippurate	Xenobiotics	Benzoate Metabolism	LC/MS Neg	450268	1637-75-8		HMDB06116	693331	2838400	1383492	295138	449346	335780	2695872	4160880	2306003	2714381	330363	1085133	751063	366484	1700923	2084371	651336	5270408	863376	407718	402647	648955	406993	92031	1124413	297496	NA	159635	488541	146419	90978	57590	694994	NA	107033	41361	918477	158157	147678
1549	2199173	NA	3-hydroxyisobutyrate	Amino Acid	Leucine, Isoleucine and Valine Metabolism	LC/MS Polar	87	2068-83-9	C06001	HMDB00336	12811563	14957806	7052181	7111142	7173432	11063979	12640923	7027470	4580674	3867590	14834256	10136479	8541420	9297321	7269302	11436022	14469676	9695574	7119114	14103029	9175941	6308068	6968963	7246118	5397138	6002156	8299319	3784896	8200049	9899101	7027450	12011652	15698858	14115820	9879445	4973645	9298934	8628084	8743280
32457	100437	NA	3-hydroxylaurate	Lipid	Fatty Acid, Monohydroxy	LC/MS Neg	94216	53941-38-1		HMDB00387	413203	2720204	718741	1153372	583037	439245	1113128	399650	456834	377858	629540	1533966	2479882	3380999	846020	748574	700086	570821	377081	800748	2367000	335096	422727	765529	2296677	857996	2110184	910104	487304	525005	1153372	304099	1117630	3260448	776059	1648290	1328561	539142	884490
21158	394729	NA	3-hydroxymyristate	Lipid	Fatty Acid, Monohydroxy	LC/MS Neg	16064	3422-31-9			NA	9659488	3157607	1688919	1259417	1239369	3307004	1788436	1555796	1373561	2182017	4978641	6306930	8777958	3984117	2978818	3270565	2438108	1430855	2909295	5194860	1051300	2179121	2108782	12722469	4246906	5201881	3008294	1227641	2009382	3267836	1427517	4106323	12843533	3101402	5274316	4255663	1884538	3013674
22001	193340	NA	3-hydroxyoctanoate	Lipid	Fatty Acid, Monohydroxy	LC/MS Neg	26613	88930-08-9		HMDB01954	766646	1915133	1655400	1686713	1310658	877790	1835012	2170280	886095	763432	723830	924986	1158666	1873923	1560905	1042465	852907	1115683	1142662	1095621	1906625	1264647	872429	1503601	1484112	556031	1758714	632062	736182	654550	1365038	764181	1894494	1458716	731507	856129	1306679	787624	764017
48448	6837	NA	3-hydroxypyridine sulfate	Xenobiotics	Chemical	LC/MS Neg		1955-23-3			16140325	841582	929586	757587	285406	2683841	10409803	8294269	918356	2728571	707188	20924988	10191404	115626	4250033	5712999	187083	435314	12262620	121788	4925021	408147	305181	418776	324947	50277	188788	251246	239854	74079	227742	151608	585291	82288	279589	61855	736985	650458	38237
43496	39549	NA	3-hydroxyquinine	Xenobiotics	Drug	LC/MS Pos	441264	78549-61-8	C07344	HMDB01091	NA	NA	NA	NA	NA	NA	NA	NA	NA	NA	NA	NA	NA	NA	NA	NA	NA	NA	NA	NA	NA	NA	NA	NA	NA	NA	NA	NA	NA	NA	NA	NA	NA	NA	NA	NA	NA	NA	NA
31943	1730	NA	3-hydroxysebacate	Lipid	Fatty Acid, Monohydroxy	LC/MS Neg	3017884	73141-46-5		HMDB00350	57739	84563	141243	127103	106448	18816	80804	187855	147344	25301	79926	39517	259957	149838	64533	168752	46351	214949	76441	NA	212657	NA	22271	136851	354055	NA	80804	NA	61036	44280	80712	24765	257047	241298	57591	77654	26967	123223	NA
27672	324076	31.11146082	3-indoxyl sulfate	Amino Acid	Tryptophan Metabolism	LC/MS Neg	10258	2642-37-7		HMDB00682	46272756	37630856	93338064	54941704	33069132	60071744	76749912	56123176	64254280	24037544	52995596	54383448	36381220	46957704	49574992	35604952	26255868	37166952	82711952	20311054	30511636	26171152	26949414	32460914	26319512	30288250	40217164	17652446	22240034	20681314	23877502	31565536	51693160	27028890	29139998	21360238	53239632	34487364	29985708
48763	4934	NA	3-methoxycatechol sulfate (1)	Xenobiotics	Benzoate Metabolism	LC/MS Neg					844871	289949	2600481	1523674	1551163	205945	552923	514840	2065447	411255	1026667	984040	650722	104841	221406	223988	55436	136031	1053123	495307	330860	1651247	446807	542294	1405615	NA	260384	2016350	236472	173899	45362	817578	858782	NA	NA	96956	126011	157195	171469
44618	4738	NA	3-methoxytyramine sulfate	Amino Acid	Phenylalanine and Tyrosine Metabolism	LC/MS Neg					84101	88141	81189	82967	54741	67870	40760	33221	34500	NA	71509	26304	34794	34798	35501	47238	42600	47704	NA	54838	49658	34091	39020	82169	33629	NA	NA	35947	19870	NA	38485	38944	37047	17341	NA	37720	61019	80645	9095
12017	394785	NA	3-methoxytyrosine	Amino Acid	Phenylalanine and Tyrosine Metabolism	LC/MS Pos	1670	300-48-1		HMDB01434	2253940	2583641	3153322	2719172	2154987	2185166	1155292	1379071	1969540	1074526	2451532	1671267	2559494	1179680	1502510	1422467	1800526	1804006	1421865	1112230	2405245	1597610	1697588	1502719	1348235	1282453	787372	1033309	988078	865368	1247252	1219957	1089372	1125670	714471	1199159	1404685	1612492	540736
46165	4631	NA	3-methyl catechol sulfate (1)	Xenobiotics	Benzoate Metabolism	LC/MS Neg					3862668	3054819	785104	342083	782656	198683	6846171	4128492	223497	358345	1450849	5619858	2615060	62471	1706790	1444604	105258	525799	4834995	628962	1154094	3582782	269405	2929576	374666	17443	3362910	320856	394258	356378	152266	3136663	5972530	6501	20934	52112	429267	862998	91513
46164	587	NA	3-methyl catechol sulfate (2)	Xenobiotics	Benzoate Metabolism	LC/MS Neg					682292	154773	11447	NA	NA	NA	182588	170294	NA	NA	50767	438239	89275	NA	31779	16773	NA	NA	535613	NA	39075	479238	NA	148277	NA	NA	55221	NA	NA	NA	NA	273170	198508	NA	NA	NA	NA	3911	NA
44526	1042921	37.10940734	3-methyl-2-oxobutyrate	Amino Acid	Leucine, Isoleucine and Valine Metabolism	LC/MS Neg	49	3715-29-5	C00141	HMDB00019	22437160	35094692	19762652	20279394	1042921	21770764	33872368	16887756	15903554	22665788	23886646	29421146	20769856	22716516	25881290	23282192	22914352	19227306	17056058	24579872	26092496	19292936	24496294	26463670	19672960	16510331	18327000	14204325	22272192	22228928	17341870	20289290	25619116	19522116	20161706	19457386	24774308	22906660	31696648
15676	12535469	30.8939384	3-methyl-2-oxovalerate	Amino Acid	Leucine, Isoleucine and Valine Metabolism	LC/MS Neg	47	1460-34-0;51829-07-3	C00671	HMDB03736	83978704	130845696	65521780	107590920	16398724	95266288	139614816	53156768	58169464	64576836	82784904	104974552	72886168	60331108	75864776	84445248	73629040	88789280	56273068	85984384	80985792	74961376	69960248	119910288	76026400	45917116	68715152	53889392	76556032	72049520	65636996	77771608	91115584	54988308	50232864	64061276	81294688	60062108	63296756
36749	294	NA	3-methyladipate	Lipid	Fatty Acid, Dicarboxylate	LC/MS Polar	12292	1/3/3058		HMDB00555	291276	142648	113023	85703	NA	384673	213610	98913	410713	175634	175678	188376	168637	108337	496795	243476	NA	289753	87632	NA	148966	50672	NA	53681	NA	NA	NA	NA	88117	NA	NA	NA	114265	NA	94535	49436	110254	NA	52856
38667	19925	NA	3-methylglutaconate	Amino Acid	Leucine, Isoleucine and Valine Metabolism	LC/MS Pos	1551553	5746-90-7		HMDB00522	1468740	560688	4024487	1581374	583595	1340799	434119	2186242	2373442	352244	468207	1114366	611875	1095500	921853	987867	1254417	4584337	1067949	514236	354575	547843	738971	1321182	1573244	1914657	1504015	437927	1326095	1803832	536786	1932559	1343609	995378	486204	1252809	1153954	687206	339098
46547	13836	NA	3-methylglutarylcarnitine (1)	Amino Acid	Lysine Metabolism	LC/MS Pos	128145			HMDB00552	207036	353896	211134	448279	463174	368632	411215	849289	693426	358684	810134	509419	1369324	543904	1066262	1919801	632871	620337	366478	667861	2423434	135834	597650	611106	397866	263671	679649	369564	461625	802745	433814	728231	1923975	1102991	299157	563760	478718	593647	821673
46548	18756	NA	3-methylglutarylcarnitine (2)	Amino Acid	Lysine Metabolism	LC/MS Pos	128145			HMDB00552	1400490	347520	1074516	1104731	889538	1925240	381587	1509919	5533587	438956	1974029	1486064	854992	1068884	3575953	1247940	520258	6612424	1333809	269496	575185	598556	1498150	684343	1132893	854340	669120	506185	798669	3030112	242932	873699	1295041	1342027	535094	841135	922439	347067	305828
15677	6173	NA	3-methylhistidine	Amino Acid	Histidine Metabolism	LC/MS Neg	64969	368-16-1	C01152	HMDB00479	2130902	28312052	19793474	39434536	5242941	14576047	5861768	3962236	850499	324103	29201734	2816838	6642325	24123014	960600	575214	4393196	19512740	2111963	3434072	4039395	2376651	10267481	19880800	629061	1884138	3342349	2266594	429008	2867320	3800099	11014709	1020894	1169671	2124290	1978826	10378277	4548107	5985647
32445	8543	NA	3-methylxanthine	Xenobiotics	Xanthine Metabolism	LC/MS Pos	70639	1076-22-8	C16357	HMDB01886	2353744	1329932	2886705	3616499	917044	831389	316217	5617964	3536926	247169	224593	456859	3778221	1374745	1736549	534274	254648	NA	519900	1016649	2722294	NA	1043987	1904945	198369	NA	141502	517047	965724	614598	NA	NA	257809	297433	NA	326423	537491	19191	278055
15749	5423	NA	3-phenylpropionate (hydrocinnamate)	Amino Acid	Phenylalanine and Tyrosine Metabolism	LC/MS Neg	107	501-52-0	C05629	HMDB00764	6348793	383524	208722	2061973	9440228	1725099	189141	2539282	3674665	457210	1634954	794531	448008	915363	1485671	1026395	213631	955769	1434549	111656	413651	1660695	324348	1134774	200910	1731582	1585588	176753	2173800	309869	443257	371730	221266	621290	1229319	309868	45413	582941	819553
1414	7217	NA	3-phosphoglycerate	Carbohydrate	Glycolysis, Gluconeogenesis, and Pyruvate Metabolism	LC/MS Neg	724	80731-10-8	C00597	HMDB00807	NA	NA	3846396	1333852	NA	484740	356781	NA	1657805	NA	2535350	85803	NA	540469	NA	NA	1614295	NA	NA	NA	NA	382821	244022	386506	3315993	NA	2417702	326307	641041	121590	1313098	651933	1266105	793145	NA	237776	4475746	177906	247385
3155	49003	NA	3-ureidopropionate	Nucleotide	Pyrimidine Metabolism, Uracil containing	LC/MS Pos	111	462-88-4	C02642	HMDB00026	1027686	657460	774985	511575	1329925	NA	2072733	520616	1031246	741604	441304	584085	579714	324800	162298	1017327	573529	559824	452716	495906	921916	718829	550094	NA	1252740	447454	315555	430834	564887	321494	187587	508526	778048	107293	258644	513229	212175	429747	NA
1558	626711	NA	4-acetamidobutanoate	Amino Acid	Polyamine Metabolism	LC/MS Pos	18189	3025-96-5	C02946	HMDB03681	6753829	5644287	6902389	8979213	8029166	6882803	7612531	7940336	7654288	7737438	7957712	7389315	7383306	7682044	7553794	7383306	10216450	10233633	6630102	6396543	6305545	4911444	6951906	4407782	6010191	6207987	5450873	5940772	4976901	6414300	6161827	3554946	9130427	4167736	6074517	4540274	5287114	6122677	5798633
12032	701	NA	4-acetamidophenol	Xenobiotics	Drug	LC/MS Neg	1983	103-90-2	C06804	HMDB01859	NA	32690	NA	38900	95201	82331	114777	NA	46651712	NA	3222	NA	NA	NA	NA	NA	NA	NA	NA	NA	NA	NA	NA	595247	NA	NA	NA	NA	18469	NA	NA	2988874	NA	NA	NA	NA	NA	NA	NA
15736	2917	NA	4-acetamidophenylglucuronide	Xenobiotics	Drug	LC/MS Neg	83944	120595-80-4		HMDB10316	2917	21056	NA	13144	54915	11975	86226	NA	4969655	NA	3556	23531	NA	NA	NA	NA	NA	NA	330998	NA	NA	NA	NA	660686	NA	NA	NA	NA	33641	NA	NA	2027303	NA	NA	NA	NA	48097	16303	NA
37475	2023	NA	4-acetaminophen sulfate	Xenobiotics	Drug	LC/MS Neg	83939	10066-90-7;32113-41-0	C06804	HMDB59911	15313	29921	11827	29130	444827	29181	775714	134229	4519871	NA	39559	80639	140599	NA	NA	10205	NA	NA	509429	NA	10520	NA	NA	2674185	NA	NA	NA	NA	65270	NA	NA	5721267	NA	NA	NA	NA	142777	16031	NA
44620	3897	NA	4-acetylphenol sulfate	Xenobiotics	Drug	LC/MS Neg	4684006				144899	59240	62641	32586	78466	55655	276414	65727	329217	83505	49375	182548	NA	10166	1483887	164150	232865	153440	77907	120062	NA	43012	73824	NA	NA	NA	28267	NA	74020	NA	37201	202301	121178	117125	266403	NA	NA	59495	21508
37181	3416	NA	4-allylphenol sulfate	Xenobiotics	Food Component/Plant	LC/MS Neg					455924	598136	432146	1478935	1785861	1444713	1832112	73826	2824026	1377614	2306941	520095	871253	72456	296700	272193	567636	493016	101720	4639465	720196	441962	1794192	343387	NA	376816	800760	154687	231780	NA	743005	229099	102686	77169	279060	305853	524172	864334	4417128
37207	4037	NA	4-androsten-3alpha,17alpha-diol monosulfate (2)	Lipid	Steroid	LC/MS Neg					175640	167461	87508	114827	490381	280950	109261	26923	221581	232145	43395	794647	249674	185247	120141	90157	125929	172950	138268	756311	389513	162896	54830	54621	81198	NA	81257	82906	27913	58495	9911	NA	37535	144355	NA	278742	641096	133719	115994
37209	11223	NA	4-androsten-3alpha,17alpha-diol monosulfate (3)	Lipid	Steroid	LC/MS Neg					1489198	792428	2292701	2553605	2339040	3541421	661011	355867	625307	2993043	1700728	1832246	2087482	1125311	2253831	1516218	1575527	2276795	586755	3212863	1995325	1836858	975306	821081	634474	278695	788944	1324623	674018	156609	404744	973043	872672	3058110	353719	396090	1378225	955013	2305154
37202	1271643	13.69239606	4-androsten-3beta,17beta-diol disulfate (1)	Lipid	Steroid	LC/MS Neg	10634		C04295	HMDB03818	48605780	15933453	29510416	42730488	50620156	33973684	27208480	15122255	13656342	42477728	64553080	60382576	41182100	44276836	60994696	36084008	39620680	31659922	16069850	72351056	33528380	21801064	38121072	11591152	16286340	5454382	10643157	30445744	11279776	6079894	16409626	10225495	13925637	34498476	15307221	11519111	20155102	23487282	35375024
37203	969518	NA	4-androsten-3beta,17beta-diol disulfate (2)	Lipid	Steroid	LC/MS Neg	10634		C04295	HMDB03818	14226545	8504404	11130676	12575684	19473018	17461052	12025727	5522854	5760376	13072459	8533466	17670226	15557027	14466421	12642067	10371613	15817802	13256632	5737894	20233628	19799660	10834266	12628159	6869063	12075691	2933874	7847659	12517564	4255567	8123756	8857216	2527518	8937180	18757288	4238942	10329072	20562786	13256632	13788491
37211	8565	10.02018535	4-androsten-3beta,17beta-diol monosulfate (1)	Lipid	Steroid	LC/MS Neg		521-17-5		HMDB03818	6076423	1795580	1335846	4569160	3580946	2582175	2460346	360823	1662163	4688652	1908285	5465034	4109558	5118391	6431046	2327558	3218527	3347925	2399181	9293840	5468037	2110099	1752178	902126	1114109	490771	670496	1494869	339398	171227	474482	331600	716183	3475759	674120	453677	2257141	2029690	2819600
37210	245	6.774530857	4-androsten-3beta,17beta-diol monosulfate (2)	Lipid	Steroid	LC/MS Neg					574579	184089	471748	720799	1020966	639187	382617	97615	270496	385326	537761	1321910	763960	566466	863628	413673	289894	579869	276922	761558	647988	94011	376137	159524	163983	19841	72030	337161	23934	53088	86295	9090	72993	339759	71964	174921	191836	235373	563062
36099	4989	NA	4-ethylphenylsulfate	Xenobiotics	Benzoate Metabolism	LC/MS Neg		123-07-9	C13637		785278	1631997	346371	917677	1100721	474990	1514390	1150882	41946776	245033	1217917	2785810	286390	594191	1238585	16210113	1386515	158151	2325360	463794	257264	531619	821563	353288	626305	663394	7648115	1542819	126549	42612	1075566	129131	1238975	62693	6076940	316784	577330	1359101	234513
15681	12775	NA	4-guanidinobutanoate	Amino Acid	Guanidino and Acetamido Metabolism	LC/MS Pos	500	463-003;463-00-3	C01035	HMDB03464	2897161	712422	1383479	1295372	3166750	1925670	690319	2680839	1134556	476978	996198	113459	1158456	NA	1049385	405809	1619707	1992355	3719065	384414	1758145	317387	1202979	303634	661118	316465	609384	37802	195841	369058	1423193	886060	NA	194344	491390	NA	NA	1714276	NA
21133	5920	NA	4-hydroxybenzoate	Xenobiotics	Benzoate Metabolism	LC/MS Neg	135	99-96-7	C00156	HMDB00500	100937	393317	51490	NA	155709	146269	516646	79084	47500	128898	93289	12084	27464	174580	26364	452449	135528	63932	564984	94407	NA	94006	212370	NA	275668	46066	67255	42318	NA	NA	34688	61749	70133	516171	64891	NA	144199	195696	657035
48441	77904	21.00882771	4-hydroxychlorothalonil	Xenobiotics	Chemical	LC/MS Neg	34217	28343-61-5			6936244	8702766	3030755	3661363	3952566	5251802	14556069	3941007	5395617	11630343	3249106	6664485	3952428	2541082	2430168	3267946	1846770	2393173	2401847	2037287	5299420	4992797	2041411	1543860	3536551	4355059	2297046	1498327	2582747	2025264	3217715	2336290	3401400	2485902	3537200	2783698	1976159	2705845	3325275
37445	1461	NA	4-hydroxycoumarin	Xenobiotics	Drug	LC/MS Neg	54682930	1076-38-6	C20414		27031298	21488	1461	80338	730244	78423	216899	195018	1068729	NA	480582	82761	272918	81821	180341	90625	NA	NA	393133	NA	200355	238597	65866	40918	22290	128551	1502537	NA	51780	NA	42979	46963	29589	NA	84722	15260	50684	176529	NA
35527	41354	12.10775575	4-hydroxyhippurate	Xenobiotics	Benzoate Metabolism	LC/MS Neg	151012	2482-25-9		HMDB13678	1412248	2263208	1513829	925793	1171496	688420	5987936	2877943	2644985	2452902	1137470	738666	793552	348613	932934	3277512	2265149	4467713	1599365	875276	699345	3241398	1244035	204846	1443025	1126722	212573	1034863	999031	256108	403116	632215	2872526	272895	369460	522214	1168654	1031017	1495519
1669	82002	15.408554	4-hydroxyphenylpyruvate	Amino Acid	Phenylalanine and Tyrosine Metabolism	LC/MS Neg	979	156-39-8	C01179	HMDB00707	644919	126552	343085	614820	89712	160029	617292	282298	474871	413432	377898	613773	290588	223528	631573	985475	997152	890790	620139	955569	99239	968192	900300	820875	811471	326190	574068	241999	664554	606741	721163	1223842	696399	496562	926128	493569	798822	1144429	833136
22116	15867967	28.03118046	4-methyl-2-oxopentanoate	Amino Acid	Leucine, Isoleucine and Valine Metabolism	LC/MS Neg	70	816-66-0	C00233	HMDB00695	114677952	182060320	79332336	126438008	15867967	130458112	231641008	123500904	85952128	90181544	122568032	159050848	105498392	95383992	98523128	131496808	105921760	113187912	74914080	117243776	142060480	108484160	109113144	142949472	120412888	73349784	88559136	74964968	101090592	99578848	105050144	113142136	141646560	74450976	70950104	81761216	104557464	75712040	102863256
43592	45036	NA	4-methylbenzenesulfonate	Xenobiotics	Chemical	LC/MS Neg	6101	104-15-4	C06677		864597	5885236	701286	467343	1160057	1333288	2227566	1433637	197670	413126	3113384	354537	3339367	885757	208895	650548	389687	201291	1880815	264586	3244832	217013	986301	1094685	209003	380870	238563	221385	208065	184241	169217	250743	265103	283283	210574	180296	279260	319563	190367
46146	39107	NA	4-methylcatechol sulfate	Xenobiotics	Benzoate Metabolism	LC/MS Neg					6894001	6317828	44060728	14263322	7917599	5020518	20410328	4536335	7311830	21736494	9926446	8370083	1632779	4806314	13411706	4323771	695190	5618606	5938104	893851	1324222	11555492	9975748	5987171	4554106	5710721	3736451	1054804	6508154	2821994	3554184	2028844	4593532	2668322	7140825	1291588	5639400	5346162	1225915
22118	26	NA	4-ureidobutyrate	Nucleotide	Pyrimidine Metabolism, Uracil containing	LC/MS Polar	1571307	10/1/2609			502726	415543	152996	229638	663371	397010	182332	174073	188828	130902	217128	153549	NA	102260	163811	250110	307389	226531	329475	462675	412987	222840	226686	NA	109677	72459	148121	60675	73633	101013	138664	180175	252767	NA	204642	81304	139475	226851	183863
48442	2130	NA	4-vinylguaiacol sulfate	Xenobiotics	Food Component/Plant	LC/MS Neg					179850	23012	111275	NA	38850	17876	434650	1502836	132348	152250	NA	1295138	89896	NA	108818	30574	76647	44602	2278329	180060	53183	NA	98597	174945	18112	113175	4799	10798	NA	NA	80998	78399	343616	NA	NA	NA	61681	121733	NA
36098	5575	NA	4-vinylphenol sulfate	Xenobiotics	Benzoate Metabolism	LC/MS Neg	6426766	2628-17-3	C05627	HMDB04072	1460953	3521692	379632	964476	1276315	1083621	3058159	26736580	7083448	5054639	1219941	6111408	6584647	857245	7070266	1867010	3766811	931467	8764387	12056684	3234537	1497748	3451225	299703	1325497	464735	1220948	12311620	280760	464354	530471	3794490	2083062	21553	956129	1048783	4662386	1635795	2640418
1418	96364	NA	5,6-dihydrothymine	Nucleotide	Pyrimidine Metabolism, Thymine containing	LC/MS Pos	93556	696-04-8	C00906	HMDB00079	898385	1322697	1261754	2923519	1931342	1170801	890541	1447445	1614158	2437501	2029282	1613913	2182492	1286148	1172997	1158140	2281993	1296688	1727544	1883233	2151574	1041050	1608458	1337747	3484951	1945098	1059795	1822163	936583	1444085	2121792	860148	2046669	1817685	1872030	1815343	2078490	942806	1484359
1559	105343	NA	5,6-dihydrouracil	Nucleotide	Pyrimidine Metabolism, Uracil containing	LC/MS Pos	649	504-07-4	C00429	HMDB00076	674206	694632	826793	949867	969647	813302	631616	707649	818340	1205304	1004945	933509	1107069	814207	765679	853238	1023866	969900	888885	844692	1154462	652055	603773	746255	1043820	652901	645739	732748	465920	752905	804255	528484	770913	597008	771217	616833	804255	586972	685184
34424	2189	NA	5-acetylamino-6-amino-3-methyluracil	Xenobiotics	Xanthine Metabolism	LC/MS Neg	88299	19893-78-8	C16366	HMDB04400	61368	32999	137397	NA	59904	277743	1525324	212988	70543	49107	81492	433178	18398	1076200	164020	31556	NA	NA	47787	7449	83353	NA	NA	72061	NA	NA	NA	7136	NA	90755	NA	NA	NA	NA	NA	NA	NA	NA	NA
34401	4048	NA	5-acetylamino-6-formylamino-3-methyluracil	Xenobiotics	Xanthine Metabolism	LC/MS Pos	108214	85438-96-6	C16365	HMDB11105	66304	NA	29633	NA	NA	NA	479933	NA	NA	NA	NA	144968	155788	182297	52077	24616	NA	NA	NA	NA	NA	NA	NA	NA	NA	NA	NA	NA	NA	237859	NA	44385	NA	NA	NA	NA	NA	NA	NA
37182	9024	NA	5alpha-androstan-3alpha,17alpha-diol disulfate	Lipid	Steroid	LC/MS Neg					30170	34602	NA	36562	133078	NA	NA	NA	NA	23702	NA	NA	NA	NA	NA	38543	329768	NA	NA	137534	49223	64119	NA	34829	22129	68061	72871	37867	178876	175924	77532	66886	155439	36184	25013	152591	487126	123806	NA
37183	5353	NA	5alpha-androstan-3alpha,17alpha-diol monosulfate	Lipid	Steroid	LC/MS Neg					33515	NA	67613	149132	NA	15103	38480	NA	NA	230375	21351	77131	107427	NA	14381	40603	NA	21332	NA	275828	61603	NA	NA	NA	NA	NA	NA	NA	10810	NA	NA	NA	20273	25196	NA	NA	NA	46612	NA
37184	7179	NA	5alpha-androstan-3alpha,17beta-diol disulfate	Lipid	Steroid	LC/MS Neg					156609	211687	124608	352991	169232	63869	105662	7179	NA	72758	240883	178067	200335	80471	56380	240319	382929	53013	NA	477402	188234	43591	216073	15657	25505	NA	NA	229068	156036	40114	90066	68426	177189	135925	89320	50315	259778	NA	85113
37186	2998	8.396270352	5alpha-androstan-3alpha,17beta-diol monosulfate (1)	Lipid	Steroid	LC/MS Neg					690422	185685	304333	717225	746215	361915	174254	25749	131305	476921	68667	579515	675140	187719	317681	384457	215890	321220	57506	2164523	477486	17627	110084	NA	19078	NA	NA	99151	414688	NA	16531	59121	55367	124818	28134	31709	41081	22499	149991
37185	8684	NA	5alpha-androstan-3alpha,17beta-diol monosulfate (2)	Lipid	Steroid	LC/MS Neg					NA	514468	NA	362645	NA	NA	NA	NA	NA	NA	NA	65223	145909	NA	NA	29629	56820	NA	NA	108483	127215	NA	120935	23575	NA	NA	NA	NA	NA	NA	NA	NA	NA	NA	NA	NA	98295	NA	NA
37187	1830	NA	5alpha-androstan-3beta,17alpha-diol disulfate	Lipid	Steroid	LC/MS Neg					1548244	146301	311534	450690	804960	213479	104090	464322	214112	234861	3117289	530144	585856	196492	86509	524036	121298	203775	72985	835874	347832	NA	114602	78622	23827	11928	108869	54074	191117	NA	516577	10689	1138312	164767	219802	943893	91252	1996076	61488
37190	25792	14.56156965	5alpha-androstan-3beta,17beta-diol disulfate	Lipid	Steroid	LC/MS Neg	242332	571-20-0	C12525	HMDB00493	2937725	1204201	5289625	6669399	13723700	3142941	1970898	1516402	4546489	3287440	6283465	7399278	4024224	3435179	4199137	6764024	1596681	2093201	1068749	9412943	4265693	779412	2795178	792319	951225	608058	666970	1748366	1602785	480739	1240124	1713972	1464934	1181005	958330	1218120	1336910	1042991	2226360
37192	2825	NA	5alpha-androstan-3beta,17beta-diol monosulfate (2)	Lipid	Steroid	LC/MS Neg					196031	44857	36975	111604	63939	43718	36322	NA	362766	303752	26185	221599	285249	42292	60029	91219	84583	104065	10581	561721	164456	9487	26185	NA	NA	NA	NA	26185	34030	NA	NA	NA	23200	15395	22248	NA	NA	38409	8652
46172	146441	NA	5alpha-pregnan-3(alpha or beta),20beta-diol disulfate	Lipid	Steroid	LC/MS Neg	5127902				2486877	1007687	483978	5290718	2536436	508082	2656315	824989	159827	317476	1126080	382729	568396	247548	146441	1317103	18416596	5401602	1737354	1862672	1513114	10135090	9165511	7760258	9481028	8058025	11484672	12638479	22647586	4134811	8365828	17790700	20634324	11088654	16246749	8406848	18973766	3990388	13522392
37201	4495	NA	5alpha-pregnan-3alpha,20beta-diol disulfate 1	Lipid	Steroid	LC/MS Neg					NA	86240	NA	NA	NA	NA	NA	NA	NA	NA	NA	NA	NA	NA	NA	NA	207147	19633	NA	NA	NA	91186	70977	31598	127827	199880	401725	77601	357660	26334	542464	420738	296937	165837	599361	247254	286186	335499	30876
37198	1925172	NA	5alpha-pregnan-3beta,20alpha-diol disulfate	Lipid	Steroid	LC/MS Neg					16427346	9045440	4984338	36659380	9735812	4128851	14946801	21463992	13988103	2092003	4207236	4020335	4950812	2914593	1925172	4757922	82447288	23440284	13678430	7405281	11666333	51187940	42645988	35101200	44618236	62819276	96620592	63094240	76966616	31447984	81321192	74248944	109873936	46773016	146395824	59236360	137518976	46175284	55014016
37199	9121	NA	5alpha-pregnan-3beta,20alpha-diol monosulfate (1)	Lipid	Steroid	LC/MS Neg					20633	9121	NA	29409	NA	NA	75994	11621	75577	NA	NA	NA	NA	NA	NA	NA	247383	144235	10206	13816	NA	17308	225763	161828	245195	182480	492820	242615	306156	368890	307808	171467	444347	108239	750806	354081	811098	160718	249139
37200	257439	NA	5alpha-pregnan-3beta,20alpha-diol monosulfate (2)	Lipid	Steroid	LC/MS Neg					3574872	2020634	531376	4327917	999542	468143	3259624	4243081	6700920	644979	585659	526026	758818	342035	257439	798874	8173902	6697956	4919686	2353671	894489	5933950	7126200	11214334	10244042	15457516	27929350	11066021	15564794	6310115	13997218	12027295	14087538	7910910	21398458	10758455	15564794	13599192	7586210
37196	291618	NA	5alpha-pregnan-3beta,20beta-diol monosulfate (1)	Lipid	Steroid	LC/MS Neg					3907311	1457262	378795	4371535	922165	415928	2136308	2324354	855571	633696	935231	379517	404324	391754	291618	958753	9481869	7895517	4020592	2450890	862650	8403454	6656570	9773594	6552423	7886327	14018415	7630457	15923634	4075232	6200245	8805350	9552215	8232948	9563814	7851761	11075027	8889472	7368928
33968	364479	NA	5-dodecenoate (12:1n7)	Lipid	Medium Chain Fatty Acid	LC/MS Neg	5312378	2430-94-6		HMDB00529	1194768	10687211	4310702	6455549	1682815	2107157	3775255	NA	1685491	2712380	3503972	4901114	11373483	15585760	5722360	4901114	5684744	4620861	4096439	6009857	11454488	1552988	1811019	4725300	13357617	4636730	7806848	2741110	1547331	2143814	2152995	1995212	6839086	22867716	6170968	8711980	4616394	2112184	4901114
46297	13654	NA	5-HEPE	Lipid	Eicosanoid	LC/MS Neg	6439678	83952-40-3		HMDB05081	998694	998694	998694	998694	1983734	998694	998694	998694	1197331	998694	NA	998694	998694	998694	998694	998694	NA	998694	998694	NA	998694	NA	NA	NA	NA	NA	NA	NA	NA	NA	NA	NA	NA	NA	NA	NA	NA	NA	NA
37372	5219003	NA	5-HETE	Lipid	Eicosanoid	LC/MS Neg	5280733	73307-52-5	C04805	HMDB11134	18411382	18411382	18411382	18411382	18411382	18411382	18411382	NA	NA	NA	18411382	18411382	18411382	18411382	NA	29219126	NA	NA	18411382	NA	31603760	NA	NA	NA	NA	NA	NA	NA	NA	NA	NA	NA	NA	NA	NA	NA	NA	NA	NA
31938	2998	NA	5-hydroxyhexanoate	Lipid	Fatty Acid, Monohydroxy	LC/MS Neg	170748	44843-89-2		HMDB00525	679411	185419	270284	389889	146292	370634	250708	701490	207338	160790	452879	227308	139715	139594	182626	53720	133286	77319	291146	353904	173760	167911	47881	259447	113577	135743	108644	36973	165063	71995	394808	116065	244479	156866	358348	202448	141072	355402	99167
437	25804	NA	5-hydroxyindoleacetate	Amino Acid	Tryptophan Metabolism	LC/MS Pos	1826	54-16-0	C05635	HMDB00763	1559377	166534	339888	932002	154746	114405	156085	NA	219279	548965	429506	212989	185954	53992	152511	NA	245456	489621	173789	213824	NA	NA	NA	NA	NA	NA	NA	NA	NA	71213	NA	126476	51774	NA	NA	NA	NA	162462	70313
42040	2282	NA	5-hydroxymethyl-2-furoic acid	Amino Acid	Phenylalanine and Tyrosine Metabolism	LC/MS Neg	80642	6338-41-6	C20448	HMDB02432	104747	NA	440922	98978	487326	NA	254996	116618	526246	NA	255505	170617	NA	NA	166645	NA	NA	NA	3746250	77249	10961	NA	92893	121656	NA	17592	NA	NA	55073	189507	111937	NA	NA	NA	NA	NA	NA	74040	NA
48465	552719	NA	5-KETE	Lipid	Eicosanoid	LC/MS Neg	5283159	106154-18-1	C14732	HMDB10217	NA	552719	NA	NA	552719	552719	NA	NA	NA	NA	NA	NA	NA	NA	NA	552719	NA	NA	NA	NA	552719	NA	NA	NA	NA	NA	NA	NA	NA	NA	NA	NA	NA	NA	NA	NA	NA	NA	NA
1419	14634	12.14153117	5-methylthioadenosine (MTA)	Amino Acid	Polyamine Metabolism	LC/MS Pos	439176	2457-80-9	C00170	HMDB01173	NA	NA	NA	NA	NA	NA	NA	NA	NA	166496	NA	NA	NA	NA	NA	NA	NA	NA	NA	106857	NA	NA	NA	389600	NA	NA	NA	NA	NA	NA	230226	118166	NA	132993	117282	NA	302198	511975	176547
35136	256293	32.59936917	5-methyluridine (ribothymidine)	Nucleotide	Pyrimidine Metabolism, Uracil containing	LC/MS Neg	445408	1463-10-1		HMDB00884	1343315	1389858	1889961	1678986	1668512	1853307	1714768	1263806	609430	1167297	1268905	1245545	1390888	1103435	1455701	1307026	828836	1248522	1019690	1204823	1589593	763079	1623833	1000875	973546	813352	793973	924161	874983	923027	1226330	672978	850656	709562	652239	1202535	1040873	948044	701215
1494	23385904	NA	5-oxoproline	Amino Acid	Glutathione Metabolism	LC/MS Neg	7405	98-79-3	C01879	HMDB00267	91102000	289798880	120323544	92507448	485523776	297116608	178971632	172655536	98145840	81313160	127464240	88422048	165704880	135778720	88464568	121128552	59303344	100758040	78999864	74261216	199155520	54065172	125563176	49041484	43477924	47756236	81750640	66151480	59120656	41558416	45199264	39592672	52947132	52895676	56788764	43480196	52053564	40219700	45024124
37482	408	NA	5-pregnen-3b, 17-diol-20-one 3-sulfate	Lipid	Steroid	LC/MS Neg	152971	28901-70-4		HMDB00416	189894	31467	NA	34206	171613	61411	60464	NA	76861	69289	33363	80934	30503	51919	NA	NA	16322	24054	NA	218776	67638	151650	34540	NA	21408	NA	NA	49498	NA	NA	NA	NA	8999	85006	NA	NA	215757	123777	94701
43231	255013	NA	6-oxopiperidine-2-carboxylic acid	Xenobiotics	Drug	LC/MS Pos	3014237	34622-39-4			1686912	1160321	1751376	2688999	1646118	4804295	1479063	1599120	1354637	750897	2100686	764872	1468846	1627826	1517238	1439260	2866105	2068392	1150861	1113123	1439260	1277782	2489156	1719861	1557545	1740452	1038402	2002110	675872	1446426	1456497	1728558	1361173	1439260	1580507	1268665	1463670	2109482	1273351
36776	726960	16.66586254	7-alpha-hydroxy-3-oxo-4-cholestenoate (7-Hoca)	Lipid	Sterol	LC/MS Neg	3081085	115538-85-7	C17337	HMDB12458	2806454	3216238	2595603	3959596	1603708	4522844	3378613	3616438	3094036	3969573	2074914	2810219	3121321	4306439	2582873	5376762	3662541	2839957	3809918	5646273	2890706	2440753	2344750	1820358	6322298	3409416	2220320	3167794	1726279	1425304	1777164	1442256	2017498	3414361	3162245	2327443	2624216	2686050	1381316
31904	1452	NA	7-ketodeoxycholate	Lipid	Secondary Bile Acid Metabolism	LC/MS Neg	188292	911-40-0		HMDB00391	NA	NA	NA	NA	NA	NA	11011	30310	NA	NA	NA	NA	NA	141716	NA	28920	NA	NA	NA	NA	NA	NA	54674	NA	NA	NA	NA	NA	8268	6230	NA	NA	221052	30310	19597	NA	NA	24285	NA
35114	2894087	NA	7-methylguanine	Nucleotide	Purine Metabolism, Guanine containing	LC/MS Pos	11361	578-76-7	C02242	HMDB00897	5485573	4758782	6467148	6464197	8083443	6312827	5932012	6174109	4745172	4443212	6798232	8485262	7327800	3617904	6317928	5298255	7631706	6810440	6886919	6727716	7260892	5595728	6625086	6310296	6781588	5903101	4750377	5828196	4933377	7094887	6592935	6836483	8798688	4730589	4418951	6037198	7145753	4037882	5256410
34390	20526	NA	7-methylxanthine	Xenobiotics	Xanthine Metabolism	LC/MS Pos	68374	552-62-5	C16353	HMDB01991	6585940	12279671	8889936	5410428	1667571	2417722	809487	11391337	4645242	297680	617398	1408922	7918768	5388030	6601614	849499	904017	1133172	1497553	2208527	6653375	NA	2337160	3483835	116848	110772	143254	755834	1114722	699299	NA	150806	528708	546875	1215319	594783	2043635	243734	379937
21239	11730	24.89832523	8-hydroxyoctanoate	Lipid	Fatty Acid, Monohydroxy	LC/MS Neg	69820	764-89-6		HMDB00711	273007	237385	NA	586811	518328	495383	495599	435582	309599	273696	383691	465435	396687	381221	265641	331963	326988	434254	244396	396666	389742	118656	129485	161199	169833	89289	90529	103927	104314	201927	239729	158861	529363	681733	477100	170671	242956	299033	174654
38399	5394	19.32097276	9,10-DiHOME	Lipid	Fatty Acid, Dihydroxy	LC/MS Neg	9966640	263399-34-4	C14828	HMDB04704	NA	218912	764755	NA	873133	NA	376448	379762	630699	97502	138427	125700	NA	NA	23921	167719	270119	280090	137368	248493	370084	147416	214889	996932	225436	281183	445367	34900	30863	NA	326208	302411	309126	NA	209481	59192	172800	845351	NA
33963	34843	11.91669708	acetoacetate	Lipid	Ketone Bodies	GC/MS	96	11/2/3483	C00164	HMDB00060	95402	132082	201309	141156	NA	50612	122609	103770	272492	83498	54353	239278	162475	157289	114018	174620	443278	50091	54623	305614	314690	905966	183799	605950	138733	646381	329259	101196	166058	171983	185737	533112	2938466	2568389	513166	434792	422639	1368394	153030
32198	74644840	NA	acetylcarnitine	Lipid	Fatty Acid Metabolism(Acyl Carnitine)	LC/MS Pos	1	5080-50-2	C02571	HMDB00201	195892224	365034688	303406720	154611120	105058568	162883712	464360224	175610560	359295968	313814880	294597184	304119008	592182336	499651584	324648544	448042048	286999744	374265824	251881424	352352640	389699488	216610864	383380544	438543136	480447200	196715936	363341440	262670432	329362656	270423328	272667456	385759328	544025280	540750976	192606368	304801536	197199744	303994848	257997552
43258	3769086	24.70908598	acisoga	Amino Acid	Polyamine Metabolism	LC/MS Pos	129397	106692-36-8			46629008	28014334	42922972	60113004	28253240	32105910	37283496	25194072	28185034	24879904	45305736	41264516	37293676	32694408	32311906	23890652	22028398	48937752	36861308	42039560	40015132	18027388	20930808	19921312	43033740	6192507	8148273	23235706	24634518	16193332	20873104	25594790	17524500	27340816	12203671	27538064	25664456	18934886	12093041
46173	4084451	NA	aconitate [cis or trans]	Energy	TCA Cycle	LC/MS Neg			C00417,C02341	HMDB00072,HMDB00958	52446124	57929528	76607288	55023128	37920104	36973316	57929528	60209912	42219732	26126310	58186312	41110208	52326912	56907460	48641416	51413372	66356220	54158624	54812932	35832952	54442728	56326736	73968896	58214792	47595964	39176392	42138352	39283592	74848496	57929528	80701200	57929528	60120456	51105744	40054552	27232592	61934136	36651460	47124604
554	21921	25.38488195	adenine	Nucleotide	Purine Metabolism, Adenine containing	LC/MS Pos	190	73-24-5	C00147	HMDB00034	1614116	617996	964782	1188265	1739499	596315	386066	475643	396737	336817	392344	654012	854402	522368	263536	873656	405592	815566	882777	996388	487353	528059	276710	457777	772721	322230	418667	316222	420296	333574	578691	405592	335564	461732	302209	634160	605892	115108	393993
555	6704	NA	adenosine	Nucleotide	Purine Metabolism, Adenine containing	LC/MS Pos	60961	58-61-7	C00212	HMDB00050	NA	20815	47924	NA	NA	NA	NA	81989	25797	NA	NA	NA	NA	NA	22808	NA	164311	NA	NA	NA	NA	34989	NA	93096	NA	98982	NA	66611	NA	NA	NA	23410	NA	NA	57003	72608	99753	NA	NA
2831	6176	15.11014591	adenosine 3',5'-cyclic monophosphate (cAMP)	Nucleotide	Purine Metabolism, Adenine containing	LC/MS Neg	6076	60-92-4	C00575	HMDB00058	NA	51126	20099	24902	50680	41747	36078	NA	42352	47906	61956	112292	72266	NA	50759	18148	52021	58393	NA	101230	NA	120443	110581	107920	58406	109888	NA	105823	37179	114587	119570	86739	154737	110151	100097	106992	133547	119443	113135
3108	19111	NA	adenosine 5'-diphosphate (ADP)	Nucleotide	Purine Metabolism, Adenine containing	LC/MS Neg	6022	20398-34-9	C00008	HMDB01341	NA	251386	1408064	837777	154205	427193	1204318	932706	1520372	NA	2265369	124705	287912	NA	553840	753927	560013	NA	NA	260923	NA	80586	233964	449670	882557	507075	1116537	NA	700033	716674	512798	192509	881246	981845	993450	391554	1173335	NA	1616034
32342	58831	NA	adenosine 5'-monophosphate (AMP)	Nucleotide	Purine Metabolism, Adenine containing	LC/MS Pos	6083	149022-20-8	C00020	HMDB00045	32458314	13271387	69155184	29703022	11009898	13885551	13340410	20496526	19529498	2063755	19895174	5961577	15101310	34971940	21050804	13861564	30258936	5082106	9053399	6901993	18930968	4628290	2153965	3474075	20070704	6587801	13006857	20877876	23552554	9048366	4407349	3513725	7933588	5366440	5014592	3558146	7095991	2323255	7658123
32980	6337437	NA	adrenate (22:4n6)	Lipid	Polyunsaturated Fatty Acid (n3 and n6)	LC/MS Neg	5497181	2091-25-0	C16527	HMDB02226	35161788	52715592	73727600	81811424	81007088	43339076	33653892	39460172	28563848	25988480	58246584	48698656	51207624	60970508	29610086	70975592	50362572	47181400	32534574	71795680	73210560	28879802	26565976	35611752	180006752	56239908	82915512	36850616	84390016	49416384	42655616	23852760	80627336	178428144	59996952	102988696	80102664	28004890	50484696
33084	10191	NA	ADSGEGDFXAEGGGVR*	Peptide	Fibrinogen Cleavage Peptide	LC/MS Pos	16133137				12226147	2183723	5863886	774713	11645897	674470	226339	9139620	819479	790023	20826536	104364	8154695	6423179	1290335	3331962	352455	1092787	1246907	6458540	5085961	48534	NA	NA	821778	1584213	17831752	NA	1910224	1139446	NA	NA	NA	463010	NA	NA	NA	NA	NA
1126	17688084	NA	alanine	Amino Acid	Alanine and Aspartate Metabolism	LC/MS Pos	5950	56-41-7	C00041	HMDB00161	54093740	51441672	68091144	45288900	89130392	82013112	73864400	42470720	63068728	41751920	56662332	82230944	44136948	42850456	73264936	55413612	59105944	54314272	46105144	43790704	38278720	43165512	70760304	41751952	41999976	36205520	36508292	53064356	58473300	60702232	43860448	43056476	26422666	37536516	28745564	37437960	44727128	36752844	41138840
37093	12844	NA	alanylleucine	Peptide	Dipeptide	LC/MS Pos	259583	1638-60-4			633208	493330	204227	395449	916900	453799	28643	260437	NA	60790	451917	NA	144026	137068	103563	58402	NA	NA	NA	NA	204058	NA	36565	15913	NA	190851	130044	217355	146674	141579	53906	NA	147012	99620	NA	NA	65444	NA	NA
1107	2319644	21.9027363	allantoin	Nucleotide	Purine Metabolism, (Hypo)Xanthine/Inosine containing	LC/MS Polar	204	97-59-6	C02350	HMDB00462	7242139	7524613	7153286	9102053	13716644	9239941	4697140	5097863	7097649	7226037	6823125	5690439	9106455	7339395	6065399	5234171	9032134	6007978	6990260	8355621	10035394	7226037	6668453	6775903	6350408	10282470	5140346	6399855	4703127	5591786	7293335	7547026	5584318	4603637	4571720	4761339	8267804	9242463	7379519
41494	10755	NA	alliin	Xenobiotics	Food Component/Plant	LC/MS Pos	87310	556-27-4	C08265	HMDB33592	NA	NA	NA	6394188	93014	286394	3218624	306909	594084	NA	NA	NA	198379	NA	6138790	NA	NA	5371187	NA	12407111	70110	218190	373193	NA	NA	NA	NA	NA	NA	NA	NA	NA	NA	NA	NA	NA	NA	NA	2819335
47034	4841	27.47670964	allo-isoleucine	Amino Acid	Leucine, Isoleucine and Valine Metabolism	GC/MS	6950182;99288				98104	110798	96004	124481	117247	121752	90972	57799	114886	107249	130939	108034	NA	142636	105318	66395	76990	71939	121907	85185	127675	66396	51322	121739	77106	42966	55082	49960	106931	NA	55835	71737	131753	51023	72295	64703	77388	44630	60993
47666	1650	NA	alpha-CEHC sulfate	Cofactors and Vitamins	Tocopherol Metabolism	LC/MS Neg					NA	NA	10149	158787	103210	NA	21030	NA	20427	47694	NA	NA	NA	NA	NA	420894	NA	NA	10776	NA	NA	NA	NA	NA	NA	NA	52169	18339	NA	28586	20149	NA	NA	NA	NA	NA	NA	17048	NA
37073	12065	NA	alpha-hydroxycaproate	Lipid	Fatty Acid, Monohydroxy	LC/MS Neg	99824	6064-63-7		HMDB01624	189659	314384	564373	362219	422122	315510	385471	522769	275751	169627	230931	241424	367966	627155	493647	220252	313377	258973	364280	355407	378385	236735	229685	125442	82540	167977	69708	163750	155579	168340	162409	130093	235468	215252	361285	32257	146000	72962	149894
22132	767	19.94809785	alpha-hydroxyisocaproate	Amino Acid	Leucine, Isoleucine and Valine Metabolism	LC/MS Neg	83697	10303-64-7	C03264	HMDB00746	NA	1858806	493886	572699	1008280	1884694	1740744	1826481	395473	722692	821905	1047686	1258119	970088	999534	708552	879921	1178700	1019776	868649	1241696	746177	770695	741984	905970	171797	429126	584903	722071	554260	538880	1308695	1340640	781252	1038392	556614	710984	405305	746508
33937	2499227	31.69906222	alpha-hydroxyisovalerate	Amino Acid	Leucine, Isoleucine and Valine Metabolism	LC/MS Neg	99823	600-37-3		HMDB00407	12515366	13162705	9765138	8358246	7965809	11992630	12417067	16854216	6490731	11425225	10096194	11868387	11235495	17667056	17380908	16601611	16338274	12412907	18863436	24350872	15239025	15235574	14158661	11605055	5136122	4328295	5387430	8760143	8521544	8706481	8081759	12074486	13976041	8739310	10387648	5562365	12355848	7379169	6292736
4968	73916	11.13115155	alpha-ketobutyrate	Amino Acid	Methionine, Cysteine, SAM and Taurine Metabolism	LC/MS Polar	58	600-18-0	C00109	HMDB00005	1201516	490211	1095735	778566	NA	330049	2585814	858456	910775	652012	1486985	1193348	719023	2484194	1924485	4629292	637452	2995165	648796	2800595	1348759	1033169	1947037	2970593	1418695	1159900	1784458	246587	2583992	3584235	963981	3225545	321204	162798	283576	1027952	4186604	3444635	1527417
528	4158893	NA	alpha-ketoglutarate	Energy	TCA Cycle	LC/MS Polar	51	305-72-6;328-50-7;22202-68-2	C00026	HMDB00208	318788416	208106672	447427968	175540720	4158893	74608456	97143136	231720016	101302016	36192740	175811344	78679000	99626096	203678544	135925568	242156784	141926736	128054696	195171792	125840376	181799808	67642272	115370272	79743200	288627392	58397592	181575088	40115748	270630080	87163704	93865352	56550004	44897856	46075824	56660280	54838312	88932872	48013880	63935772
1561	58808	39.36726059	alpha-tocopherol	Cofactors and Vitamins	Tocopherol Metabolism	GC/MS	14985	59-02-9;10191-41-0	C02477	HMDB01893	931026	512928	577487	1395703	58808	648830	1053091	679639	1530534	1164730	858469	1369629	860005	744223	1765218	1893844	1131705	822964	873286	757689	1015702	1320078	871103	761518	984787	1294114	896091	784619	957543	886298	586178	1047235	1148736	1240750	901220	857986	838519	1059573	1059803
32827	10883	NA	andro steroid monosulfate (1)*	Lipid	Steroid	LC/MS Neg			C04555	HMDB02759	396250	346613	247801	327330	597652	769627	271156	241712	152702	113683	107255	451578	361635	363654	111413	199192	876758	45931	67795	363979	426891	126068	364876	185177	176004	63900	478658	382625	74837	188418	430286	NA	177078	52108	109958	405808	343597	240529	518694
31591	45145	NA	androsterone sulfate	Lipid	Steroid	LC/MS Neg	159663	2479-86-9		HMDB02759	17887264	11327753	28864608	28082814	43550588	26040776	10182451	3753536	11645106	34675752	6594143	29662788	25904376	10620289	20676056	18674344	9607784	11617367	4005276	52366204	26905738	7897661	9938202	8426440	3034462	3596046	4546622	7965361	11305289	862080	5254652	6361672	7805485	12024589	2813386	2981128	10840890	5334001	9123770
575	20238	NA	arabinose	Carbohydrate	Pentose Metabolism	GC/MS	66308	28697-53-2	C00216	HMDB00646	80139	81021	97458	NA	100923	NA	92514	38180	NA	NA	39607	86496	NA	67982	NA	99597	54374	NA	65166	69199	59975	113827	NA	47244	71698	55420	NA	NA	60008	NA	65258	NA	136775	NA	109532	46942	48463	110807	NA
38075	12184	NA	arabitol	Carbohydrate	Pentose Metabolism	GC/MS	94154	7643-75-6	C01904	HMDB01851	49866	50429	51667	74104	91714	65251	101085	81852	59405	70136	46379	63793	75431	34490	44557	71833	98925	114828	82190	61316	48282	51173	56098	45947	46678	28403	47450	26818	46889	50751	49624	48973	42098	41149	41655	32800	42233	33390	40068
1118	3231	NA	arachidate (20:0)	Lipid	Long Chain Fatty Acid	LC/MS Neg	10467	506-30-9	C06425	HMDB02212	26992452	25923	39759552	48722040	NA	33809864	23162318	29009896	21195966	18989510	23657722	17268692	165807	24949222	30401984	28395394	43658672	37240876	31684074	NA	37272840	25875184	17114878	26992452	28358252	20221600	35088816	21617684	32928980	18755194	22217620	39449356	85603024	34736884	23884984	26992452	30987738	27364436	24177652
1110	85804768	NA	arachidonate (20:4n6)	Lipid	Polyunsaturated Fatty Acid (n3 and n6)	LC/MS Neg	444899	506-32-1	C00219	HMDB01043	1411157376	1647562496	1529284352	1314325120	2336538624	1170754944	1246126592	897213504	369211296	331465184	769965696	506376832	1013477120	731335488	551991168	1048756096	608720768	851071616	715337344	433307264	1109352064	347141504	344816704	394378688	987566144	496672544	907419328	380146848	1049879168	552825856	313331520	218037120	420989184	742722624	325379360	514774624	477544160	180583440	257482864
1638	2175982	NA	arginine	Amino Acid	Urea cycle; Arginine and Proline Metabolism	LC/MS Pos	232	1119-34-2	C00062	HMDB00517	60210560	39823576	37126688	35631780	46697700	57328876	45096516	31109446	38034104	28822562	56719136	38282228	45644372	59947852	36458240	30003886	23417640	44082936	27755580	33214084	55232184	42793116	25589480	29678432	33433178	20987572	28754626	20987572	39176692	29681518	22263232	26837364	17137908	16377776	20116464	18210830	21375838	24236356	7892106
512	13683486	38.4080349	asparagine	Amino Acid	Alanine and Aspartate Metabolism	LC/MS Polar	6267	70-47-3	C00152	HMDB00168	47299292	22765598	57176552	68201416	37140212	59411972	66775304	45207812	61262304	42369420	60953072	50602216	46978296	39228060	50640876	35319404	59245752	45544016	20819790	42188108	36155628	67899728	77141592	69365800	40993992	39950048	38717752	53375008	44758808	38957332	42403908	57051812	59403500	44663840	43913788	57794696	49658700	78874608	38737016
443	35081	NA	aspartate	Amino Acid	Alanine and Aspartate Metabolism	LC/MS Polar	5960	56-84-8	C00049	HMDB00191	11188435	NA	13136525	18546286	120094936	64890948	14294297	14093706	12919338	2797157	19458110	NA	NA	29743142	46584492	8435065	4915950	11242977	20944770	16402903	28679600	1466256	5804579	6358462	1314320	3235529	15796302	5631419	9086449	18216806	4682146	8939724	5045043	4922214	8545738	1402598	10231314	8435065	12944655
18362	297960	16.55130179	azelate (nonanedioate)	Lipid	Fatty Acid, Dicarboxylate	LC/MS Neg	2266	123-99-9	C08261	HMDB00784	3299276	3367979	4380800	5827561	6581573	5095867	2509549	3641979	2761115	1634092	2129628	2213531	2554786	2084250	1949532	2237217	2167599	2395236	2498615	2240429	4240549	1228469	1697193	1877332	1913564	837267	984934	772830	1439328	598842	1278748	1092734	2210973	1726735	2579005	1340864	1076327	3559801	1428816
15778	422241	41.61969667	benzoate	Xenobiotics	Benzoate Metabolism	LC/MS Neg	243	65-85-0	C00180	HMDB01870	3181131	5102479	5758776	4707314	3352963	5383991	4167085	11161940	3756126	3414797	4916103	2994190	4158804	3089655	3142895	3280469	3177615	3016791	4119387	3072843	12426026	NA	3034304	2612726	2489128	NA	3218727	3834962	2977692	1794868	3630685	2398783	2710714	2087864	2802970	5303247	3555282	2774484	4258597
39678	370442944	NA	benzoylecgonine	Xenobiotics	Drug	LC/MS Pos	442997	519-09-5	C10847		NA	NA	NA	NA	NA	NA	NA	NA	NA	NA	NA	NA	NA	NA	NA	NA	NA	NA	NA	NA	NA	NA	NA	NA	NA	NA	NA	NA	NA	NA	NA	NA	NA	NA	NA	NA	NA	NA	NA
35838	2982	28.11996605	beta-alanine	Nucleotide	Pyrimidine Metabolism, Uracil containing	GC/MS	239	56-41-7;107-95-9	C00099	HMDB00056	51234	48002	80154	117822	27936	31250	108484	46666	28161	15927	64348	44232	37621	53981	NA	47813	35432	193280	19308	51962	48205	67006	104982	205972	22493	35353	29836	36689	42380	32739	23038	60283	57915	24460	29352	11914	28212	12314	37656
12129	116136	19.56410944	beta-hydroxyisovalerate	Amino Acid	Leucine, Isoleucine and Valine Metabolism	LC/MS Pos	69362	625-08-1		HMDB00754	2937312	5878703	3569313	3705443	1810045	4220604	1961490	1971738	1558298	2572387	4745970	1652199	3574460	2689900	1404592	2444148	4961198	2219910	2875736	2274352	5064127	2636522	3028800	6079896	3624144	2039409	2873312	4782310	1681143	1633296	3519782	4134267	8514013	3741386	1690006	5291830	5032555	4006851	3049646
35433	223452	19.62117322	beta-hydroxyisovaleroylcarnitine	Amino Acid	Leucine, Isoleucine and Valine Metabolism	LC/MS Pos		99159-87-2			2923094	3080673	3553788	2638228	1275601	4094431	2281150	2152401	1343694	2738534	3059793	2187461	3295552	2190040	1384230	2039924	4790122	1456518	3242998	2050606	3221586	1488522	1885382	2873010	2380629	1964376	2483896	3367098	2142320	1191205	3343194	2213309	2281150	2562661	1740242	1791172	3080110	4457026	1949373
3141	83143208	37.68956799	betaine	Amino Acid	Glycine, Serine and Threonine Metabolism	LC/MS Pos	247	107-43-7	C00719	HMDB00043	839532224	510162944	482907168	873628352	601272128	775005056	499655456	353300128	540096256	628723712	475103808	499909664	558424128	330607360	338714560	429780480	198995040	459536000	545363136	724729664	574541888	207249824	282445984	200219024	294510208	196630192	234359200	217181696	124143336	143774016	232289920	223176032	153870768	156625232	344891584	236130688	168057984	168734304	196868576
35702	2606	NA	beta-tocopherol	Cofactors and Vitamins	Tocopherol Metabolism	GC/MS	6857447	148-03-8	C14152	HMDB06335	13255	13755	10402	11785	NA	17518	NA	28099	NA	NA	28010	25950	21321	NA	15921	NA	42441	8178	22205	28102	NA	15867	NA	16664	20824	13101	NA	NA	29089	17739	9072	25882	16077	7247	27918	NA	17694	18570	10877
38100	33477	NA	betonicine	Xenobiotics	Food Component/Plant	LC/MS Pos	164642	515-25-3	C08269	HMDB29412	6677427	13195388	278461	244881	297943	526151	123664	NA	3445898	2304437	3614474	NA	900477	265532	947310	968188	9123054	18393268	NA	NA	929989	2844079	NA	NA	NA	105689152	NA	NA	8319572	NA	180289	NA	NA	NA	865600	NA	NA	118876008	NA
32586	4425	NA	bilirubin (E,E)*	Cofactors and Vitamins	Hemoglobin and Porphyrin Metabolism	LC/MS Neg	5315454	114-25-0			769080	459009	452283	4139165	4425	889178	3218686	3286637	622364	3416426	1572163	1208352	2229673	1155859	629805	3980141	1698706	2129418	670221	1263211	949181	650331	1539492	3164201	3078754	1429581	1020595	506684	1101503	965389	648660	350425	455475	4836385	860788	2101687	850742	452228	443363
43807	5373	8.101771807	bilirubin (Z,Z)	Cofactors and Vitamins	Hemoglobin and Porphyrin Metabolism	LC/MS Neg	5280352	635-65-4	C00486	HMDB00054	NA	NA	22259	1203098	NA	NA	773131	569885	302644	1624039	43834	854675	228952	63781	144908	2287877	370368	1150176	139687	381356	NA	466081	1350897	2540012	439229	206583	211835	82297	47946	706881	653839	686735	108845	1904939	930432	2256539	880402	552252	NA
2137	5316	NA	biliverdin	Cofactors and Vitamins	Hemoglobin and Porphyrin Metabolism	LC/MS Neg	5353439	55482-27-4;55482-27-4	C00500	HMDB01008	299596	909995	197338	447204	157384	932660	693333	588193	184177	1144334	311186	386326	1090452	480207	92015	868407	235158	495272	87864	429520	691691	42878	147428	387082	561898	338831	134546	68309	219654	176716	303743	57256	117251	884841	321706	671681	154051	126980	89311
22154	4468	NA	bradykinin	Peptide	Polypeptide	LC/MS Pos	439201	58-82-2	C00306	HMDB04246	32494996	13370931	3527403	5870490	75927128	14146040	7886049	13189726	27871966	1259220	35783396	8373972	3659816	6323317	66898904	24599442	9512234	30497910	7086884	3130188	6120776	6079652	938941	NA	4221118	10009749	23378792	NA	3591794	3773073	976933	45726	269081	1680556	1027189	NA	53175	16084593	232439
34420	8897	NA	bradykinin, des-arg(9)	Peptide	Polypeptide	LC/MS Pos	105044	15958-92-6	C00306	HMDB04246	33322486	40165276	6922651	5203607	78355656	24398940	4005546	13517003	33184126	3415295	46012352	9928858	11026769	27864310	36594164	54785964	4678624	92690504	29812552	4862136	9163772	304883	NA	NA	9879801	6877682	59921924	NA	7101231	7101231	NA	NA	513824	1670779	NA	NA	NA	3300576	NA
33962	7993	NA	bradykinin, hydroxy-pro(3)	Peptide	Polypeptide	LC/MS Pos	169947	37642-65-2		HMDB11728	6064996	971061	651142	2422341	3996986	9946932	907700	9431174	5468133	475535	1078428	NA	1059449	211715	7486068	76793	689629	1057858	NA	NA	2321685	1152264	350900	NA	1397443	1530586	337052	NA	NA	NA	NA	NA	NA	NA	NA	NA	NA	2032494	NA
32412	177080	NA	butyrylcarnitine	Lipid	Fatty Acid Metabolism (also BCAA Metabolism)	LC/MS Pos	439829	25576-40-3	C02862	HMDB02013	4177004	5228945	5558927	2870722	177080	6271100	7386057	2534037	7454523	7089041	4298915	26214202	5485712	7055150	7523035	9362495	9303196	6182033	9629599	10861688	5342358	4087711	5577150	5884150	5832258	3342254	5415750	5105516	11190011	5847252	7324077	13240118	6699751	12630961	4143466	4586560	5889233	4924674	9533922
569	51283	NA	caffeine	Xenobiotics	Xanthine Metabolism	LC/MS Pos	2519	58-08-2	C07481	HMDB01847	815031104	60934280	244216624	55312568	662031104	503666816	425171872	1058139072	727295360	243903952	523684000	660040000	135794112	239012704	1564247936	373425696	69823024	28041906	65091364	60934280	140331824	366567	58852120	148722112	1054662	1641927	12853910	15298281	60934280	1177083776	5813693	91061280	13622506	70248480	5340027	80091464	19628722	10518365	1644206
39511	14584	NA	campesterol	Lipid	Sterol	GC/MS	173183	474-62-4	C01789	HMDB02869	NA	NA	88974	55332	NA	NA	NA	151235	NA	NA	85358	NA	62638	81840	NA	78224	90245	97483	NA	NA	NA	NA	NA	93393	NA	93398	NA	NA	70848	NA	NA	71799	78598	NA	81566	127640	NA	59718	NA
1642	4448141	NA	caprate (10:0)	Lipid	Medium Chain Fatty Acid	LC/MS Neg	2969	112-37-8	C01571	HMDB00511	11111526	37006736	94512064	11870830	12322112	15020799	14177021	36656276	18016604	13949490	9059862	19224668	18257004	17408032	95485352	12495164	31895814	13967010	23593214	17141110	18326362	15600561	20483288	14269066	24938196	35126132	43446476	11172673	12753028	12555077	12250470	17931926	15318368	32353298	38028416	17019836	18618362	24676396	32316428
32489	364567	NA	caproate (6:0)	Lipid	Medium Chain Fatty Acid	LC/MS Neg	8892	142-62-1	C01585	HMDB00535	7431638	8331601	8999912	17364778	20895368	16421088	9937018	10564695	7537058	5244135	7796852	6969354	6684308	5934786	8749328	7161070	6248835	6875143	6574998	9333742	14932024	3010897	4257825	4325752	5099968	2790640	3966459	4325752	3311581	2526843	4448711	2437220	8972836	10525973	9909771	4325752	4051165	4994754	5334243
32492	1835333	29.96213473	caprylate (8:0)	Lipid	Medium Chain Fatty Acid	LC/MS Neg	379	124-07-2	C06423	HMDB00482	6787701	10609178	20936322	8780392	7938057	9350070	11607729	52240200	8789757	6607245	7395551	7696147	7204267	6789111	35931860	6789111	10876592	7970553	9570944	8751639	8745187	6126637	5186096	6900230	7339455	7690835	13076983	4267694	5853340	6423720	6021994	5974261	9775445	11045834	13711963	6789111	5442589	11104961	7990690
43333	305861	3.618222641	carboxyibuprofen	Xenobiotics	Drug	LC/MS Pos	10444113	15935-54-3			1060970	NA	NA	NA	NA	NA	NA	NA	NA	NA	NA	NA	NA	NA	2743868	NA	NA	NA	2743868	NA	NA	NA	NA	NA	2743868	NA	NA	NA	NA	NA	NA	NA	NA	NA	NA	NA	NA	NA	NA
15500	163644032	39.38242215	carnitine	Lipid	Carnitine Metabolism	LC/MS Pos	10917	461-05-2	C00318	HMDB00062	444622816	585334016	570017472	319390944	664676160	578210880	804204864	505554688	585050496	752076800	599818176	628407104	607690304	552422912	563794304	596034240	540731328	508483232	549138240	651381888	661171200	554283136	574287104	541343616	554095744	420504480	483759424	536963648	474393120	502256800	370277888	531075104	457369952	490810848	420886496	674345408	399932288	521999776	478560672
35320	29545	NA	catechol sulfate	Xenobiotics	Benzoate Metabolism	LC/MS Neg	3083879	120-80-9	C00090	HMDB59724	25414744	18166206	7712901	11376024	11960256	3309701	30002648	31199698	75918288	36022108	9057856	25369200	10066900	19837782	21208264	15757067	2092358	8540495	17070182	10464141	6747994	13709022	8742247	5056283	6740471	3818355	4846484	5765287	5143969	2074045	2910866	5956675	11513680	2523663	3755480	1378522	4850651	3121172	6777842
48782	349758	NA	C-glycosyltryptophan	Amino Acid	Tryptophan Metabolism	LC/MS Pos	10981970	180509-18-6			1006181	850449	1238025	1336471	1105903	894516	1004131	870005	1263466	704534	1402161	1156084	1196490	1145857	1269961	1114356	1586059	1200842	1114317	950120	1263466	1227410	791478	781674	1481550	807824	726700	820565	873084	1208858	1117458	937418	1459898	832679	853308	737155	1180793	830011	796705
37112	16224	NA	chiro-inositol	Lipid	Inositol Metabolism	LC/MS Polar		643-12-9	C19891	HMDB34220	692895	5140266	NA	NA	NA	NA	NA	NA	929029	NA	NA	NA	692895	NA	565143	NA	1000453	2260583	364455	NA	NA	NA	NA	NA	NA	3740843	NA	NA	951627	NA	NA	NA	NA	NA	605402	NA	NA	3784143	NA
22842	2326	NA	cholate	Lipid	Primary Bile Acid Metabolism	LC/MS Neg	221493	81-25-4	C00695	HMDB00619	354834	882408	428962	188087	604410	614259	479448	4527937	80882	162671	265917	1416471	4021742	1082080	106012	464246	558740	695821	151804	834730	4394315	50809	2392355	235514	55893	41994	702929	405793	405996	739210	146350	463175	17159200	278061	2463099	394884	938884	299375	1328345
63	6747965	33.12408439	cholesterol	Lipid	Sterol	GC/MS	11025495	57-88-5	C00187	HMDB00067	29643886	17759568	30861556	29112368	31114578	26136878	32521102	34791496	25178250	27232180	26297104	35769104	27582444	27530306	38265276	26812866	35664472	26683612	26750796	24541752	36388732	39167060	22734342	27365446	24781230	33754580	27341236	22743246	24643014	28391716	14869784	32133838	37255464	37038128	29857574	28822954	34143704	37266228	25289512
15506	23924650	NA	choline	Lipid	Phospholipid Metabolism	LC/MS Pos	305	67-48-1	C00114	HMDB00097	124621944	61845592	72843664	86860088	67039752	72083632	64677008	69400912	79950616	68448408	86246560	67039752	63550424	67039752	67039752	83054096	99374112	70721520	97676680	80368528	67571456	61054624	51162096	64379424	48084496	44134164	67039752	53947296	60822336	53137296	88207976	63124488	50975784	52855080	67092344	38326748	53424516	48544752	65731428
34396	35090	NA	choline phosphate	Lipid	Phospholipid Metabolism	LC/MS Pos	1014	72556-74-2	C00588	HMDB01565	1193776	1024972	1883746	818331	1486659	1105561	832146	1478303	1359670	450251	1590689	424576	358713	693736	690021	1035151	527434	1668276	556045	NA	476997	NA	320512	723676	1344400	959495	1638718	758103	2802183	1043754	521017	276681	830593	615212	624823	684967	848915	NA	570704
38637	1879	NA	cinnamoylglycine	Xenobiotics	Food Component/Plant	LC/MS Neg	709625	16534-24-0		HMDB11621	564035	105532	22745	548680	1124177	486046	55023	678774	723561	NA	814648	380416	205977	1536686	374905	77520	NA	490469	262326	NA	125891	93647	NA	244396	177443	1080024	334488	NA	605137	65734	NA	46244	119156	396377	187457	29237	NA	49129	NA
38178	275449	13.34658634	cis-4-decenoyl carnitine	Lipid	Fatty Acid Metabolism(Acyl Carnitine)	LC/MS Pos		98930-66-6			11090879	11131066	2094693	23673592	8238649	11933352	9089730	7811634	12405422	9391723	8388877	14152470	17197016	24672902	10722922	14159694	6696056	13306795	8049661	14695048	14934771	3458128	1814401	11175894	17330340	4648367	14180535	10380683	4762621	5387807	11321698	8593463	12528346	23688140	8473605	18728972	9588469	4026132	5972578
33970	41528	NA	cis-vaccenate (18:1n7)	Lipid	Long Chain Fatty Acid	GC/MS	5282761	506-17-2	C08367	HMDB03231	685880	1577796	1055501	1369021	908854	1112436	703524	418245	310726	582224	1030020	673034	781938	2522347	NA	NA	1070123	497705	1016913	838793	1366187	NA	NA	643695	1575848	NA	942750	442790	411094	NA	458912	288657	991212	1075750	845909	757100	773443	388496	426721
1564	51161252	NA	citrate	Energy	TCA Cycle	LC/MS Neg	311	77-92-9	C00158	HMDB00094	545716288	670630592	740767744	638377024	542130880	503709248	687759744	683786944	445313920	384185984	503809216	492322176	617151808	492486240	551020160	505189696	553001856	527100704	574148480	425389120	653868160	586964416	790092160	512256192	550241920	490840640	462408576	453068896	680539648	608706048	664311424	579573056	605972672	611115584	507802944	435487392	555978176	595006976	472002592
2132	7346504	NA	citrulline	Amino Acid	Urea cycle; Arginine and Proline Metabolism	LC/MS Pos	9750	372-75-8	C00327	HMDB00904	33931956	25774800	29830102	45143972	34039328	60330856	38805212	33142128	42195364	30874468	49179460	50604528	38284736	38265600	37372768	30950582	30497362	31820278	27749420	26259740	33304482	36281908	26317968	16691582	20360190	19460760	20168178	33141340	20127206	25197526	20494588	23824140	22154154	21758238	28154638	21149346	22958346	20923766	13713880
39610	17179760	NA	codeine	Xenobiotics	Drug	LC/MS Pos	5284371	76-57-3	C06174	HMDB04995	NA	NA	NA	NA	NA	NA	NA	NA	NA	NA	NA	NA	NA	NA	NA	NA	NA	NA	NA	NA	NA	NA	NA	NA	NA	NA	NA	NA	NA	NA	NA	NA	NA	NA	NA	NA	NA	NA	NA
5983	21894	NA	corticosterone	Lipid	Steroid	LC/MS Pos	5753	50-22-6	C02140	HMDB01547	290687	1049282	NA	254491	1243548	617048	397974	159027	2059740	827555	505411	1531612	371657	122992	102391	113074	219950	373221	346116	1389733	234482	457894	290261	63428	467573	176288	730551	456231	531344	564451	107799	392489	694837	447284	199017	804671	2810074	299383	214168
1712	509850	NA	cortisol	Lipid	Steroid	LC/MS Pos	5754	50-23-7	C00735	HMDB00063	18241406	22111134	10067625	11573781	23016618	13678638	16149046	9516694	17685322	17671390	14504444	25533932	11319124	11564554	18454104	17139996	13844415	9009866	11658908	24899348	11040486	24468866	14054602	21515354	12287691	5335784	18638172	17353868	24506138	22803558	10895626	13986008	42507576	25154252	10505300	16665135	48217424	16925692	18884340
1769	153626	NA	cortisone	Lipid	Steroid	LC/MS Pos	222786	53-06-5	C00762	HMDB02802	2372793	3539930	2114072	2408793	2903308	3357218	3216861	1453138	2677807	3578532	2023558	3439661	2313360	1722218	2507845	2659031	3719148	1483123	1634083	4150851	2146121	3003731	3128096	2781472	4300648	1468210	2794495	4398452	2660555	3533093	1684858	2178826	4840897	3592892	1909256	3784639	5970805	2050716	3663426
553	7942	NA	cotinine	Xenobiotics	Tobacco Metabolite	LC/MS Pos	854019	486-56-6		HMDB01046	15735438	1898264	90342	214019	85069	NA	51827	NA	33744	NA	2786774	20030816	591606	92505	96335472	65090	208314	NA	NA	10344345	416131	133770	42308	893458	60266800	25901	48753	126710560	7942	NA	183053	591739	4100152	208323	NA	3346623	55632852	100974624	1211802
38662	189	NA	cotinine N-oxide	Xenobiotics	Tobacco Metabolite	LC/MS Pos	9815514	36508-80-2		HMDB01411	1127219	NA	NA	NA	NA	NA	NA	NA	NA	NA	NA	1988899	NA	NA	2282334	NA	NA	NA	NA	NA	NA	NA	NA	NA	355092	NA	NA	1943819	NA	NA	NA	NA	46485	NA	NA	NA	2696371	1278964	NA
27718	115907792	NA	creatine	Amino Acid	Creatine Metabolism	LC/MS Pos	586	57-00-1	C00300	HMDB00064	484282464	277724160	800312256	476159488	294864480	273403936	934889664	231377920	269508000	387305536	927304960	674327296	423063424	217867024	432367072	719552704	863103360	734379008	398021056	646455808	373219136	543915712	624826880	777992512	405712960	253999440	329433280	444272800	480740544	519096608	621584512	850454656	456916608	307854048	433175232	431869344	581378432	525049728	413231200
513	67449328	43.08360402	creatinine	Amino Acid	Creatine Metabolism	LC/MS Pos	588	60-27-5	C00791	HMDB00562	181492976	151194656	143329488	163447520	236618464	158829504	158246224	182320080	126625496	110966496	160717040	155237408	171566080	194843296	183609200	142776528	184694464	161657360	165479120	133293536	158954272	142064544	206880752	167564544	174811456	142033600	113566912	171394080	138846864	156132512	150345536	138129744	202537424	168374096	122365736	160051952	138129584	131335184	125327752
18368	6016	5.985839659	cys-gly, oxidized	Amino Acid	Glutathione Metabolism	LC/MS Neg	333293	7729-20-6			NA	NA	74006	52435	6761	10479	20868	197659	416867	95591	151320	32015	78355	194171	95069	109595	94145	49156	NA	125272	18356	328103	358800	370309	86937	326663	178738	447951	147515	319357	340546	206243	539998	496624	338589	220217	713341	325175	812065
22176	88181	NA	cysteine s-sulfate	Amino Acid	Methionine, Cysteine, SAM and Taurine Metabolism	LC/MS Neg	115015	1637-71-4	C05824	HMDB00731	401779	220546	342447	242927	182109	197498	484525	414537	806886	890373	276606	120078	770840	644438	337239	861705	1338048	486722	684380	717366	543004	938443	987503	1375706	411134	1292327	908863	2245456	804410	1140480	2299849	1293943	1290623	978273	827192	963166	2522301	1355963	1339021
35159	37943	NA	cysteine-glutathione disulfide	Amino Acid	Glutathione Metabolism	LC/MS Pos	4247235	13081-14-6		HMDB00656	NA	NA	NA	NA	NA	NA	NA	NA	NA	NA	NA	NA	NA	NA	NA	NA	NA	NA	NA	NA	NA	NA	NA	NA	NA	NA	NA	NA	NA	NA	NA	NA	NA	NA	NA	NA	NA	NA	332950
56	25065	8.288203144	cystine	Amino Acid	Methionine, Cysteine, SAM and Taurine Metabolism	LC/MS Pos	67678	56-89-3	C00491	HMDB00192	NA	NA	132254	NA	NA	NA	NA	157277	224375	NA	158637	NA	NA	99158	230128	299628	192015	245010	NA	113306	NA	867698	271441	336386	NA	NA	NA	NA	NA	289598	448109	763989	599597	439982	700937	426314	395456	910227	146605
514	5399	NA	cytidine	Nucleotide	Pyrimidine Metabolism, Cytidine containing	LC/MS Neg	6175	65-46-3	C00475	HMDB00089	NA	NA	92263	43781	NA	69958	88055	31563	46012	24389	63638	98642	159477	136238	127977	84383	125506	NA	40853	53901	135836	28219	50002	67268	28461	53821	NA	39616	NA	144404	128507	46605	74355	33223	69810	103165	107147	NA	64135
33941	462451	18.46646389	decanoylcarnitine	Lipid	Fatty Acid Metabolism(Acyl Carnitine)	LC/MS Pos	10245190	1492-27-9		HMDB00651	5617851	18043184	4594528	29573288	8203288	7439845	9886495	4749614	9698186	10930698	10188947	20796890	20772232	35973364	15851651	18105742	5541917	7632867	4132777	14277801	18515692	3086144	1653390	11800312	17564780	4113569	28166740	10893155	4749238	4708157	7228191	5625198	14816306	36224288	7946532	21645050	8852286	3630836	7405373
32425	1764300	18.64160914	dehydroisoandrosterone sulfate (DHEA-S)	Lipid	Steroid	LC/MS Neg	12594	651-48-9	C04555	HMDB01032	100200976	46017252	42392488	71290720	51786024	68449640	49932716	15866649	26461046	70786968	25120310	80526200	77483400	53597056	60945272	35483112	64608884	49704200	32155702	92853024	82437024	47298920	42882516	30121878	19589662	14858408	25113122	44936840	8573881	6751759	21327682	8654757	22730872	83527424	16967076	17423576	66858164	61107808	54018752
36747	5555940	30.2372713	deoxycarnitine	Lipid	Carnitine Metabolism	LC/MS Pos	134	6249-56-5	C01181	HMDB01161	27176196	22621162	33779152	25369340	40531032	33115326	36393004	33807064	19672042	44886640	29324726	31578442	39374004	29268714	26934490	24939206	27107038	22119580	22748844	22949356	32806732	19599890	35123192	22507750	15660488	19104328	25123826	18285142	11290472	13426248	19722956	14726048	25568652	12916098	12830448	21529298	16939006	11687330	13920887
46107	15005	NA	deoxycholate/chenodeoxycholate	Lipid	Secondary Bile Acid Metabolism	LC/MS Pos	440355		C04483	HMDB00626	NA	1907759	2899594	2449569	998342	1656561	2560649	19426872	146644	310554	NA	2843852	1518422	11962598	1086159	1466611	1699073	604920	1263794	1344959	2109377	NA	375013	299852	1331395	NA	477530	666220	8981374	497384	1722069	338085	995130	1181153	2625458	715000	270001	348572	1211581
46331	11113	NA	desmethylnaproxen	Xenobiotics	Drug	LC/MS Neg		52079-10-4			NA	NA	NA	NA	11113	NA	NA	NA	NA	NA	126446	NA	NA	126446	NA	NA	NA	NA	126446	NA	NA	NA	NA	NA	NA	NA	NA	NA	NA	NA	NA	NA	NA	NA	NA	NA	NA	NA	NA
46106	35048	NA	desmethylnaproxen sulfate	Xenobiotics	Drug	LC/MS Neg	184679				NA	NA	NA	NA	NA	NA	NA	NA	NA	NA	2456400	NA	NA	2456400	NA	NA	NA	NA	2456400	NA	NA	NA	NA	NA	NA	NA	NA	NA	NA	NA	NA	NA	NA	NA	NA	NA	NA	NA	NA
17805	11309716	NA	dihomo-linoleate (20:2n6)	Lipid	Polyunsaturated Fatty Acid (n3 and n6)	LC/MS Neg	6439848	2091-39-6	C16525	HMDB05060	34596736	113968312	50497468	85629872	75577488	35980420	37996228	27090296	31964070	50710760	55305868	64822364	58143516	157893680	62349132	63085436	79861056	85883752	43411340	92740728	80599056	52680156	26309160	55653108	276957792	98300152	81966944	58624524	79678064	77516088	62242728	43721020	217345664	257879744	128306664	149862160	115150392	73994248	58664404
35718	20880278	NA	dihomo-linolenate (20:3n3 or n6)	Lipid	Polyunsaturated Fatty Acid (n3 and n6)	LC/MS Neg	5280581	17046-59-2	C03242	HMDB02925	149584784	199071728	178929808	171596128	360377664	140231824	128217176	130679704	101011920	69864856	127890104	113847984	132425600	154018704	101944904	186715504	150733728	153582752	101604872	94092504	137272976	49694376	47772024	64090460	230906224	112599272	145086800	84905656	218715680	111412864	94672168	67370928	107229752	144627040	83035056	107235432	109046112	53055648	70532760
40481	2558	NA	dihydroferulic acid	Xenobiotics	Food Component/Plant	LC/MS Neg	14340	1135-23-5			220130	64806	NA	105800	9245	NA	80283	269701	194961	172314	9721	306372	144433	NA	360109	98231	181927	1567917	201523	265207	70075	25891	32278	NA	36762	1012642	48842	15724	319389	35789	NA	23453	36777	NA	22026	NA	51602	NA	50292
43424	3467	NA	dimethyl sulfone	Xenobiotics	Chemical	LC/MS Pos	6213	67-71-0	C11142	HMDB04983	131563	91635	409064	173466	36804	57845	69639	682008	410553	NA	176267	77034	94512	NA	506621	131876	NA	733269	56243	98773	46052	74894	38028	NA	28971	161145	NA	72228	40124	NA	56374	NA	136798	NA	105917	34303	NA	NA	190547
36808	4516211	NA	dimethylarginine (SDMA + ADMA)	Amino Acid	Urea cycle; Arginine and Proline Metabolism	LC/MS Pos	123831	102783-24-4	C03626	HMDB01539	9989885	8688923	9199401	10520952	12007338	11056776	12587164	10278019	10275471	9769760	10684942	10066151	12091158	10019735	9769760	9913519	10128874	10436393	11262609	11626658	14154716	9588699	8486885	8855998	10045637	6278644	6103282	10080517	6489001	8079130	10790980	8331702	10366514	8785999	7023776	7704688	8962022	7181575	6839275
5086	153567	NA	dimethylglycine	Amino Acid	Glycine, Serine and Threonine Metabolism	LC/MS Pos	673	1118-68-9	C01026	HMDB00092	964214	2008378	1714241	2750445	961866	2984435	4571874	1142518	2805951	153871	7585964	3149475	2863016	2879295	1516136	1535972	2556454	4035405	2054630	4166631	3220471	2032814	3270255	3048756	1431860	473357	1180929	1706040	905399	4349919	2557755	784271	2589836	1672437	6390756	2327773	4130972	4232913	1386770
38669	348349	NA	diphenhydramine	Xenobiotics	Drug	LC/MS Pos	3100	147-24-0	C06960	HMDB01927	NA	NA	NA	NA	NA	NA	NA	NA	NA	NA	NA	NA	2263126	NA	NA	NA	NA	NA	4482542	NA	736018	NA	NA	NA	NA	NA	NA	NA	NA	NA	NA	NA	NA	NA	NA	NA	NA	NA	NA
32415	164749	NA	docosadienoate (22:2n6)	Lipid	Polyunsaturated Fatty Acid (n3 and n6)	LC/MS Neg	5282807	7370-49-2	C16533		909744	NA	3244100	3268669	NA	1307870	1723503	1434964	1526553	2353246	3843694	2596123	NA	4024689	682307	2565107	NA	2974184	988630	3846083	2982913	2539943	1211726	2392075	5872432	3843694	4742038	2422959	4090055	2114153	2079143	1590645	11123863	7526052	2570594	4875039	6261369	2533698	2149648
39837	20165	18.31597668	docosadioate	Lipid	Fatty Acid, Dicarboxylate	LC/MS Neg	244872	505-56-6			716910	961608	796031	1184853	537351	662007	453150	3934552	756408	339498	345442	509389	1143787	869763	870017	515837	565145	620876	464815	883868	1291696	488344	1028728	550328	53156	1186761	656741	792322	807009	277100	645057	712777	433146	719678	970329	1080136	529093	1046827	346942
44675	25370156	NA	docosahexaenoate (DHA; 22:6n3)	Lipid	Polyunsaturated Fatty Acid (n3 and n6)	LC/MS Neg	445580	6217-54-5	C06429	HMDB02183	565958528	815969472	201631664	313704640	402795424	580964032	704366720	186592240	115692832	313548480	161281472	121784472	302415904	394623520	145875232	239539728	222044096	309344416	182349664	181075792	280484032	112073112	60379368	137228064	391039296	223047120	264514288	121163928	237650016	128679728	163992064	68687504	124113144	433908480	134972080	154045952	208850096	64970780	66052936
32504	3302423	NA	docosapentaenoate (n3 DPA; 22:5n3)	Lipid	Polyunsaturated Fatty Acid (n3 and n6)	LC/MS Neg	6441454	2234-74-4	C16513	HMDB01976,HMDB06528	50710504	132980496	68935296	99368464	139551424	122415560	69407416	53625080	30683652	50999656	46617872	48608264	59965628	111067184	33786912	69317720	33738068	87345064	48433448	35944972	68016728	13718138	10880202	22678456	140252464	42821196	42081704	20224224	40025952	25923802	24099842	10976264	34687348	119118912	47593508	56377828	45646836	11737075	18519468
37478	7461525	NA	docosapentaenoate (n6 DPA; 22:5n6)	Lipid	Polyunsaturated Fatty Acid (n3 and n6)	LC/MS Neg	6441454	25182-74-5	C16513	HMDB01976	36154660	43423024	62424528	66660612	63285108	49038476	39068192	28169288	10148122	15270459	44509736	30578232	33951248	28111430	24457506	44881544	52752924	26456962	24355186	19375708	39317100	21833992	19119978	30530168	59227396	31537360	69123960	33359014	64089332	35539476	23703926	19750480	43532204	63294152	26467580	47728776	57773304	18270902	17859030
32417	100448	NA	docosatrienoate (22:3n3)	Lipid	Polyunsaturated Fatty Acid (n3 and n6)	LC/MS Neg	5312556	59708-86-0	C16534	HMDB02823	724209	1997908	1940099	2010536	1041896	340196	1261295	379129	821140	1395985	2001069	1483601	946775	1995302	846193	2105164	2251835	3030534	685448	1325825	1713783	1112395	957413	1237254	5580244	2634879	2201610	1949237	2006303	2993743	2006449	656767	4297267	7154063	3866657	2149694	2790711	2139840	1358944
32388	51382	NA	dodecanedioate	Lipid	Fatty Acid, Dicarboxylate	LC/MS Neg	12736	693-23-2	C02678	HMDB00623	667525	1695969	1461141	793829	402358	647504	586964	5124877	2034081	395815	527245	530636	681105	NA	1373553	567931	513778	750120	1364113	329215	667046	206538	942436	555604	1052661	655930	767481	292233	411835	280651	429583	269864	430746	633554	510821	461862	334833	564218	335969
48407	73717	NA	dopamine sulfate (2)	Amino Acid	Phenylalanine and Tyrosine Metabolism	LC/MS Neg					4014833	1096162	555783	1139689	252049	1013880	3910172	389856	654409	1995809	229385	337199	413734	168979	448470	478838	710046	996067	504492	558319	464520	781253	665765	571696	177820	483854	253437	335341	361896	248545	597680	786899	327733	200717	178736	297376	422678	739033	230612
31548	3419	10.59325762	DSGEGDFXAEGGGVR*	Peptide	Fibrinogen Cleavage Peptide	LC/MS Neg					1756632	371564	1037019	NA	977047	60670	NA	535878	NA	NA	2772519	44792	368744	850960	28208	311277	58599	88388	144773	8689792	361281	NA	NA	NA	96342	52320	1270048	NA	361519	107657	NA	NA	81302	387118	NA	NA	NA	9078	22562
22163	1301611	42.28593712	EDTA	Xenobiotics	Chemical	LC/MS Neg	6049	60-00-4	C00284	HMDB15109	4208445440	3869806080	3348258304	3610220288	4056926208	4400190976	3692526592	3184789760	3168965632	3377972480	3095496704	3260563712	3188512768	2987716096	3310802688	3072181504	3111356672	2568201728	2567667456	3679678208	3414913024	3692526592	3924973056	3632811520	4032020224	3399246336	3247864064	3798364416	3611239680	3530169344	3628698880	4253394688	4075865600	4648542208	5512648704	3523434752	3027196160	6351517184	3582404096
39831	194657	18.02053942	eicosanodioate	Lipid	Fatty Acid, Dicarboxylate	LC/MS Neg	75502	2424-92-2			2405246	1891169	1264311	2807729	1232834	820914	1166453	4740374	993014	804224	689101	661460	1630077	1817952	1829833	1263865	450039	822291	893309	1712833	2105935	1038308	1387902	725736	1508384	3511077	1364652	1882737	955195	806987	898293	1092897	683404	611736	1996039	2574083	1074387	1332843	755457
18467	2616418	NA	eicosapentaenoate (EPA; 20:5n3)	Lipid	Polyunsaturated Fatty Acid (n3 and n6)	LC/MS Neg	446284	10-2005-9;10417-94-4	C06428	HMDB01999	186088816	308221152	90653016	64445204	282755392	1139048960	235164144	68547776	44763132	71269672	36087288	69043416	97480312	88718120	43557048	155719216	43276912	124251336	70856720	44971104	67231688	9205579	8842269	28999000	82031248	24218064	26311986	12134699	23541216	17287000	17036696	6759083	14536838	95202392	19211924	16864490	17030952	6035599	14480710
33587	9596419	NA	eicosenoate (20:1n9 or 11)	Lipid	Long Chain Fatty Acid	LC/MS Neg	5282768				25317174	160038336	75472736	92490248	30435360	36938508	41512096	48254944	30118296	84466720	74596512	78420504	92676680	162492064	80469096	74825064	97748776	93607176	38274540	100894920	147272272	55503740	22565368	62278440	126063576	125802008	136109216	65079588	84466720	57863060	40602696	60319744	609595968	265652672	87322160	118087680	112028176	89998152	48553608
48491	63868	NA	eicosenoyl sphingomyelin*	Lipid	Sphingolipid Metabolism	LC/MS Polar		222403-67-0			570042	339808	305986	209883	271635	385669	224041	131295	187339	144648	339323	229733	380294	471541	427485	178424	228040	292725	550419	302675	159492	959383	229356	301427	192977	264825	272427	350279	360000	309575	493275	377260	233621	412461	386108	697803	265889	367970	295959
33973	30627	NA	epiandrosterone sulfate	Lipid	Steroid	LC/MS Neg		22229-22-7	C07635	HMDB00365	8027893	3338556	8405635	5803209	15125797	8357876	3318386	1916694	10960292	8569946	5099391	11845640	8836299	3052636	5007307	6555726	2965766	3435182	1790841	16528744	8844445	1552180	3153747	2194825	903831	1240668	1893720	2018161	2652522	190967	1845181	1813116	2903557	3346170	1022179	1000106	3953626	3280456	2677037
37459	6987	12.28430381	ergothioneine	Xenobiotics	Food Component/Plant	LC/MS Neg	3032311	58511-63-0	C05570	HMDB03045	458210	331443	163237	279185	197291	314743	1542756	1025071	615644	1987111	293211	439076	440138	488310	313096	724738	393967	359866	NA	844571	438795	409051	341101	173588	NA	476361	412551	333585	446663	211503	177509	481995	323247	323247	253508	50232	280812	1989022	724161
1552	16939	NA	erucate (22:1n9)	Lipid	Long Chain Fatty Acid	LC/MS Neg	5281116	112-86-7	C08316	HMDB02068	3592950	NA	5180119	NA	NA	5888967	5075055	NA	3209493	4920689	NA	NA	NA	5744904	6457378	9937506	12938033	21984316	3648659	NA	340716	47884996	2360798	14071053	7751296	251355	20496402	3520923	6345743	6457186	4386710	4723576	27200374	14180348	7955969	6595040	NA	3703639	3214049
20699	41470	NA	erythritol	Xenobiotics	Food Component/Plant	GC/MS	222285	149-32-6	C00503	HMDB02994	317380	278807	386548	361515	430600	298212	404889	315334	327924	200527	356691	212490	263155	208699	358224	320344	425090	317041	420072	341099	251046	311905	368624	182629	252423	190181	180968	128488	241255	261411	223449	170635	291428	143799	139037	157951	231057	193414	155692
42420	72465568	NA	erythronate*	Carbohydrate	Aminosugar Metabolism	LC/MS Polar	2781043	88759-55-1		HMDB00613	248739888	199552384	263712240	217216464	319918560	207288000	173505680	188678288	211157360	217997696	205282944	175695184	191865600	150949584	218078944	167497792	260383376	214453024	187855392	191273696	178856112	181431280	183057360	121938432	220076720	148101152	166917664	149208464	219953136	140352160	191816464	118686480	127887232	99463904	79728296	92160272	135046128	128077952	99679856
37427	33052	24.04490755	erythrulose	Carbohydrate	Advanced Glycation End-product	GC/MS	5460032	533-50-6	C02045	HMDB06293	193088	141988	238164	189282	106138	186297	190307	118462	208083	193082	142811	199488	148143	233337	155703	233527	349787	161916	172908	188677	125017	372754	287206	283661	330521	279382	206697	158909	280482	114078	166567	236715	134606	308652	174684	177589	131504	276458	309301
21294	3585	NA	estriol 3-sulfate	Lipid	Steroid	LC/MS Neg		50-27-1	C05141	HMDB00153	NA	NA	NA	NA	NA	NA	NA	NA	NA	NA	NA	NA	NA	NA	NA	NA	328033	NA	NA	NA	NA	70417	NA	3585	NA	32643	111687	35517	58627	76124	235872	15940	127022	NA	NA	108890	174222	136840	NA
18474	4743	NA	estrone 3-sulfate	Lipid	Steroid	LC/MS Neg	3001028	438-67-5	C02538	HMDB01425	37146	42253	43224	184033	402568	28038	16366	34741	23045	163365	137222	67865	NA	NA	23846	147093	4504442	301128	4743	83876	NA	1196517	630372	818155	175467	991595	2107147	571040	920667	76496	805589	568765	1041518	2957314	295630	306555	3058767	1069335	664231
39603	2359892	NA	ethyl glucuronide	Xenobiotics	Chemical	LC/MS Neg	152226	17685-04-0			NA	NA	NA	NA	NA	NA	NA	NA	NA	NA	NA	NA	NA	NA	NA	NA	NA	NA	NA	NA	NA	NA	NA	NA	NA	NA	NA	NA	NA	NA	NA	NA	NA	NA	NA	NA	NA	NA	NA
48463	466	NA	ethyl paraben sulfate			LC/MS Neg		162338-11-6			177994	1511986	NA	302382	264192	324568	143191	657376	NA	129610	NA	5433179	NA	NA	27679	96362	185238	NA	320562	98921	NA	NA	2077084	NA	3561557	NA	1716359	NA	NA	NA	117112	NA	NA	NA	95429	571731	NA	2122999	6621827
15765	2674398	NA	ethylmalonate	Amino Acid	Leucine, Isoleucine and Valine Metabolism	LC/MS Polar	11756	601-75-2		HMDB00622	7683174	11735288	10856408	11327630	9692510	8161185	9188837	8112767	11085331	6757290	7207043	34888312	8763200	7501352	11786402	21409478	12319807	11328404	8601756	8418684	7814044	14366502	7400789	6188712	6025125	5983746	4312484	4260971	16641834	6333249	4692240	9049656	8367530	12738648	4693651	4651097	6491226	6214950	8705417
47112	2130	NA	etiocholanolone glucuronide	Lipid	Steroid	LC/MS Neg		9/3/3602			622238	415563	156924	186571	772761	248047	356720	52757	365793	180874	355509	513285	438180	285439	116789	125026	333171	101128	194120	326658	372162	128802	332740	86085	NA	NA	106599	26001	NA	17870	140428	9967	48816	190301	7299	140122	349526	362508	188298
48715	1725	NA	eugenol sulfate	Xenobiotics	Food Component/Plant	LC/MS Neg	180632	95480-60-7			113433	243229	318968	27705	170316	58329	356244	15451	5157132	376450	NA	250627	NA	NA	NA	92673	134219	620894	160660	789115	NA	215024	195616	117869	56819	NA	152827	17729	NA	409625	NA	4180351	110279	NA	NA	NA	17219	395744	27583
48493	62640	NA	euricoyl sphingomyelin*	Lipid	Sphingolipid Metabolism	LC/MS Polar					3289901	961023	483868	455888	683680	663259	206025	263637	473396	216711	656942	421743	762409	766590	551585	411732	570228	713439	3456348	489169	498622	2275316	418753	211568	537904	255022	221374	693903	490318	562670	2940700	529767	333522	1085511	1438526	1327655	408217	348098	452852
42613	1394567	NA	famotidine	Xenobiotics	Drug	LC/MS Pos	5702160	76824-35-6	D00318	HMDB01919	NA	NA	NA	NA	NA	NA	NA	NA	NA	NA	NA	NA	NA	NA	NA	NA	NA	NA	NA	NA	NA	NA	NA	NA	NA	NA	NA	NA	NA	NA	NA	NA	NA	NA	NA	NA	NA	NA	NA
47114	1728	NA	ferulic acid 4-sulfate	Xenobiotics	Food Component/Plant	LC/MS Neg	6305574	86321-29-1		HMDB29200	494729	77427	94429	66641	118793	89280	571021	1628326	853684	216037	25314	1141936	56317	NA	108446	107000	55985	114921	1898096	145979	NA	68281	69952	188880	NA	194108	52111	NA	28674	NA	215579	182295	107027	NA	27871	NA	NA	654341	NA
42021	50075820	NA	fexofenadine	Xenobiotics	Drug	LC/MS Pos	3348	83799-24-0	C06999	HMDB05030	NA	NA	NA	NA	NA	NA	NA	NA	NA	NA	NA	NA	NA	NA	NA	NA	NA	NA	NA	NA	NA	NA	NA	NA	NA	NA	NA	NA	NA	NA	NA	NA	NA	NA	NA	NA	NA	NA	NA
2134	5455	NA	flavin adenine dinucleotide (FAD)	Cofactors and Vitamins	Riboflavin Metabolism	LC/MS Neg	643975	146-14-5;84366-81-4	C00016	HMDB01248	44951	12487	37471	40099	21733	28338	42009	11826	13646	NA	34754	NA	16114	NA	26784	28540	41927	17039	NA	24713	NA	23802	21971	NA	54297	NA	83577	29078	61925	28580	53022	54451	72796	41437	36961	NA	49159	55276	29706
577	365359	18.88797116	fructose	Carbohydrate	Fructose, Mannose and Galactose Metabolism	GC/MS	5984	57-48-7	C00095	HMDB00660	21293924	5212062	19747920	5112776	12280348	13150248	6810084	6685399	6313962	3449109	1784123	4507195	5304133	2638637	12146269	6672015	3021817	4384643	6782728	4709702	5738982	2324331	16846788	2989498	2515712	3509168	1848227	2801111	6612930	7085623	9811890	3608461	1630885	907933	2670058	3974054	7130646	6446336	4225181
15821	16430	NA	fucose	Carbohydrate	Pentose Metabolism	GC/MS	19466	2438-80-4	C01018	HMDB00174	NA	110192	146619	151384	113975	131405	NA	107237	NA	52949	NA	99415	NA	131130	NA	142153	64515	NA	89167	NA	146248	120214	105043	86018	84616	137449	49661	130748	118507	115515	NA	62846	102282	155140	48771	83275	304581	NA	117056
1643	281558	NA	fumarate	Energy	TCA Cycle	LC/MS Polar	444972	100-17-8	C00122	HMDB00134	1894027	2694895	4196267	2912026	2696152	2710936	4580805	5172745	2696152	1599058	4411181	2191337	2686864	2744094	2914540	3899678	3406211	2261105	1923748	1456701	3148954	2097265	4601301	3157293	4721710	2403785	4626894	1864297	3756503	2676990	3195680	1833858	2669881	1969605	1676882	2259036	2733637	1120737	2390974
43009	9570456	NA	furosemide	Xenobiotics	Drug	LC/MS Neg	3440	54-31-9	D00331	HMDB01933	NA	NA	NA	NA	NA	NA	NA	NA	NA	NA	NA	NA	NA	NA	NA	NA	NA	NA	NA	NA	NA	NA	NA	NA	NA	NA	NA	NA	NA	NA	NA	NA	NA	NA	NA	NA	NA	NA	NA
27719	29227	NA	galactonate	Carbohydrate	Fructose, Mannose and Galactose Metabolism	LC/MS Polar	128869	299-28-5	C00880	HMDB00565	2797226	3414117	2464047	2520026	NA	2464047	1340366	1406269	3393984	657809	2282950	733864	NA	NA	5977963	3515847	7130740	3235173	2895375	206832	1037053	1980431	5970078	527722	2866416	17292042	1788852	520290	2309016	1572858	NA	NA	1727835	908586	1211125	711656	1367650	8204763	6166485
44876	62770	23.61742257	gamma-CEHC	Cofactors and Vitamins	Tocopherol Metabolism	LC/MS Neg	133098	178167-75-4		HMDB01931	717294	1153773	705200	1353362	171010	409827	601126	1908840	1599815	691831	769690	1529789	488168	710207	1250235	880741	735795	720997	1139336	723477	599253	324078	839970	309831	1143321	357095	841081	1043690	779399	1157982	1014434	627069	230106	637307	1310622	563691	1431938	581465	1076470
42381	3109	NA	gamma-CEHC glucuronide*	Cofactors and Vitamins	Tocopherol Metabolism	LC/MS Neg					77016	133811	55835	144637	67975	5052	51062	165371	41346	33477	85218	99735	44319	68587	92194	63990	104429	54877	67176	59280	36757	NA	36946	NA	54873	NA	42032	104217	77280	66933	103872	29018	19081	21897	136603	38256	154664	41957	35014
37063	27029	7.1626835	gamma-glutamylalanine	Peptide	Gamma-glutamyl Amino Acid	LC/MS Pos	440103	5875-41-2			1436874	1846997	107288	1484150	4268667	4401718	4516317	3273733	3471707	5124928	2232442	13552241	3106171	1309918	5476801	4839002	4417917	8117824	4726175	3632379	2148001	4410749	6987649	4278869	842738	3471707	760047	2168303	1039137	4539860	3933184	4159014	2378197	4393469	2414069	3198329	4270769	3471707	4206781
36738	4372	NA	gamma-glutamylglutamate	Peptide	Gamma-glutamyl Amino Acid	LC/MS Pos	92865	1116-22-9	C05282	HMDB11737	1587434	1656314	1783451	2651348	11560883	3175498	1719388	5134919	1236281	363395	8576075	1569835	1155775	1037302	2493051	4024483	906752	1925275	2228593	924391	1439220	186482	380889	357897	1115963	72115	2934584	NA	1017728	513572	34377	357897	337834	353444	144918	326391	694657	498594	615732
2730	75121	4.462452759	gamma-glutamylglutamine	Peptide	Gamma-glutamyl Amino Acid	LC/MS Pos	150914	10148-81-9	C05283	HMDB11738	NA	NA	NA	NA	324934	3905790	5146578	4483872	5241514	8971885	NA	10238038	7062798	1406653	5008594	3195218	2360805	11192313	4911244	5634208	3167708	5938265	8044775	7648830	NA	3297740	NA	1273042	NA	3570710	5634208	5131170	6474481	9834739	2824871	6159837	7399552	3301097	7459663
18245	11450	NA	gamma-glutamylhistidine	Peptide	Gamma-glutamyl Amino Acid	LC/MS Neg	7017195	37460-15-4			136492	451731	86845	38557	791114	410720	199577	NA	47971	NA	164191	NA	615669	467309	75293	229940	68835	NA	NA	39537	807164	NA	122441	129932	162930	NA	129042	NA	232630	85531	NA	NA	1150854	657161	NA	120013	111619	194593	95224
34456	27096	NA	gamma-glutamylisoleucine*	Peptide	Gamma-glutamyl Amino Acid	LC/MS Pos	14253342			HMDB11170	1577122	2164379	1053823	2721316	4609701	2742981	1580573	980020	1026357	536235	2469974	1904135	1187698	1135455	1415331	1307985	1362446	1475754	1250983	1530655	2069881	956244	NA	676097	618137	60800	208093	710783	437670	454744	336060	734470	934859	294383	317664	650883	915322	415627	538512
18369	1045979	NA	gamma-glutamylleucine	Peptide	Gamma-glutamyl Amino Acid	LC/MS Pos	151023	2566-39-4		HMDB11171	9124249	14435662	4301510	12679227	27616158	15628300	9132138	8759866	6794077	6097340	14046135	14091943	9069450	6456573	8965856	10497704	10227623	9405820	9268049	11246046	10662979	6884906	4014756	5078601	4751997	2280375	3467222	3542179	4235486	4375135	5521186	6141190	6951294	4277840	3910130	3209535	4782006	3690575	4179249
33934	75026	NA	gamma-glutamyllysine	Peptide	Gamma-glutamyl Amino Acid	LC/MS Pos	65254;14284565	17105-15-6		HMDB03869	NA	NA	NA	NA	3975058	NA	1056795	234033	301823	NA	1248917	1249913	950674	NA	602786	542043	NA	191295	NA	457202	208622	NA	NA	NA	NA	NA	NA	NA	NA	NA	NA	NA	NA	135200	NA	NA	NA	NA	208622
44872	8851	10.03462997	gamma-glutamylmethionine	Peptide	Gamma-glutamyl Amino Acid	LC/MS Pos	7009567	17663-87-5			485739	894124	28616	790601	664925	1557015	1265836	615230	724320	1514760	1037486	3119723	1116737	485006	1171539	1372017	1245315	2630329	1391392	1714810	849728	1763078	1463235	1641960	255010	718598	213923	651516	355302	734425	1314466	1472429	1209373	1260438	1144857	1038123	1079759	1008259	712279
33422	560173	NA	gamma-glutamylphenylalanine	Peptide	Gamma-glutamyl Amino Acid	LC/MS Pos	111299	7432-24-8		HMDB00594	4156598	4723143	1770758	3708927	6215768	6054868	2312162	2676788	2929423	1749577	3882094	3233680	2697276	2353639	3154140	4301460	3389401	3012982	3631638	3431217	3564971	2139938	1375214	1728639	1628202	874073	1582580	1370550	1315433	1590409	1813427	2283979	2233557	1503753	1652048	1213415	1792075	1394118	1434652
33364	65842	NA	gamma-glutamylthreonine*	Peptide	Gamma-glutamyl Amino Acid	LC/MS Pos		5652-48-2			1227936	5927321	1152575	3401196	6849898	4693903	785400	2163509	1484496	1317484	4067546	2851497	2780094	2320305	4019188	1875054	3530708	2163509	1906262	548419	2872353	2448525	1998333	1371576	379761	1136922	934486	2114759	1647457	1916412	1018595	1804712	2455231	1497339	1334140	1295107	2937590	1567852	996170
33947	21159	19.10192748	gamma-glutamyltryptophan	Peptide	Gamma-glutamyl Amino Acid	LC/MS Pos	3989307	66471-20-3			207114	164416	37570	381761	203773	326669	119095	149475	120298	191780	428480	408841	286810	209716	173491	101876	476757	342949	113610	325881	235833	373020	151757	185449	106529	177235	141792	225658	235595	249850	338191	317078	364028	389239	166715	154042	499810	228875	163114
2734	35976	NA	gamma-glutamyltyrosine	Peptide	Gamma-glutamyl Amino Acid	LC/MS Pos	94340	7432-23-7		HMDB11741	2342691	4645088	662900	2216941	4686351	4998713	2417917	2013897	2249391	1135690	3017201	3112893	2555240	1428257	2119846	3354085	1952599	1983727	2172658	2730683	2866417	1736308	756297	879410	886078	394176	524978	533847	835296	835296	1348436	1061458	870640	980042	1078863	429725	1043946	763598	535040
43829	197868	NA	gamma-glutamylvaline	Peptide	Gamma-glutamyl Amino Acid	LC/MS Pos	7015683	2746-34-1		HMDB11172	5979223	10849995	4078546	6732248	23341940	8425457	5464420	3270951	4211816	3482759	10355973	11395119	5920851	4980327	6805287	4547223	4168706	4691463	6237742	6119854	8949262	2843336	1926396	2465827	2933516	1134610	1716532	2465827	2465827	2676443	2465827	2513324	4130451	1802204	1852007	1912933	2631607	1775778	3545815
33420	21987	NA	gamma-tocopherol	Cofactors and Vitamins	Tocopherol Metabolism	GC/MS	14986	54-28-4	C02483	HMDB01492	302929	139713	241113	175980	NA	227080	310536	377603	187776	96864	331812	166270	153885	294643	363093	45392	510524	182549	208934	305799	270020	181649	114225	151952	131287	86520	73361	105378	108078	NA	167793	308232	171316	195164	159171	120785	184225	125797	165209
18280	2946	NA	gentisate	Amino Acid	Phenylalanine and Tyrosine Metabolism	LC/MS Neg	3469	490-79-9	C00628	HMDB00152	18025	NA	NA	146749	NA	NA	NA	NA	257573	28591	NA	NA	NA	NA	159333	NA	NA	96002	NA	NA	NA	90445	274424	NA	303729	20511	NA	87898	NA	2956	NA	NA	NA	NA	417698	NA	NA	52846	22908
587	2428977	39.79177999	gluconate	Xenobiotics	Food Component/Plant	LC/MS Polar	10690	527-07-1	C00257	HMDB00625	20265298	17381998	23901170	24788756	26055118	28270958	22538614	31210048	29109032	24241404	25175808	26377694	13301730	21064760	19732522	25325160	20387708	25754866	19313646	20849500	29622574	23332362	20387708	20363744	22697352	16771111	18684238	10122706	26442538	28959392	36170368	18748434	17394316	15229930	12560074	15362569	19923042	14724228	23696242
20488	91241536	51.40992344	glucose	Carbohydrate	Glycolysis, Gluconeogenesis, and Pyruvate Metabolism	LC/MS Polar	79025	50-99-7	C00031	HMDB00122	1062497472	996596544	810361920	802207104	1073011904	922411520	838664896	892627072	1058715456	861536384	693900096	1048982528	879119232	911508160	1074576128	1115874176	958066560	957091264	1003911232	922394560	896339072	899628416	801050688	939014976	897534784	843703488	797523648	809253568	1198275712	1017775680	919552192	1081154176	773807872	832313216	807686912	928465664	928851264	1065204224	1122374656
15443	42542	NA	glucuronate	Carbohydrate	Aminosugar Metabolism	LC/MS Polar	444791	207300-70-7	C00191	HMDB00127	5835434	5162687	4567016	5116159	3692074	8929123	5565153	7736574	7199293	3933303	7650016	5123544	4566113	27877818	5482992	5649829	5476521	5653580	8227717	4563828	4157971	4695102	3759423	4217243	3219745	4868867	3813544	3920469	4158125	3260382	5092555	3850865	4414796	2939499	4100849	4216521	5565941	4081086	3078684
57	12516921	NA	glutamate	Amino Acid	Glutamate Metabolism	LC/MS Pos	611	56-86-0	C00025	HMDB00148	278354912	249305152	341688576	298379264	329404608	199231552	120767136	257998000	167549520	39490436	437378144	63717736	146317712	234952400	163905408	191434368	153325648	80910304	155587264	81968776	223021696	74352968	47761528	50562932	262466128	77447584	245181920	51110120	235096496	119266816	62825840	58678588	48297140	56817536	70832232	41372660	98128512	50873696	58258204
53	36463632	26.78478315	glutamine	Amino Acid	Glutamate Metabolism	LC/MS Pos	5961	56-85-9	C00064	HMDB00641	78897224	117071568	62382768	109812864	83316408	186589824	214960096	135402944	265346096	253935264	64024976	271462784	294043808	168200208	264073840	137168720	152051392	281460096	168291024	224897424	207438144	275082400	268900480	251966176	65889312	208136096	36463632	295205824	74518784	241830688	223245040	235738608	214398544	271234304	243650896	300233984	260422608	194029088	217437376
42994	5958	NA	glutamine-leucine	Peptide	Dipeptide	LC/MS Pos					487401	1105838	418565	175981	3204853	640103	NA	136239	NA	NA	434788	NA	192997	103133	NA	123507	NA	NA	29315	NA	584175	NA	NA	NA	NA	79001	64921	53523	64691	52756	29821	NA	27149	NA	NA	NA	NA	NA	NA
396	90178	NA	glutarate (pentanedioate)	Amino Acid	Lysine Metabolism	LC/MS Polar	743	110-94-1	C00489	HMDB00661	837931	2263155	1890850	4913072	5091262	3150724	1054333	2414109	869076	1924756	560021	709369	1556727	1643476	978804	789787	2036835	402165	1384380	862800	1939223	764082	2312188	945146	348769	1009581	712967	1646847	923516	540507	473927	520977	468852	507411	540054	1908177	1160426	685063	1010658
44664	748261	NA	glutarylcarnitine (C5)	Amino Acid	Lysine Metabolism	LC/MS Pos	71464488	102636-82-8		HMDB13130	4254973	3437058	5516605	6568752	5095943	5219789	3859003	3512657	2753612	2310559	2879512	3756231	4991386	3373339	3925934	2796525	4192322	2759318	3526641	3257500	4668975	3181455	3035696	1665201	2218871	1862793	2963839	3035696	1706793	1961499	4153649	1834736	3035696	2973557	1854688	3228972	3163887	5034826	2280348
38783	4972	NA	glutathione, oxidized (GSSG)	Amino Acid	Glutathione Metabolism	LC/MS Pos	65359	103239-24-3	C00127	HMDB03337	NA	NA	NA	NA	NA	NA	NA	NA	NA	NA	NA	NA	NA	NA	NA	NA	NA	NA	NA	NA	NA	NA	NA	23611	NA	NA	NA	NA	NA	NA	NA	15259	NA	30707	NA	NA	79276	136067	274510
1572	24451192	NA	glycerate	Carbohydrate	Glycolysis, Gluconeogenesis, and Pyruvate Metabolism	LC/MS Polar	752	600-19-1	C00258	HMDB00139	108191280	136268128	164736160	154308944	272180416	131512200	138330688	155232240	158328800	150528944	115843448	161172640	133953672	107395288	92083664	190848992	133038024	195826560	86348560	89248392	152844800	115901384	78980784	85354872	168541936	108462920	125300080	77754992	146887776	106307072	94828864	54217864	49411820	71641448	62357192	82236096	119819856	67489032	75615040
15122	547686	NA	glycerol	Lipid	Glycerolipid Metabolism	LC/MS Neg	753	56-81-5	C00116	HMDB00131	3998137	8451448	7886494	4972372	7105020	6936796	4206780	3265363	5004570	4949555	5055921	6181816	4056666	8791816	5634459	5288441	8751316	5390558	9992520	7035183	10886337	3772710	3430908	5961344	9602265	5520811	6564791	2990383	4412657	4492919	3985086	6023351	6364304	9469005	6888735	4466617	5166667	3433735	4386984
15365	61377	NA	glycerol 3-phosphate (G3P)	Lipid	Glycerolipid Metabolism	GC/MS	754	29849-82-9	C00093	HMDB00126	989145	1777776	1090904	1288003	3427283	1469672	613025	1096859	879825	566884	635441	703044	780513	769332	3268661	708257	505487	631547	1022142	434313	1019835	390767	320901	450429	779854	720004	1172094	448570	1704084	902141	445999	261335	498904	310128	576473	313504	8657479	182718	274495
37455	102129	NA	glycerophosphoethanolamine	Lipid	Phospholipid Metabolism	LC/MS Polar	123874	33049-08-0	C01233	HMDB00114	2917610	2508517	4433853	3058589	3443738	1922513	3009482	5914969	2060666	1348912	2497392	1241534	1317137	2215218	3065972	2699124	3113136	1973798	2182767	1100597	1286637	1171393	1133829	1336223	3359628	1797071	3655424	1252917	6556512	1854758	1493622	1024552	1648016	1203037	1294944	1356405	1593624	525379	1223775
47155	6958	NA	glycerophosphoinositol*	Lipid	Phospholipid Metabolism	LC/MS Polar		16824-65-0			NA	853098	324970	559667	2086968	644862	NA	1349586	365378	NA	1054888	534158	NA	78786	231603	NA	1761434	1030370	NA	591787	399469	151335	NA	NA	288564	324171	279887	NA	314194	NA	245030	141973	NA	156774	NA	236765	462321	NA	226238
15990	1596111	NA	glycerophosphorylcholine (GPC)	Lipid	Phospholipid Metabolism	LC/MS Pos	71920	28319-77-9	C00670	HMDB00086	162826528	176914096	197627632	144710176	726341760	152218464	135560064	155670624	71077176	70485648	102143704	113928368	137845104	132962864	118353312	153955232	95845616	122233672	165117376	41560468	135654384	63255604	48704472	71021392	303122912	131478240	364203680	111788816	715979584	92246480	89278176	31325750	83998888	90112208	75990280	131868528	70206992	22218148	69735616
58	125639	NA	glycine	Amino Acid	Glycine, Serine and Threonine Metabolism	LC/MS Pos	750	56-40-6	C00037	HMDB00123	1301151	2131376	1840949	1489628	1888123	2518285	1338480	1782803	1607964	1621536	2148167	2492742	1651241	2621502	1395721	1089948	824532	3508598	1001625	1071867	1383724	1019841	1794299	1201691	1687432	1295204	1217487	1016912	1325678	1751858	1016912	1016912	1440556	999467	752352	1843762	915932	802236	744219
32346	145170	15.91632444	glycochenodeoxycholate	Lipid	Primary Bile Acid Metabolism	LC/MS Neg	12544	16564-43-5	C05466	HMDB00637	55779616	79308656	42509188	14663963	7077153	81132728	17499512	36629480	7920371	4864465	12524138	6909197	8412362	35417284	21331014	9994506	32992364	18741900	40211924	26183726	12197073	27755630	58111940	18394706	1793001	6796035	88251648	11006155	9807093	7929099	9163034	18616576	13968839	5749718	5329879	29375418	7182309	96998224	8762606
18476	31377	NA	glycocholate	Lipid	Primary Bile Acid Metabolism	LC/MS Neg	10140	475-31-0;863-57-0	C01921	HMDB00138	9373169	13143291	6439910	2135317	2586096	14293865	1241209	7906497	2274528	735427	2080683	943265	853468	9927139	1778010	2101234	9037002	2748229	3734085	4958206	1352238	6169800	9075211	11269338	785608	1236740	15282422	1754356	3212775	3270346	5909540	6293521	3795139	606555	2146402	8304404	1512953	32087592	2862491
32599	444084	15.57606981	glycocholenate sulfate*	Lipid	Secondary Bile Acid Metabolism	LC/MS Neg					8716676	9489285	7581376	8503147	9454742	10375958	14131377	10110911	1813594	5088538	8294833	9278897	7908290	9429244	4456749	7658964	2925793	11284337	8772690	6875667	7626295	2816031	9057968	4927682	17724562	3648589	5694365	5736244	8390049	5424106	5569178	3722006	5562617	5424106	9967843	10632998	11068237	3630103	3522670
18477	8617	NA	glycodeoxycholate	Lipid	Secondary Bile Acid Metabolism	LC/MS Neg	3035026	360-65-6	C05464	HMDB00631	NA	39666000	30078268	9361520	1878302	51443520	5666102	33016338	2611667	1975422	NA	5520247	1013581	22688718	11551104	5333714	30544014	13938790	NA	2355182	774066	11210426	4739131	15042325	815567	108609	17096602	NA	9857379	6408217	14668962	7422371	NA	2249061	8931669	3685083	1785129	24756764	4046126
42574	8025	NA	glycohyocholate	Lipid	Secondary Bile Acid Metabolism	LC/MS Neg					355240	770375	873827	230597	355540	427208	101329	239626	65027	NA	67717	49928	171037	163893	22883	29604	170994	178192	45275	112401	306159	654345	541919	120975	204691	215089	768708	174919	30114	NA	252024	334995	232471	NA	56066	2128985	28283	430022	27945
15737	64683	57.71268766	glycolate (hydroxyacetate)	Xenobiotics	Chemical	GC/MS	757	79-14-1	C00160	HMDB00115	295623	260771	273110	287933	334465	347246	246051	269917	277022	185381	250533	271050	175552	179709	267902	238813	410100	170658	272413	222355	258326	298817	271853	219752	225669	208729	241702	216590	204675	200772	202528	213493	219443	231039	410091	249381	186720	165888	274630
31912	10993	12.94804231	glycolithocholate	Lipid	Secondary Bile Acid Metabolism	LC/MS Neg	115245	474-74-8	C15557	HMDB00698	462660	1548030	889110	377753	55380	1861574	3500316	2726837	474891	397492	297090	244523	NA	234038	741859	542890	NA	750153	2679942	NA	NA	307202	NA	723402	NA	NA	1604386	NA	314723	NA	383660	NA	208772	133547	140122	116683	NA	1572391	NA
32620	22593	16.84894534	glycolithocholate sulfate*	Lipid	Secondary Bile Acid Metabolism	LC/MS Neg	72222	15324-64-8	C11301	HMDB02639	10622631	24047396	8241865	9680053	7825967	16513796	16469752	8122782	5536089	5568789	7290849	9502556	1329356	3376458	5003576	6118836	1163843	11944141	21843560	912867	1428484	5758788	2129795	9140730	12088709	3533568	5469913	182782	4408360	2412271	5656489	6322246	2577609	4907862	5445283	8160930	1163757	9461346	1334023
39379	8150	11.95911205	glycoursodeoxycholate	Lipid	Secondary Bile Acid Metabolism	LC/MS Neg	12310288	64480-66-6		HMDB00708	996564	5682293	7637699	1167269	1132743	683032	2497803	3150625	346732	366054	174862	517022	897339	7379488	3189085	254090	11948033	1837670	1833134	1481706	1121736	266703	3509087	694325	80945	360279	3399024	2284189	594221	832469	2275400	2222052	991719	391566	260846	665260	1863752	3169219	437331
34398	19627	NA	glycylleucine	Peptide	Dipeptide	LC/MS Pos	92843	869-19-2	C02155	HMDB00759	978939	1395929	734096	569491	2166806	1030325	294051	558274	199926	94749	1108970	135093	473497	430582	233397	498449	61222	383536	196025	120182	858110	598288	NA	NA	183045	267725	632626	190403	328237	149206	528155	64391	NA	120049	NA	97900	403384	50996	74721
18357	7848	NA	glycylvaline	Peptide	Dipeptide	LC/MS Pos	97417	1963-21-9		HMDB28854	63732	NA	NA	63053	NA	NA	NA	NA	NA	NA	NA	NA	NA	NA	63732	NA	NA	NA	NA	NA	NA	NA	NA	NA	NA	NA	NA	NA	NA	NA	NA	NA	NA	NA	NA	NA	NA	NA	NA
43802	60789	NA	guanidinoacetate	Amino Acid	Creatine Metabolism	LC/MS Pos	763	352-97-6	C00581	HMDB00128	739096	1016302	2080718	421784	172907	2852279	854139	815549	1767637	1575429	584417	1570788	1925839	2300689	1472280	584227	1284620	1958090	380122	NA	1122933	1182314	1962314	743174	1402090	1179537	1586060	1831637	1016371	395209	1034102	599299	735738	1710670	1484359	1902155	866266	1171523	549373
1573	3308	NA	guanosine	Nucleotide	Purine Metabolism, Guanine containing	LC/MS Neg	6802	118-00-3	C00387	HMDB00133	NA	NA	NA	NA	NA	NA	24418	NA	NA	NA	NA	NA	NA	NA	4979	NA	NA	NA	NA	NA	NA	NA	NA	NA	NA	NA	NA	NA	NA	NA	NA	NA	NA	110273	27165	NA	NA	NA	NA
46957	25749	NA	gulonic acid*	Cofactors and Vitamins	Ascorbate and Aldarate Metabolism	LC/MS Polar	9794176	20246-53-1			6164869	9864724	10637107	9507494	6517956	10667033	NA	7928249	9467395	3997361	7850958	8580147	8767404	8073535	8141192	NA	9026077	7407158	8504199	7290817	9859321	8288107	5725262	NA	NA	4881042	5410108	NA	NA	NA	8591928	6973585	NA	3297670	NA	3451479	NA	5901654	4996176
41754	17388	NA	heme	Cofactors and Vitamins	Hemoglobin and Porphyrin Metabolism	LC/MS Pos	26945	14875-96-8			146168	449896	664700	NA	NA	NA	311458	NA	472707	NA	NA	NA	104734	220832	NA	119159	576291	NA	NA	290267	NA	187969	506920	199430	3583583	NA	114952	1081375	1742381	NA	490374	429093	454933	628694	451014	516462	NA	1934184	343494
21248	6584	NA	HEPES	Xenobiotics	Chemical	LC/MS Neg	23831	7365-45-9			NA	46969	NA	NA	69399	188258	NA	NA	NA	NA	NA	NA	NA	NA	NA	NA	140032	NA	NA	NA	NA	3142390	NA	NA	3027975	NA	NA	1974965	NA	1819357	NA	NA	NA	2802668	NA	NA	NA	NA	NA
35678	214230	NA	hexadecanedioate	Lipid	Fatty Acid, Dicarboxylate	LC/MS Neg	10459	505-54-4	C19615	HMDB00672	417576	1332753	1113148	520217	718929	752638	727541	879120	483599	489586	626188	603449	682853	585255	614340	1152767	1006795	638364	644015	608717	838443	583775	730331	628474	1649198	562701	1031401	428853	566891	736831	615168	539679	1085768	838398	535656	826010	708410	613014	501066
32328	586074	NA	hexanoylcarnitine	Lipid	Fatty Acid Metabolism(Acyl Carnitine)	LC/MS Pos	6426853	6920-35-0		HMDB00705	2033361	3326440	1409420	4081435	640843	1763291	4003076	1546313	3683318	3484623	3360462	5694526	5290680	8743587	5630273	6071462	3825396	3590784	3514417	5391190	5347639	2203488	1266916	5393169	4281514	2251837	5333619	3661573	2503079	2542237	2989848	4149005	5565666	8975853	2260629	6202932	3144058	4328979	3590784
35436	3026	NA	hexanoylglycine	Lipid	Fatty Acid Metabolism(Acyl Glycine)	LC/MS Neg	99463	24003-67-6		HMDB00701	NA	111921	25470	27857	78182	90815	18838	50366	20333	31277	56392	37902	142520	147810	93824	32767	NA	105876	NA	36464	147926	NA	NA	100774	75380	81057	65718	30420	35342	54042	NA	31185	300884	68345	NA	111726	NA	12941	NA
15753	1341326	NA	hippurate	Xenobiotics	Benzoate Metabolism	LC/MS Neg	464	495-69-2	C01586	HMDB00714	126684640	14944654	216964432	37530528	225125504	16024152	131155592	59690284	189951152	62393356	55682644	59169724	19276692	146861152	31857644	24251974	25856226	47154028	60635908	2694844	13266975	26587086	8101659	13917863	6342413	39944256	18786620	4829295	58426260	10226818	95945040	9003175	4529658	13040032	15921446	6820616	5845720	11925652	204555824
59	23798764	61.06217635	histidine	Amino Acid	Histidine Metabolism	LC/MS Neg	6274	5934-29-2	C00135	HMDB00177	83649760	92668472	86269080	105885520	90649600	100792344	111347888	81179152	77022336	93238744	113793168	86223224	79514504	77518480	71298656	64950720	64071824	59300924	50224728	79149792	86791528	59833516	105065472	76771920	38799708	70997328	65987224	67744496	101193264	45472024	43573072	59887048	68575880	51561660	52430348	44333148	76818680	98821760	65987224
42027	3432	NA	histidylalanine	Peptide	Dipeptide	LC/MS Neg	351667	16874-75-2			1818678	5884757	1418698	168648	2678647	508865	101753	1132444	74335	449980	3662931	16909	2050302	3502465	521040	783887	190789	950883	375845	99102	1737351	NA	NA	NA	558734	197966	1719184	NA	1924363	194335	NA	NA	97798	NA	NA	NA	NA	NA	NA
22137	33950	NA	homoarginine	Amino Acid	Urea cycle; Arginine and Proline Metabolism	LC/MS Polar	9085	156-86-5	C01924	HMDB00670	810519	362030	220826	387495	724781	345737	863129	446609	488871	891079	334086	627743	467572	514444	247583	786002	1264721	137247	602656	1206479	683855	1992977	579137	609593	777810	1236886	1179054	1982535	841475	390207	1184180	754469	824156	969952	1036153	663898	1810450	2602365	1779047
22138	58276	NA	homocitrulline	Amino Acid	Urea cycle; Arginine and Proline Metabolism	LC/MS Pos	65072	1190-49-4	C02427	HMDB00679	243485	NA	200284	2556745	994426	503427	1066500	1859594	687768	459397	NA	614726	99064	NA	2581011	343651	3809895	NA	640723	1355770	495499	1438474	1666265	723224	235569	223606	1373404	928539	188117	NA	888564	1083913	2489269	1531813	1037286	620990	1423734	2688765	362153
33009	82058	NA	homostachydrine*	Xenobiotics	Food Component/Plant	LC/MS Pos	441447	1195-94-4	C08283	HMDB33433	6656877	13067191	12440480	23413784	8903281	17845864	21785630	6163209	11718833	4103463	8423826	11209151	9094162	3971559	10393221	12736727	30742116	7894091	5684659	18239326	7928981	4513030	5467007	2135821	4757545	4845392	2818611	4587390	2904187	846098	1981667	4136366	3645977	82058	1802537	2882200	2862617	6972750	5512780
44657	6954	NA	HWESASLLR	Peptide	Polypeptide	LC/MS Pos					52928748	125078216	65191344	20415924	141927184	60998868	10823308	22238832	2700719	1372740	136300368	14714468	37187616	71619104	7984905	86031792	4051025	19703398	35089164	10091271	55003036	930349	665178	896234	11940439	2276234	195915968	72922	44731912	1628468	1281453	336963	333670	341431	1385457	NA	269330	425604	56595
32836	17734	NA	HWESASXX*	Peptide	Polypeptide	LC/MS Pos					61080400	107186928	37869184	63249600	117464744	77240384	2618032	13592982	3856871	6355791	64102564	6901803	91127544	51635744	2928415	57739548	6810944	18877066	42749424	6563884	82077424	1291809	644682	1536251	21663358	5421381	58834368	250201	29394730	6484331	774736	746553	1842656	870724	1562924	428435	457550	254414	441314
35322	2018	NA	hydroquinone sulfate	Xenobiotics	Drug	LC/MS Neg	161220	123-31-9	C00530	HMDB02434	108795	201800	116564	53021	104490	46156	121381	68681	283640	NA	22994	227988	147285	31947	53385	192919	252506	139672	55516	67238	84590	223056	99977	NA	NA	NA	33309	31715	32555	NA	NA	84355	73578	NA	47295	NA	147554	13957	NA
32882	278783616	NA	hydroxybupropion	Xenobiotics	Drug	LC/MS Pos	446			HMDB12235	NA	NA	NA	NA	NA	NA	NA	NA	NA	NA	NA	NA	NA	NA	NA	NA	NA	NA	NA	NA	NA	NA	NA	NA	NA	NA	NA	NA	NA	NA	NA	NA	NA	NA	NA	NA	NA	NA	NA
43264	39907	NA	hydroxybutyrylcarnitine*	Lipid	Fatty Acid Metabolism(Acyl Carnitine)	LC/MS Pos	53481617			HMDB13127	770509	550067	740667	245957	39907	212495	1723328	321635	586302	478165	1377343	1020331	3178935	2799025	805915	5071311	748891	1084546	549685	1062977	2265567	346774	841808	1567569	1166422	150775	1272679	242712	1142779	1106876	488890	2946218	5445251	5156236	539037	684560	2434695	826186	447740
38661	77622	NA	hydroxycotinine	Xenobiotics	Tobacco Metabolite	LC/MS Pos	10219774	34834-67-8		HMDB01390	6927433	NA	NA	NA	NA	NA	NA	NA	NA	NA	NA	11644592	NA	NA	8230038	NA	NA	NA	NA	NA	NA	NA	NA	NA	2928028	NA	NA	24443898	NA	NA	NA	NA	229348	NA	NA	NA	7919472	6927433	95279
34093	523	NA	hyocholate	Lipid	Secondary Bile Acid Metabolism	LC/MS Neg	92805	547-75-1	C17649	HMDB00760	47478	NA	97422	58229	NA	88810	187433	473091	NA	40208	NA	71292	620752	151588	23220	53256	61250	7196	NA	108977	644072	NA	207386	NA	38535	NA	11493	139085	NA	NA	NA	NA	851452	NA	NA	358179	179714	51106	64067
590	13211	NA	hypotaurine	Amino Acid	Methionine, Cysteine, SAM and Taurine Metabolism	LC/MS Polar	107812	300-84-5	C00519	HMDB00965	351230	206131	711067	355552	85480	270040	300825	518096	256247	163842	678164	150728	239112	143261	396430	293675	220969	NA	109862	181348	297347	78390	100337	166892	609076	78595	293372	213371	179148	150092	24209	132970	218019	237936	23775	154014	174074	NA	154479
3127	20311	NA	hypoxanthine	Nucleotide	Purine Metabolism, (Hypo)Xanthine/Inosine containing	LC/MS Neg	790	68-94-0	C00262	HMDB00157	4259948	4159630	9899945	3334572	3662150	12055089	2434717	789903	2209385	3013668	3771945	827504	2429390	2183780	2751947	4913710	3881099	3088522	12975487	6219150	3287040	6683007	3199229	3610083	3864979	2818173	5234987	7172074	6098526	2117163	12686961	5958859	15426859	39028844	45769860	2272913	7908923	14208346	7738171
17799	5914	NA	ibuprofen	Xenobiotics	Drug	LC/MS Pos	3672	15687-27-1	D00126	HMDB01925	284228	41377	NA	2232722	NA	310286	NA	NA	NA	NA	NA	NA	284228	109788	284228	NA	NA	NA	1187770	NA	284228	NA	NA	NA	18859562	NA	NA	NA	NA	NA	NA	NA	NA	NA	NA	NA	NA	NA	NA
15716	99386	NA	imidazole lactate	Amino Acid	Histidine Metabolism	LC/MS Pos	440129	14403-45-3	C05568	HMDB02320	4524772	6210948	2156276	3899845	4087799	3855109	1775202	3386170	1000615	1689417	2771526	1796158	3111176	1996189	4866803	2063002	2787382	2614038	3531435	1492083	2960505	2076613	4108037	1184918	1097705	2419452	3227189	1384985	2442172	1664379	839114	1372199	2020659	1286695	966040	995875	2283896	1028162	1170644
40730	9361	NA	imidazole propionate	Amino Acid	Histidine Metabolism	LC/MS Pos	70630	1074-59-5		HMDB02271	529182	1292587	270793	1012000	174950	391401	460063	742147	261580	550441	213615	368458	2346009	1083682	1108546	229914	609271	1005540	289834	324561	1645408	169681	1128941	288355	91110	303435	236646	1539283	274994	127357	101901	336935	326413	131225	267869	396035	559779	51055	489422
35837	18355	NA	iminodiacetate (IDA)	Xenobiotics	Chemical	GC/MS	8897	142-73-4	C19911	HMDB11753	1342930	1769145	1205771	1092953	1764589	1175340	971908	1098313	1079009	811772	690526	1090206	1625670	1225928	1716522	1183708	1836541	707301	925188	1312644	1917727	1371662	1773257	722039	734053	904332	815544	347334	689865	1246160	319752	558996	1442902	1073523	3614747	1123332	493627	249370	653556
38116	10811	NA	indole-3-carboxylic acid	Amino Acid	Tryptophan Metabolism	LC/MS Neg	69867	771-50-6	C19837	HMDB03320	59310	65352	72759	59853	178418	66111	155421	67310	56504	39582	64005	77411	80758	64746	38602	127050	55799	64438	71480	62342	111381	53447	61288	75935	90736	68796	109074	52024	45302	59705	77553	33128	120398	37225	60119	29823	90441	125983	65521
27513	4263403	20.15599768	indoleacetate	Amino Acid	Tryptophan Metabolism	LC/MS Pos	802	6505-45-9	C00954	HMDB00197	32812516	28322362	35835976	60748076	50523848	34310056	49415648	46579604	33937740	20598760	37899880	37292956	29143544	26088608	19930914	66595152	21144076	57727260	38432112	27383540	33896956	18568476	34643456	23644300	31172160	19469558	35852148	13788215	29504538	15989526	36532724	16651732	104275144	17504034	19829796	21131800	28994156	31838936	24126214
42087	2999	NA	indoleacetylglutamine	Amino Acid	Tryptophan Metabolism	LC/MS Neg	25200879			HMDB13240	NA	64877	20934	96383	111306	10465	NA	59569	54940	NA	108600	127735	72870	22316	15488	200080	93902	39933	112783	NA	22705	NA	33618	NA	NA	NA	NA	21476	6898	NA	52543	42408	248871	NA	27579	NA	34201	100942	NA
34402	13362	12.38447566	indolebutyrate	Amino Acid	Tryptophan Metabolism	LC/MS Pos	8617	133-32-4	C11284	HMDB02096	639427	514455	394840	1013995	793787	539705	453713	295302	409302	963860	278919	968961	493246	576868	411288	416426	295163	756075	103128	1274944	480309	28639	511125	676114	851575	361329	484000	133045	390144	215469	407651	200438	397456	287576	238121	842944	139499	308682	585774
18349	2310749	25.73614891	indolelactate	Amino Acid	Tryptophan Metabolism	LC/MS Pos	92904	832-97-3	C02043	HMDB00671	15102052	8249121	9201737	9053031	11122510	10522148	11987928	13925854	6112939	5627090	4508096	10044866	8654892	7431627	9999099	8358524	8904685	8855930	7431627	10455307	7431627	13483216	9498427	7330124	9499968	5079230	9154668	8273475	7500173	5188677	8131538	6638028	8340406	3740563	6571478	6022153	8405077	6952527	6738064
32405	19691	NA	indolepropionate	Amino Acid	Tryptophan Metabolism	LC/MS Pos	3744	830-96-6		HMDB02302	26605318	88619040	9850468	338998016	216186960	55887732	15337721	31317724	80038592	97479568	21499134	20048420	24888564	21111	70488168	6970421	16662159	260086288	15190201	18742984	26069144	38752760	28736328	27871136	47609432	28228584	21544496	66868668	33188474	13557143	24471118	7996694	25793024	22008450	22237836	39534332	7272889	18982366	9986790
43374	8428	NA	indolin-2-one	Xenobiotics	Food Component/Plant	LC/MS Pos	321710	59-48-3	C12312		522110	536957	1052934	623060	122360	797452	955120	848971	294279	80874	1787025	16114	151034	436395	251564	121987	193227	282724	983430	135694	210351	320781	240143	600231	321764	185799	181646	83884	47240	62332	220023	380283	865128	110212	86058	601330	286301	692103	NA
1123	23382	NA	inosine	Nucleotide	Purine Metabolism, (Hypo)Xanthine/Inosine containing	LC/MS Neg	6021	58-63-9	C00294	HMDB00195	119326	84948	1337808	111925	166273	245266	111199	NA	23382	NA	173443	81715	175374	65987	96414	233686	473165	168735	1602038	264327	247335	168427	134210	155066	126209	66195	73678	317351	107308	75528	689891	437270	808390	12816343	30125706	107710	619483	794262	437270
2133	13348	NA	inosine 5'-monophosphate (IMP)	Nucleotide	Purine Metabolism, (Hypo)Xanthine/Inosine containing	LC/MS Pos	8582	4691-65-0	C00130	HMDB00175	2318000	NA	2031860	2099741	NA	NA	317413	203604	2549599	28968	4385570	194352	177844	19850	1276826	293678	822559	NA	32407	94051	498650	656660	67581	1023421	3350163	1109410	977005	411472	1502683	794817	764752	1073058	450851	2226409	246673	792291	2935181	446460	1260715
33441	209401	NA	isobutyrylcarnitine	Amino Acid	Leucine, Isoleucine and Valine Metabolism	LC/MS Pos	168379	25518-49-4		HMDB00736	35618928	13004900	11223534	15010412	14435908	20946744	28358606	10943202	21974596	13751247	13280693	7944131	8280800	6238808	5990508	7523390	42846796	10341973	18574546	14226492	7078690	10810150	12654966	11813752	7804898	2939251	5948683	3825137	7204771	5649672	10509302	10707654	8887990	5162006	12325123	10086921	6379793	14845908	12738828
35437	18795	24.41198806	isobutyrylglycine	Amino Acid	Leucine, Isoleucine and Valine Metabolism	LC/MS Neg	10855600	15926-18-8		HMDB00730	326276	208559	129785	317628	639541	387288	248852	228171	255929	205604	189150	268461	67813	131108	130434	113772	114511	298767	189575	186255	190193	164122	255337	210706	176585	110452	146276	112627	120274	158567	201481	123247	297113	107240	203508	158331	133400	185793	297557
22273	22686	NA	isocaproate	Lipid	Fatty Acid, Branched	LC/MS Neg	12587	646-07-1		HMDB00689	NA	NA	NA	204506	NA	NA	NA	NA	346603	NA	NA	814486	NA	1243663	NA	NA	809033	693296	NA	878786	190265	342765	NA	323687	NA	360847	NA	881875	785120	NA	356631	325468	NA	NA	NA	NA	787582	NA	295849
1125	359277216	NA	isoleucine	Amino Acid	Leucine, Isoleucine and Valine Metabolism	LC/MS Pos	6306	73-32-5	C00407	HMDB00172	2572454400	2403490816	1489607168	3205323008	2205668608	3418962688	2040331776	1092830720	1592640640	1587172864	2610290176	1789310080	1861387904	1816139904	1698454272	1743343744	2269683712	2743127040	1694787200	2564462848	1929841920	2243933440	1292526080	2726067968	1294184576	1198306432	1357556864	1473454080	1632543104	1415245056	1766850176	2552152064	1998736256	1367209216	1168962944	1436591616	1454004992	1736283648	1464364928
40008	28610	NA	isoleucylglycine	Peptide	Dipeptide	LC/MS Pos	342532	868-28-0			608228	537732	550315	560514	1285622	608742	117484	369141	374059	NA	482570	239524	497685	414725	317165	271048	389960	277110	256455	171860	698417	251236	261928	253965	1017957	203715	349263	337168	230540	241671	132631	175629	321949	216601	135501	309905	178521	112957	180253
44656	90875	NA	isovalerate	Amino Acid	Leucine, Isoleucine and Valine Metabolism	LC/MS Neg	10430	503-74-2	C08262	HMDB00718	2290865	5869710	1731233	3571175	68071056	14496660	2872618	2298994	1558158	1795731	1984815	1447701	2507981	2716051	1957965	2064777	1025275	2289108	2623369	2779190	3789329	1239067	1534498	1495371	1252741	NA	1835154	748164	1019228	818574	1476988	1051390	2729784	746158	1216382	832446	1013264	1062454	1490369
34407	421924	NA	isovalerylcarnitine	Amino Acid	Leucine, Isoleucine and Valine Metabolism	LC/MS Pos	6426851	31023-24-2		HMDB00688	19423316	14456455	8791095	10269431	6461627	15008199	18378196	6362575	4725402	12148094	13322786	6574791	6868613	10229501	5785210	12818699	17120846	11864904	13678953	29232166	7090336	11685342	9385699	6364398	2555561	2493340	6832487	3699551	6045394	6071160	8615684	15841736	7735460	6731308	5135382	3061530	6693306	13375766	8767277
35107	8831	NA	isovalerylglycine	Amino Acid	Leucine, Isoleucine and Valine Metabolism	LC/MS Neg	546304	16284-60-9		HMDB00678	601706	660190	316789	772988	817897	1300786	719175	439880	154311	212931	276819	117634	159055	189544	206461	191277	246177	406550	184482	207150	178913	272907	340882	391324	279520	171130	218136	147814	168243	230967	220875	206359	410555	59941	209305	208650	133858	185501	98515
32426	4141	NA	I-urobilinogen	Cofactors and Vitamins	Hemoglobin and Porphyrin Metabolism	LC/MS Neg	26818	14684-37-8	C05790	HMDB04157	NA	NA	NA	NA	NA	NA	116071	NA	NA	NA	NA	NA	NA	NA	NA	NA	52741	82751	NA	NA	NA	NA	NA	NA	NA	NA	NA	20061	26258	NA	NA	38332	NA	NA	NA	397618	97655	NA	NA
1417	39670	29.35113667	kynurenate	Amino Acid	Tryptophan Metabolism	LC/MS Neg	3845	492-27-3	C01717	HMDB00715	1553771	1115010	346735	695028	330173	977853	582612	840595	442477	352435	539649	561798	745846	610198	346628	644006	552240	385343	529539	1017501	922666	410568	375502	412873	440065	301000	342781	193419	188212	391984	479276	255181	545336	218915	286263	269355	325428	355412	420873
15140	9092227	22.28034442	kynurenine	Amino Acid	Tryptophan Metabolism	LC/MS Pos	161166	2922-83-0	C00328	HMDB00684	55857172	29821884	41694736	43174096	54993636	37580540	38608552	39461500	36786280	22488354	37841128	37931872	34013804	34013804	32182418	48552824	42999588	37333416	33596732	43426076	34013804	37863456	31107976	30416250	37121424	23330546	32453718	26694852	28153382	34245512	43238532	30108696	40210768	20787502	27997508	21980674	25853950	20045754	41602212
527	180101664	NA	lactate	Carbohydrate	Glycolysis, Gluconeogenesis, and Pyruvate Metabolism	LC/MS Neg	612	79-33-4	C00186	HMDB00190	494013408	464664544	777152960	332381088	496647936	523011040	627891200	456627872	480333664	423796192	462472256	841782848	312533952	322829216	523235040	472501344	592487808	447913856	473222816	443728864	355516992	578855808	487510528	543874048	354784448	498485504	514973408	509811040	761086720	480012736	627282752	491602592	530342784	653074368	615431808	316669952	514973408	438725984	563091968
567	12736	NA	lactose	Carbohydrate	Disaccharides and Oligosaccharides	LC/MS Polar	84571	5965-66-2	C00243	HMDB00186	86832	215001	118750	123641	NA	50492	NA	49793	NA	NA	116085	NA	1896479	NA	534663	NA	577384	NA	33293	NA	977755	121464	NA	NA	NA	457728	301542	359853	108259	33825	57353	173142	108261	NA	NA	NA	668900	NA	NA
39864	19993	NA	lathosterol	Lipid	Sterol	GC/MS	65728	80-99-9;80-99-9	C01189	HMDB01170	67165	NA	90053	NA	72682	76360	98812	NA	123225	74071	NA	62506	37405	78231	NA	65756	188095	48366	NA	112939	34666	93985	55357	NA	62777	31369	91304	NA	108714	63457	85849	76528	190793	65556	63888	35708	60439	70728	93596
1645	22667394	11.56523327	laurate (12:0)	Lipid	Medium Chain Fatty Acid	LC/MS Neg	3893	143-07-7	C02679	HMDB00638	39783368	167166864	201285584	52678296	53671000	61491820	79191072	185480640	325668320	57121220	61837436	91786128	95727608	101815304	174052224	81055112	113944064	67612032	83010136	109400104	109571400	43053424	127066712	62971156	165058960	415265952	117003528	104513744	35838884	46842508	68275336	67221224	82668368	320574720	119436416	88879728	131996416	111539832	124686360
34534	12311	NA	laurylcarnitine	Lipid	Fatty Acid Metabolism(Acyl Carnitine)	LC/MS Pos	10427569	25518-54-1		HMDB02250	332567	2353329	112690	1815393	1123979	843016	565772	268537	850812	341346	629630	1275839	1238919	2447532	821035	1416262	235299	527415	553491	603826	2299752	144733	131674	640065	1901574	230891	730828	436989	1183188	155888	318328	276265	1116510	3227529	473827	1328328	536195	106219	177764
60	841285760	37.44798861	leucine	Amino Acid	Leucine, Isoleucine and Valine Metabolism	LC/MS Pos	6106	61-90-5	C00123	HMDB00687	3591302656	3267878144	1983654784	3984433920	3436770304	4628737536	3296853248	2639379456	2261934848	2471965440	3961672704	3014423296	2854604288	2620980992	2277537024	2587147264	3551033600	3812637952	2637389056	3837513984	3025722880	3479415040	2122255872	3372962304	2006894720	1820252160	1727895168	2355032576	2273996544	2091528960	2737313280	3607408384	3387278336	2396099584	2169250560	2004602368	2327745536	2591700224	2508899328
48189	4635	NA	leucylglutamine*	Peptide	Dipeptide	LC/MS Pos	4305457				2317747	4224613	1656709	192851	4162794	344965	81345	573183	76189	309823	5134669	NA	1110375	2780275	395960	1270751	133679	830441	763848	53757	1953340	NA	NA	19415	407692	274514	1733736	120033	1260884	281881	42094	15060	478900	122298	NA	17393	145570	43836	NA
40045	20993	NA	leucylglycine	Peptide	Dipeptide	LC/MS Pos	79070	686-50-0			7322779	9255082	3924892	926080	6828187	2689139	78771	579468	469680	NA	3092667	117653	2268618	2716708	353225	754092	159602	544294	1442181	104512	6266332	243263	103422	176649	571635	300612	1199747	603384	1769860	280535	242203	269090	217425	313842	NA	291249	608431	55100	88873
22177	75025	NA	levulinate (4-oxovalerate)	Xenobiotics	Food Component/Plant	LC/MS Pos	11579	123-76-2		HMDB00720	1836002	1133578	1172472	3748573	3500073	1957581	15178367	1192280	815144	1106253	1035525	1860844	1064615	863084	1352250	1011874	1553982	2253137	1286447	791488	1386806	762101	754214	632644	920069	1145627	401668	841331	1067258	1745360	818920	1443341	840562	521939	1066640	722662	683662	768551	688977
35661	28	NA	lidocaine	Xenobiotics	Drug	LC/MS Pos	3676	137-58-6	D00358	HMDB14426	NA	NA	NA	NA	NA	NA	NA	NA	NA	NA	27461	NA	NA	NA	NA	NA	NA	NA	NA	NA	NA	NA	NA	NA	NA	NA	NA	NA	NA	NA	NA	NA	NA	NA	NA	NA	NA	NA	NA
1364	1588	NA	lignocerate (24:0)	Lipid	Long Chain Fatty Acid	GC/MS	11197	557-59-5	C08320	HMDB02003	NA	10948	17011	19412	NA	13681	NA	171851	6404	NA	NA	10767	NA	NA	NA	NA	15750	NA	12641	NA	11289	8560	8195	12362	NA	NA	6449	8148	21456	NA	NA	NA	13778	10682	12051	NA	NA	NA	NA
32455	2606	NA	linoleamide (18:2n6)	Lipid	Fatty Acid, Amide	LC/MS Neg	6435901	1/7/3999			1259020	2892983	3105502	4561175	4678900	5804327	645641	1241146	842531	252970	600967	678583	3068186	1126877	808814	260324	399816	339666	NA	798416	900738	44098	1088657	242072	432345	104637	494885	NA	363446	164606	NA	618718	840794	307192	677045	NA	6251961	220296	411349
1105	578280128	NA	linoleate (18:2n6)	Lipid	Polyunsaturated Fatty Acid (n3 and n6)	LC/MS Neg	5280450	60-33-3	C01595	HMDB00673	3004441088	6339698688	2682379008	5162780160	4005486848	3177994496	3132667648	2815265792	2493671424	2743474176	2563706880	3420157952	3271702016	5931500032	2846882304	3695394304	3288982784	6296595968	2752050688	4361565184	4224100864	2079022208	1605991936	4022249728	9239130112	5015608832	4599688192	3231751168	4005486848	2234741504	3939763456	3200564480	4507483136	9048867840	4403442688	5023938560	4733526016	2592079872	2739084288
34035	23342060	NA	linolenate [alpha or gamma; (18:3n3 or 6)]	Lipid	Polyunsaturated Fatty Acid (n3 and n6)	LC/MS Neg	5280934		C06427		186091168	574446144	205605520	339447136	252042400	173833120	258043984	92040400	987744768	171126560	139032112	294162624	217604688	580310464	205025072	243784128	259395968	1035485952	254990144	339447136	292605440	143369616	70793288	642413440	1470783488	615720832	409330560	262602832	171220736	126128400	574676096	269510528	353523456	1735690496	474106240	339447136	428653760	202397120	176062656
46223	38138	14.5863914	linoleoylcarnitine*	Lipid	Fatty Acid Metabolism(Acyl Carnitine)	LC/MS Pos	6450015	36816-10-1		HMDB06469	2020542	3675541	503167	4612510	3559341	2783627	1498891	2320229	1326362	1150437	1381891	1556929	1118346	2333563	539023	1705714	481992	3045057	1456262	2246030	1801535	579823	1083885	1267944	9768129	573426	1657973	1582397	12585667	368782	2668028	1213829	1237644	4518603	2258059	2713954	1643086	1213829	1474935
40173	9554	NA	L-urobilin	Cofactors and Vitamins	Hemoglobin and Porphyrin Metabolism	LC/MS Pos	5280818	34217-90-8	C05793	HMDB04159	795081	NA	NA	303658	NA	716475	NA	1801494	NA	NA	2917335	115396	1265508	NA	NA	NA	NA	NA	998796	NA	749932	606044	348486	2081968	NA	1626028	253763	NA	508043	NA	NA	NA	780278	1958719	1344008	5088916	NA	954302	NA
1301	5724313	NA	lysine	Amino Acid	Lysine Metabolism	LC/MS Polar	5962	56-87-1	C00047	HMDB00182	21475102	23033480	18180000	27930110	24603956	31537028	39418748	23754116	23157842	23758718	39360392	27699422	31212648	30962008	21080286	29078098	26809140	29019598	24582694	37826464	28085514	34890864	24340782	27668710	23002088	18761222	18431600	21457846	20589314	20073356	27848248	24807644	18891084	24152054	18477516	18134012	21741690	17982762	23012728
1303	3507485	NA	malate	Energy	TCA Cycle	LC/MS Neg	525	6915-15-7	C00149	HMDB00156	23820428	36546520	59077028	41257796	31322864	35654300	64914484	66243868	35584956	21346220	55194404	29022656	31480826	37684380	35733128	45426428	39567900	26614868	21508394	18346982	36435724	19173880	46390368	26429850	43409320	22738152	49378216	22759402	40340236	29022656	30769978	17533154	27891110	18127500	19320888	19168368	27631026	9855535	26886204
20676	233838	NA	maleate (cis-Butenedioate)	Lipid	Fatty Acid, Dicarboxylate	LC/MS Polar	444266	110-16-7	C01384	HMDB00176	5066494	2765443	3902218	2769010	1911794	2695278	3476290	6838012	3211101	1883881	5284772	5870253	4193092	2175743	2927135	3845070	2138347	2949879	4826710	2120918	4195258	944674	1340981	1027177	1761021	1250664	798095	915733	1364542	1705158	1429737	1387470	2048894	1722720	1833761	1299204	1561817	1046992	1608496
15872	187154	NA	malonate (propanedioate)	Lipid	Fatty Acid Synthesis	LC/MS Polar	867	141-82-2;26522-22-85-0	C00383	HMDB00691	12758279	15788943	15264856	13810383	15199548	13694627	13320642	17601424	10887872	8447956	13912440	13353296	15485718	25313290	13320642	14766924	11622785	15419355	16509572	8386907	15574564	14184280	14541714	9783818	8365917	11875087	9382007	10982971	13897911	12492859	16173044	13174664	11754938	11468835	11200863	11470515	14067354	12364616	10589089
37059	5149	NA	malonylcarnitine	Lipid	Fatty Acid Synthesis	LC/MS Pos	22833583	853728-01-5		HMDB02095	57783	362704	478906	364645	196685	289769	646683	95915	767773	451657	427161	86488	243702	746234	419037	422563	187278	379318	104174	325519	119745	310364	297028	171476	273387	36770	269723	272286	199213	445635	301304	20903	113667	66932	285833	217594	374375	197731	262511
15586	20367	NA	maltose	Carbohydrate	Glycogen Metabolism	LC/MS Polar	10991489	6363-53-7	C00208	HMDB00163	3385520	1328549	5731336	4199065	1509178	827950	1954036	4339564	3901399	353787	8810879	698579	1119615	3502751	5941615	4739068	3066463	537591	565569	310181	871058	702373	418698	1150073	2900014	896313	3036514	2586797	3547077	2731773	472188	367983	1449280	738849	1442986	650620	1304092	152566	1352014
44688	4501	8.175422667	maltotriose	Carbohydrate	Glycogen Metabolism	LC/MS Neg	439586	1109-28-0	C01835	HMDB01262	136587	NA	690854	1033291	168106	39840	1629075	1976267	2581291	170503	3426280	356246	NA	NA	1357452	2502747	1124017	128442	NA	113600	12278	344015	478918	1184523	352323	513050	1647844	722871	955074	1758318	374956	426910	1635098	1245538	1700804	318214	1604938	384299	2072375
15335	19634	NA	mannitol	Carbohydrate	Fructose, Mannose and Galactose Metabolism	GC/MS	6251	69-65-8	C00392	HMDB00765	101560	93208	179001	1641506	529281	93049	174774	175411	472552	677246	91940	97960	115851	60468	1524999	107210	114162	78910	66009	116303	209306	364103	99316	63468	61153	62968	101838	60597	NA	NA	83984	62596	70092	1097849	54055	NA	57267	68064	87931
48153	984785	NA	mannose	Carbohydrate	Fructose, Mannose and Galactose Metabolism	LC/MS Polar	18950	3458-28-4	C00159	HMDB00169	5712904	13516570	5825692	6725146	7715998	8142038	7173070	6498098	12874800	6859606	9587307	11850220	15702455	18204590	11007897	15441389	16880734	9832745	10376742	20137662	17710192	14844502	4630990	16000746	15678741	13080439	11829204	13391868	10708551	20538286	13233582	16877226	18661262	17676822	14832110	19676214	23101548	14804554	16531372
1121	524189	NA	margarate (17:0)	Lipid	Long Chain Fatty Acid	LC/MS Neg	10465	506-12-7		HMDB02259	77100152	204150848	144146912	139857504	125103832	102982784	79119680	61577696	33801116	74121872	88081056	122667224	100843656	144473408	128948760	102727888	NA	97250352	146008896	96368968	231709568	83805712	51171112	66896612	215835712	133714632	190325296	77138128	80012856	84634376	60512652	74629304	204109728	273133632	132940448	135404240	106732136	83487456	87969488
1302	103110952	NA	methionine	Amino Acid	Methionine, Cysteine, SAM and Taurine Metabolism	LC/MS Pos	6137	63-68-3	C00073	HMDB00696	433621152	395814784	280979296	475659136	268970528	488408000	391329856	278164480	258894768	299616608	503640480	347130816	381868224	324086560	324760480	302010944	414305280	426361568	275380896	374926176	382886752	365805984	333604704	374950112	271331008	257986048	253586224	314013312	312894432	244215024	279652928	400458848	370082656	262002208	285911104	288082720	299616608	299043072	208699424
44878	29953	NA	methionine sulfone	Amino Acid	Methionine, Cysteine, SAM and Taurine Metabolism	LC/MS Polar	69961	820-10-0			168479	448459	407435	563869	307048	169885	631823	195134	479381	213265	NA	271400	391175	NA	370069	357562	485880	117109	NA	371156	265530	NA	319436	166477	63831	NA	101220	NA	98575	182534	NA	187856	NA	111345	NA	68928	80226	243748	84878
18374	250750	NA	methionine sulfoxide	Amino Acid	Methionine, Cysteine, SAM and Taurine Metabolism	LC/MS Polar	158980	3226-65-1	C02989	HMDB02005	1812593	1521517	1325212	2026779	20781772	3643597	1615850	1141285	1060444	840509	1895790	992157	1374204	1059810	902911	1106524	1406194	1217502	1702154	1168286	1048198	2250039	1180934	1277235	643844	995748	560636	1152734	970044	915095	1496007	1676336	707037	538233	1013123	591995	1260418	1115431	695814
46144	2319	NA	methyl glucopyranoside (alpha + beta)	Xenobiotics	Food Component/Plant	LC/MS Neg					574359	1002718	210974	201013	486547	547920	5311323	134254	767081	1576313	1031880	263462	348134	111355	121227	145725	394635	16917170	83811	214349	191892	108322	99941	13597	125313	1446886	49906	41024	297042	19625	59796	60928	109088	NA	93347	34775	NA	3141426	124008
1584	22649	7.287927739	methyl indole-3-acetate	Xenobiotics	Food Component/Plant	LC/MS Pos	74706	1912-33-0		HMDB29738	216071	229546	215522	986115	183466	638529	669457	1248216	500174	575766	1599309	1657701	680365	982052	584329	985834	1136030	893227	793282	655977	1125390	774459	626952	1074845	403076	976180	343495	668869	508744	644452	1211999	767482	9745058	447675	592088	835248	1810957	660578	1064540
48429	18756	3.659503341	methyl-4-hydroxybenzoate sulfate	Xenobiotics	Benzoate Metabolism	LC/MS Neg					6245552	25230524	2231567	1638552	15926155	27230838	14785574	2985841	5930505	10021222	5356620	5146651	3764022	5867570	3490549	3433420	10368403	143219	14040623	3428129	4083751	3343535	13606451	1510382	10513686	106775	9231321	1155661	153832	34760	8777211	11624526	626607	19349130	1094847	6062919	17426366	5715320	10822460
15745	80878	NA	methylsuccinate	Amino Acid	Leucine, Isoleucine and Valine Metabolism	LC/MS Polar	10349	498-21-5		HMDB01844	938342	851063	1019826	1170713	852728	1302286	594074	586035	657934	442398	692936	724302	504104	404875	491487	659411	763095	444459	805277	406290	674443	559342	559947	354655	306853	378674	319672	360815	420138	363915	223543	313324	721315	284334	499164	458867	279660	390445	311479
34109	80130344	NA	metoprolol acid metabolite*	Xenobiotics	Drug	LC/MS Pos	62936	56392-14-4			NA	NA	NA	NA	NA	NA	NA	NA	NA	NA	NA	NA	NA	NA	NA	NA	NA	NA	NA	NA	NA	NA	NA	NA	NA	NA	NA	NA	NA	NA	NA	NA	NA	NA	NA	NA	NA	NA	NA
1124	1516005	NA	myo-inositol	Lipid	Inositol Metabolism	LC/MS Polar	892	87-89-8	C00137	HMDB00211	6646161	4982952	6686340	5160036	6543218	5102492	5419513	6194169	8623310	6812527	8970294	5619879	3861019	3887788	9894295	6747470	6726386	10293532	5464389	3373168	4507486	5303030	4669902	3553633	3739804	4571672	3248125	3385327	4867174	3808675	4384414	3965976	4696756	3499359	3187865	2351902	4168097	5192521	3265435
1365	72548024	NA	myristate (14:0)	Lipid	Long Chain Fatty Acid	LC/MS Neg	11005	544-63-8	C06424	HMDB00806	198152672	752094784	640065280	315903584	290753280	324676160	222375664	173425696	208882864	304168992	214346096	385005120	390638240	515243200	578412160	413545216	569518016	351852320	415517312	425680320	490326432	231931632	218680032	353867520	1144795136	635295936	548608576	336401184	384288672	233070352	292061184	214521184	425680320	1208249216	513501312	456726240	467678080	241011280	528973984
32418	249487	NA	myristoleate (14:1n5)	Lipid	Long Chain Fatty Acid	LC/MS Neg	5281119	544-64-9	C08322	HMDB02000	6075666	53860952	40605392	17480264	2383552	4588505	2547628	3525691	395248	11817109	4501312	34348516	50732288	289409184	42969504	25009706	86149656	23520838	6408855	29540724	59446496	11448125	1507763	16724233	109787152	29540724	63317312	2773974	7854606	2426139	2369081	17596178	32956794	152171152	55301808	47095804	28423504	715127	130478088
47154	59393	NA	myristoleoyl sphingomyelin*	Lipid	Sphingolipid Metabolism	LC/MS Polar					NA	117331	174055	172706	249819	333795	224498	233929	379299	315740	318255	255295	172971	NA	382723	330659	211750	372813	NA	362109	236733	169854	187629	316015	199459	211972	200697	158853	333895	199583	NA	226274	216784	NA	174194	NA	318221	197871	244176
48182	11196	NA	myristoleoylcarnitine*	Lipid	Fatty Acid Metabolism(Acyl Carnitine)	LC/MS Pos		889848-55-9			572758	3126666	272376	1961516	696255	864212	886737	287118	581063	455159	1087314	2158782	1653733	4789108	834369	1839519	270469	1274124	423070	899058	2354867	NA	129724	1196513	4332447	74525	1068262	510807	1895669	219346	709315	552700	1615481	6203650	673670	1500577	459272	309657	331567
42463	407057	NA	myristoyl sphingomyelin*	Lipid	Sphingolipid Metabolism	LC/MS Polar	11433862				1253648	1275021	1726022	1421698	1134722	1926056	1879186	1609089	2063166	1800796	1798053	1605202	1602197	1244824	1851489	1803467	1405354	1456377	767620	1885553	1945687	1036509	1260458	1574461	1290943	1510890	1493318	1504951	1497509	1285048	634141	1368585	1956276	628167	803617	553636	2195580	983611	1879609
33952	8680	NA	myristoylcarnitine	Lipid	Fatty Acid Metabolism(Acyl Carnitine)	LC/MS Pos	53477791	18822-89-4		HMDB05066	NA	1076766	253583	572343	664035	490063	273816	247580	170434	NA	392932	481123	392689	869661	248636	656017	62068	534051	240846	344998	391545	NA	182149	309840	1314413	NA	386904	87837	2008337	94622	293345	215059	299149	1530132	368799	509095	117627	208022	294497
31536	257	NA	N-(2-furoyl)glycine	Xenobiotics	Food Component/Plant	LC/MS Neg	21863	5657-19-2;5657-19-2		HMDB00439	4294907	157578	685432	316906	414845	157404	7536567	1652278	641094	112290	457188	10533576	934385	84505	508358	593264	194636	448975	3346608	241301	619774	388324	486312	230047	135433	169714	119112	73383	400889	256210	263967	151664	141754	NA	116837	61463	65662	222501	51114
40469	2334432	13.62574553	N1-Methyl-2-pyridone-5-carboxamide	Cofactors and Vitamins	Nicotinate and Nicotinamide Metabolism	LC/MS Pos	69698	701-44-0	C05842	HMDB04193	24027004	30332498	24067002	38743732	227048160	24636592	30256970	20252160	41448872	39190052	62692752	27751260	51759552	40640968	28071736	48911540	30223376	26012424	23500282	29921372	52433292	25152054	53766760	22429804	39036872	36283436	30214422	31748994	17692672	37925548	66107792	12467231	38349192	16296180	25216166	10914892	81352584	37411688	60224832
15650	779732	NA	N1-methyladenosine	Nucleotide	Purine Metabolism, Adenine containing	LC/MS Pos	27476	15763-06-1	C02494	HMDB03331	4648007	1662394	2994624	4119677	779732	2357241	4004727	4346835	5080216	3379191	4033240	5797838	3750685	3049780	6833569	3918372	6939039	6567821	6375138	4814820	3370541	6163869	5000011	4707355	6200122	5186445	2418006	4220517	3819046	7455972	8732644	5943865	4991469	4253967	5664015	6392964	5975236	4303556	3867447
31609	260883	33.09022541	N1-methylguanosine	Nucleotide	Purine Metabolism, Guanine containing	LC/MS Pos	96373	2140-65-0		HMDB01563	703366	504161	688156	982126	901312	706418	512693	794117	552769	408710	788252	856996	749226	821559	583346	784154	810705	811749	775663	759140	855985	581509	670516	663709	663026	517474	440180	594549	606890	436495	632632	363260	901004	573680	519795	446197	664187	535728	581702
35137	236489	NA	N2,N2-dimethylguanosine	Nucleotide	Purine Metabolism, Guanine containing	LC/MS Pos	92919	2140-67-2		HMDB04824	939220	1142954	1385780	1692194	1257608	1171691	795086	1577297	1182966	715567	1163646	895796	1460694	1215002	893994	853155	1104480	860769	1049458	1170870	1578646	607353	903168	1039998	742756	535743	545085	633408	856099	923510	667000	611818	1129074	565082	673116	548249	1037345	502374	541488
43591	5809	NA	N2,N5-diacetylornithine	Amino Acid	Urea cycle; Arginine and Proline Metabolism	LC/MS Neg	10398396	39825-23-5			162836	42892	93000	141325	96637	73670	63637	83275	294329	180571	107387	91510	97663	47341	106229	88885	114627	121364	67005	115100	104468	NA	68059	62919	109186	NA	NA	NA	NA	39866	NA	91652	NA	NA	92624	NA	NA	120047	70478
36751	15614	NA	N2-acetyllysine	Amino Acid	Lysine Metabolism	LC/MS Pos	92907	1946-82-3	C12989	HMDB00446	77994	NA	219726	1446603	304899	NA	NA	614729	NA	87763	1802425	553780	NA	85142	NA	119508	NA	NA	443326	NA	NA	589917	NA	785278	321947	74792	NA	NA	NA	NA	NA	282026	857834	232373	238902	1054667	1114978	156512	NA
35133	9836	39.3720824	N2-methylguanosine	Nucleotide	Purine Metabolism, Guanine containing	LC/MS Neg	3035422	2140-77-4		HMDB05862	156114	165549	159149	207565	134529	165446	219880	168713	133736	NA	175983	207691	158734	223799	NA	171166	225961	204412	100737	164416	161323	214863	182089	222823	182413	167231	NA	155883	167575	207464	185217	NA	76065	219865	176728	270379	237062	211585	NA
35130	25810	NA	N4-acetylcytidine	Nucleotide	Pyrimidine Metabolism, Cytidine containing	LC/MS Pos	107461	3768-18-1		HMDB05923	398851	NA	699142	NA	42868	NA	361641	NA	635632	209587	NA	NA	760024	600501	447097	839206	1271777	828170	339335	700505	NA	NA	1802976	698549	495015	NA	374238	NA	715577	1781528	1601466	851098	589104	610760	499874	288613	334613	554086	80554
36752	2922589	NA	N6-acetyllysine	Amino Acid	Lysine Metabolism	LC/MS Pos	92832	692-04-6	C02727	HMDB00206	10431353	10188363	10247665	17674912	10366923	13292241	12345929	10400588	14323905	7823210	11660217	9888435	9028281	5271938	8310748	10965374	13867516	9738464	9202534	16700732	9365593	9617880	10426773	9845954	9517172	7215520	7793808	7410779	7345136	7688626	7428875	9028281	9813027	7778818	7168321	6672049	8586610	9753628	6790658
35157	25936	NA	N6-carbamoylthreonyladenosine	Nucleotide	Purine Metabolism, Adenine containing	LC/MS Pos	161466	24719-82-2		HMDB41623	NA	172027	309140	495035	256122	177301	NA	269197	132456	158327	289888	201857	243015	96653	190003	49663	278423	233316	224875	202988	238469	NA	124517	NA	48925	177341	NA	83685	102003	52864	NA	177146	170245	75500	NA	111809	105884	76081	117933
37114	8143	NA	N6-methyladenosine	Nucleotide	Purine Metabolism, Adenine containing	LC/MS Pos	102175	1867-73-8		HMDB04044	1590087	1182835	688304	1576101	3138312	2472091	859020	1868970	460244	123152	863454	474439	769336	868351	598941	2636132	310744	975504	848006	547656	902355	132522	NA	118400	410605	157623	1309788	54841	1070342	171945	195779	64706	115544	55788	NA	86234	64452	NA	23926
48130	22948	NA	N6-succinyladenosine	Nucleotide	Purine Metabolism, Adenine containing	LC/MS Pos		4542-23-8		HMDB00912	197943	270525	270525	311321	490920	294144	143850	282053	256331	349025	317726	332020	254033	234193	408009	326038	316893	343382	286768	162917	344590	205831	137571	243815	252353	171053	22948	289477	205907	194637	308073	214051	340548	78834	159139	146536	279843	107563	156233
1498	509047	NA	N-6-trimethyllysine	Amino Acid	Lysine Metabolism	LC/MS Pos	440120	23284-33-5	C03793	HMDB01325	2177787	5153752	2124219	3036824	1696003	2260800	1938594	3018677	2239574	2270277	2072187	1897664	2899316	2576880	1893311	1936984	3279136	1942628	2987342	2519252	2590133	1806266	1639950	1508531	1939141	1298785	1940548	2225267	879428	1216154	2589894	1856968	3457322	1533886	932741	922566	1349785	1688962	1327332
43255	17327	NA	N-acetyl-1-methylhistidine*	Amino Acid	Histidine Metabolism	LC/MS Pos					822757	664791	1142660	3145807	1049363	652437	655850	1813697	340080	520247	1845628	1758403	1091395	1502056	401875	538424	644682	435661	1056509	25593	1157351	776736	568959	741707	589073	156170	222889	414172	571494	477334	545383	550829	764555	345411	70460	751812	911904	934710	59603
43256	2184	NA	N-acetyl-3-methylhistidine*	Amino Acid	Histidine Metabolism	LC/MS Neg	193270	37841-04-6			14103	133025	55290	171168	42252	63312	NA	10583	NA	NA	226517	62956	81917	182998	NA	NA	NA	8819	NA	NA	26600	NA	NA	28859	NA	NA	NA	NA	NA	NA	NA	NA	NA	NA	NA	NA	58495	24756	NA
1585	5194299	NA	N-acetylalanine	Amino Acid	Alanine and Aspartate Metabolism	LC/MS Polar	88064	97-69-8	C02847	HMDB00766	10727788	12479310	11427262	13389973	13296075	13539879	10573045	13002623	11050634	8898674	14139497	14031309	17075682	13381185	12548648	11452309	11437947	11549039	10595487	10927178	17937138	10289903	10387558	10724360	10579386	8328696	7808206	7435653	9682602	9687114	10707926	9718444	12791945	7206791	7918108	9466398	10893684	9471411	8765674
45404	355	NA	N-acetylalliin	Xenobiotics	Food Component/Plant	LC/MS Neg					48333	NA	NA	1789759	319688	204226	235814	109094	102208	44070	129662	50017	43771	34485	512001	NA	NA	197917	72606	265129	NA	158807	157024	NA	36580	NA	NA	34323	28362	NA	77364	135166	NA	NA	NA	NA	84661	NA	118245
33953	153408	NA	N-acetylarginine	Amino Acid	Urea cycle; Arginine and Proline Metabolism	LC/MS Pos	67427	155-84-0	C02562	HMDB04620	8175153	3381100	4233923	6481921	2261207	7579312	2316619	3857369	2178187	2157176	6611713	6977346	3099588	3881846	3085791	2199668	2736988	2298972	4005794	1206007	2971838	5874642	1831198	2555801	2823398	1510824	1148552	2236394	1583972	2271637	2063465	3093139	2831360	1287149	2239796	3185093	4056023	3002399	1192803
22185	22224	NA	N-acetylaspartate (NAA)	Amino Acid	Alanine and Aspartate Metabolism	LC/MS Pos	65065	997-55-7;997-55-7	C01042	HMDB00812	585978	703289	977406	1257280	1077154	937818	879414	1333728	794580	636686	854076	737559	647276	536100	720388	800508	890022	792174	839927	433856	1042611	589901	1029731	459686	689425	750617	720702	717855	330832	588935	626272	539827	716154	488321	466611	412828	224084	334263	379681
35665	29506	30.27709929	N-acetyl-aspartyl-glutamate (NAAG)	Amino Acid	Glutamate Metabolism	LC/MS Pos	5255	3106-85-2	C12270	HMDB01067	208273	480727	434323	704513	364124	654460	318119	339303	398228	326703	405517	371653	434458	297289	400644	370615	935729	594186	196044	237298	373717	287049	502868	222431	471559	349473	333731	218169	211495	187410	288572	268954	459465	262592	279122	433132	336750	436022	436166
37432	3269123	36.3971268	N-acetyl-beta-alanine	Nucleotide	Pyrimidine Metabolism, Uracil containing	LC/MS Pos	76406	3025-95-4	C01073		7873048	6898825	11078970	15902199	5825512	8506732	9846974	8584507	9016791	9062136	6517759	7535984	12598032	5912209	8169493	8187977	15579069	7203044	8160879	12272433	12204687	9801644	15978529	6227414	7081635	5851386	5025134	11813046	8573543	8985760	9174238	5930597	9801644	6514380	7089093	11146635	13402077	6977505	9011423
43488	250637	13.55993178	N-acetylcarnosine	Peptide	Dipeptide Derivative	LC/MS Pos	9903482	56353-15-2		HMDB12881	4718205	3833873	3648169	3657043	8276223	6338645	3575805	4783719	3444217	1765859	2863588	7986421	3815300	3888882	3435248	4299318	4082057	2483545	3631576	4916062	4086197	2184472	4253258	1788850	1552800	3125552	2347712	3370680	2951437	3082099	2650785	2147433	1982735	2893136	1147081	1340058	2024401	4969477	3145849
48434	2277	NA	N-acetylcitrulline	Amino Acid	Urea cycle; Arginine and Proline Metabolism	LC/MS Neg	656979	33965-42-3	C15532	HMDB00856	420275	68871	133625	1332457	106918	595301	NA	227968	16165	90053	603299	406051	25021	148648	77528	12914	90053	35066	109540	42773	100003	259263	50972	112010	143850	NA	72842	188327	NA	93365	60285	115128	73052	NA	49372	51770	167050	127585	32894
15720	11918	NA	N-acetylglutamate	Amino Acid	Glutamate Metabolism	LC/MS Pos	70914	8/3/5817	C00624	HMDB01138	958642	296064	406828	522047	191474	493245	565975	683677	316859	139987	607832	625275	474759	201732	580697	376829	680745	644832	382023	666642	380953	744542	463797	535328	380634	309840	300796	NA	394204	446891	470313	748869	106088	282192	315812	520440	166202	NA	173090
33943	15546	NA	N-acetylglutamine	Amino Acid	Glutamate Metabolism	LC/MS Pos	182230	2490-97-3	C02716	HMDB06029	2590372	4133398	8055045	7911454	2700584	2269870	3375403	4066962	NA	665588	2920807	4608379	3333640	3749765	2008813	1223073	3489569	2888619	NA	886858	5369463	234156	2642084	6307749	618919	1941961	2575676	2526561	6215999	655916	1330985	2336611	2216402	1975043	383923	2162653	5672294	1233508	1424460
27710	257072	NA	N-acetylglycine	Amino Acid	Glycine, Serine and Threonine Metabolism	LC/MS Neg	10972	543-24-8		HMDB00532	1540800	3692100	2285670	1677472	2631332	2732197	2068012	2586684	861558	2867783	2869202	2165278	6056081	3941882	2269807	2165582	647793	3277639	1375589	1198557	4597709	1075921	2423646	3118966	3563809	1936901	2244808	1529087	2726857	2232226	842486	1936901	8661507	2793392	1090896	4030721	1005405	1131569	1071672
48679	7286	NA	N-acetylhistamine	Amino Acid	Histidine Metabolism	LC/MS Pos	69602	673-49-4	C05135	HMDB13253	NA	46364	NA	127241	NA	NA	244260	NA	46762	NA	NA	NA	NA	NA	NA	NA	NA	NA	NA	643263	129685	NA	NA	NA	NA	NA	NA	NA	21201	NA	NA	NA	NA	NA	NA	NA	NA	NA	NA
33946	2558	NA	N-acetylhistidine	Amino Acid	Histidine Metabolism	LC/MS Neg	75619	39145-52-3	C02997	HMDB32055	NA	65839	39007	42149	67952	20394	9622	103381	43453	56046	76845	95104	58422	63418	67583	63231	63442	31813	13139	25451	14660	NA	81248	27454	7556	NA	14262	46588	97636	NA	NA	NA	68390	NA	NA	NA	72142	59838	19629
33967	7975	28.21260319	N-acetylisoleucine	Amino Acid	Leucine, Isoleucine and Valine Metabolism	LC/MS Neg	2802421	3077-46-1			265824	169680	180120	307485	224337	260047	212364	128645	150994	112812	184810	177909	145197	214154	124343	178534	169207	191378	98276	164748	199117	53857	107072	127632	137731	68935	134483	133523	140036	127606	178611	185182	117331	77948	73630	70740	119057	193943	122524
48757	6999	NA	N-acetylkynurenine (2)	Amino Acid	Tryptophan Metabolism	LC/MS Pos					263231	83955	24410	313387	NA	372856	NA	122354	NA	68082	57249	374500	241355	104358	NA	NA	NA	NA	60880	NA	233039	192957	83814	124355	39334	NA	80602	50457	185412	237365	142139	27894	194476	NA	NA	111003	78586	96816	NA
1587	19131	NA	N-acetylleucine	Amino Acid	Leucine, Isoleucine and Valine Metabolism	LC/MS Neg	70912	1188-21-2	C02710	HMDB11756	341611	170220	151649	455202	315508	472517	255458	220440	179861	96376	380292	318371	180295	204053	147091	170727	176415	198044	134203	160858	233297	247405	164850	213191	158525	56645	156417	118566	247943	158696	269159	261267	149991	61037	105513	100048	126252	216057	154051
1589	72820	NA	N-acetylmethionine	Amino Acid	Methionine, Cysteine, SAM and Taurine Metabolism	LC/MS Neg	448580	65-82-7	C02712	HMDB11745	1250046	1137762	1479879	1271496	905774	1116948	867532	1235312	991846	601033	1551530	944409	1727393	945886	1024216	1045214	1048561	1096342	662119	826255	2301132	673479	1087711	988266	1197425	673410	877476	654098	958773	795131	983291	895712	1044950	745457	924975	956328	1200746	866815	901846
32377	53357	NA	N-acetylneuraminate	Carbohydrate	Aminosugar Metabolism	LC/MS Polar	439197	131-48-6	C00270	HMDB00230	504291	505395	1231518	607820	312656	578824	485796	434948	719826	205085	1210596	449647	528650	562760	548829	410213	667570	461083	319401	331748	593305	648106	403234	461916	934698	528466	819061	458250	1119460	530432	682193	524122	1241815	358701	700741	611174	834055	175984	692844
33950	46224	NA	N-acetylphenylalanine	Amino Acid	Phenylalanine and Tyrosine Metabolism	LC/MS Neg	74839	2018-61-3	C03519	HMDB00512	420909	218717	211790	729561	377588	316444	266424	359465	268987	149493	411192	395862	274805	304231	213614	344484	240719	266860	147963	181090	419490	282046	146896	232589	236526	117327	234828	203521	317023	223566	302366	203521	154137	65042	136704	124885	253828	388569	152465
37496	52472	NA	N-acetylputrescine	Amino Acid	Polyamine Metabolism	LC/MS Pos	122356	18233-70-0	C02714	HMDB02064	583044	616977	243854	252371	1124578	940094	827545	460957	735214	NA	1331392	1350465	891891	481355	754657	530312	2227702	1468866	2281176	1187607	334913	1059662	711746	363870	1161010	NA	73985	875746	296797	1600133	1977422	1177059	2068710	1188405	1111828	252738	1027425	498416	1114811
37076	4337004	NA	N-acetylserine	Amino Acid	Glycine, Serine and Threonine Metabolism	LC/MS Polar	65249	97-14-3		HMDB02931	9702933	12861406	10666987	18110700	11679692	11066631	11723603	11194075	10235064	7711459	15641756	11689866	14546963	11629944	11385685	10534610	13355688	13923796	8719614	9991798	17055992	9960348	12106524	12366181	12545259	10024740	8066017	6109502	10837295	9128761	11890203	10477162	14294481	7131307	6841866	8251002	12994231	9626812	8245691
48187	42731	NA	N-acetyltaurine	Amino Acid	Methionine, Cysteine, SAM and Taurine Metabolism	LC/MS Polar	159864				380071	235075	170826	531896	330260	220946	NA	382992	NA	243387	412088	NA	285876	422995	398467	NA	382939	141881	132075	NA	559171	265089	NA	NA	330134	NA	NA	NA	106154	112243	623172	111890	617312	229111	NA	NA	NA	202856	NA
33939	812366	26.86629818	N-acetylthreonine	Amino Acid	Glycine, Serine and Threonine Metabolism	LC/MS Neg	152204	17093-74-2	C01118		1894762	3645120	3397657	4072783	4165204	4532086	2872584	3358470	3152104	3288911	3706329	3465517	3545957	3880964	2960966	2603603	3817409	2425064	1769594	2905174	4587478	2037684	3794647	2700843	2205058	2335745	2290555	2357606	2744589	2007136	1710209	812366	3951342	1135016	1561662	1685383	3119994	3265290	1811923
33959	4800	25.47052236	N-acetyltryptophan	Amino Acid	Tryptophan Metabolism	LC/MS Neg	700653	1218-34-4	C03137	HMDB13713	126295	198337	90544	263554	174799	210361	203368	160933	241301	71200	111973	244762	90285	115855	99441	234247	148058	167708	54934	104315	155774	99962	67507	104858	101443	NA	135083	156340	155425	101894	184292	56631	72426	25611	44150	61397	92979	169382	89655
32390	13932	NA	N-acetyltyrosine	Amino Acid	Phenylalanine and Tyrosine Metabolism	LC/MS Neg	68310	537-55-3		HMDB00866	268668	162767	147759	350040	248752	240495	163979	209631	130250	99654	354967	402667	199844	173362	127990	138509	120769	170418	87427	83492	246718	138307	94501	115142	144987	35413	120692	99721	134310	135364	164230	129117	69466	75135	97964	85144	113937	211106	108530
1591	111071	47.68370905	N-acetylvaline	Amino Acid	Leucine, Isoleucine and Valine Metabolism	LC/MS Neg	66789	96-81-1		HMDB11757	410934	419633	422843	612248	515239	486916	383869	429085	469967	305689	477970	450235	464987	369127	433313	452613	467120	424125	310070	433967	532210	313934	396405	347837	350147	224442	363107	302290	380359	262795	419001	332895	429899	252477	245505	305157	416604	355028	346400
12122	1004269	NA	naproxen	Xenobiotics	Drug	LC/MS Neg	156391	22204-53-1	C01517	HMDB01923	NA	NA	NA	NA	NA	NA	NA	NA	NA	NA	56116912	NA	NA	56116912	NA	NA	NA	NA	56116912	NA	NA	NA	NA	NA	NA	NA	NA	NA	NA	NA	NA	NA	NA	NA	NA	NA	NA	NA	NA
1594	16852	NA	N-carbamoylaspartate	Nucleotide	Pyrimidine Metabolism, Orotate containing	LC/MS Polar	93072	923-37-5	C00438	HMDB00828	902302	743974	574769	845899	402163	594523	872123	1380979	656872	629462	1054394	739381	1344436	NA	1342596	543824	1187541	1142906	546155	459726	1276661	223697	96035	316950	NA	349503	227642	261686	229520	578854	494889	133114	849054	1054820	681935	NA	147620	NA	348777
43249	18394	NA	N-delta-acetylornithine	Amino Acid	Urea cycle; Arginine and Proline Metabolism	LC/MS Neg	9920500				707433	1177177	1216912	1086788	1576838	638494	1002929	1121959	6497263	1949733	319057	344231	962617	67933	947834	1693430	1501692	1369797	214065	2447521	653978	324620	1289761	344231	258157	336370	346250	312864	221586	34936	263028	271709	305023	37672	181812	72876	162738	1649701	582543
47153	33552	NA	nervonoyl sphingomyelin*	Lipid	Sphingolipid Metabolism	LC/MS Polar		94359-13-4			NA	1222082	895133	873091	1056493	936401	764642	705333	525290	681107	765320	892875	1057762	1013331	640525	821376	823229	723105	NA	500395	846022	NA	1265180	753628	986587	571334	932756	1210097	954962	1164586	NA	936749	902588	NA	NA	NA	1098595	931097	648554
33080	273464	NA	N-ethylglycinexylidide	Xenobiotics	Drug	LC/MS Pos	24415	7728-40-7	C16561	HMDB60656	NA	NA	NA	NA	NA	NA	NA	NA	NA	NA	NA	NA	NA	NA	NA	NA	NA	NA	NA	NA	NA	NA	NA	NA	NA	NA	NA	NA	NA	NA	NA	NA	NA	NA	NA	NA	NA	NA	NA
2829	675838	NA	N-formylmethionine	Amino Acid	Methionine, Cysteine, SAM and Taurine Metabolism	LC/MS Neg	439750	4289-98-9	C03145	HMDB01015	2100057	1996144	2416496	2808813	1530601	2570895	1811615	2473367	2060260	1825912	2031223	2058203	3223280	1810347	2006317	1997263	2174971	2597704	1727413	2079557	3624342	1886972	1994022	1591028	2042211	1483458	1456642	1305368	1749042	1441598	1836423	1385461	2164989	1150233	1639408	1496526	1794430	1538522	1394922
594	1986354	28.82396441	nicotinamide	Cofactors and Vitamins	Nicotinate and Nicotinamide Metabolism	LC/MS Pos	936	98-92-0	C00153	HMDB01406	22745998	11995860	46857396	28607628	20154108	16916790	27818058	24154630	27694608	9032564	52284860	18016076	15705889	24154630	22664482	19985552	24149200	7579465	9293622	11822032	19138900	16365633	15606379	22275532	38160728	20735616	22493126	21692096	34906500	23798328	18356388	11102059	48759020	29424142	18806788	18472608	30770466	5564341	22915904
34598	569640	NA	nifedipine	Xenobiotics	Drug	LC/MS Pos	4485		D00437,C07266		NA	NA	NA	NA	NA	NA	NA	NA	NA	NA	NA	NA	NA	NA	NA	NA	NA	NA	NA	NA	NA	NA	NA	NA	NA	NA	NA	NA	NA	NA	NA	NA	NA	NA	NA	NA	NA	NA	NA
32462	16007	NA	N-linoleoylglycine	Lipid	Fatty Acid Metabolism(Acyl Glycine)	LC/MS Neg	6433346	3/6/2764			NA	NA	NA	165843	NA	113248	41448	145661	NA	NA	143594	100498	NA	NA	NA	64204	NA	484409	NA	59156	111270	NA	76100	81876	387805	232538	NA	NA	NA	NA	NA	NA	184988	NA	80670	65115	69728	NA	44451
37431	59178	NA	N-methyl proline	Amino Acid	Urea cycle; Arginine and Proline Metabolism	LC/MS Pos	557	475-11-6			26396962	114653848	16510562	10854948	15405218	43383860	35260868	8525749	36054676	92062888	110235432	3479533	15920736	7885844	26705372	5887653	56165928	177270288	5989749	4658532	17831112	16038482	5789486	1595239	5863317	223805408	4152464	2219480	28644146	1087673	4023533	7564654	852121	3107842	16101104	7330395	4749273	151857504	3063927
47101	1344744	22.68310977	N-methylpipecolate	Xenobiotics	Chemical	LC/MS Pos	11862129;11286529	41447-17-0			11918753	7072705	5864506	11039616	2633246	9267542	26621158	16105843	17105992	23487224	11728252	28332488	23611180	3766070	27531438	20092306	12337010	16388644	19082604	6156100	16419368	3598232	5583216	2852890	4122843	3121193	2738809	4071551	4381524	10639464	20885578	13938970	4900448	3710622	3137374	1882751	6692832	6177708	10600093
43502	2464	NA	N-octanoylglycine	Lipid	Fatty Acid Metabolism(Acyl Glycine)	LC/MS Neg	84290	14246-53-8		HMDB00832	NA	NA	NA	19669	NA	NA	NA	14488	NA	NA	NA	NA	NA	NA	NA	NA	NA	NA	NA	NA	NA	NA	27469	NA	NA	NA	NA	8761	56193	NA	7482	NA	28356	NA	NA	61276	NA	20416	NA
39732	18068	NA	N-oleoyltaurine	Lipid	Endocannabinoid	LC/MS Neg	6437033	52514-04-2			NA	54674	NA	41627	NA	NA	NA	NA	NA	NA	257412	NA	97556	NA	NA	235629	NA	69464	NA	58532	110529	NA	NA	NA	149134	32303	NA	NA	NA	NA	NA	NA	115981	NA	NA	80429	40004	NA	NA
1356	340628	NA	nonadecanoate (19:0)	Lipid	Long Chain Fatty Acid	LC/MS Neg	12591	646-30-0	C16535	HMDB00772	5228529	10714483	13510034	11232595	4406607	8989849	5777506	5959198	3684556	6102065	7845141	10361627	5461047	6357019	7063596	7375748	NA	5901931	6713460	8090366	15493402	6311480	4247325	6188457	8013039	8100880	13689722	4346795	6167277	4231688	4278123	7293511	24831752	10120482	7168626	6735238	7334351	5950233	6517515
43781	5212358	NA	norbenzoylecgonine*	Xenobiotics	Drug	LC/MS Pos					NA	NA	NA	NA	NA	NA	NA	NA	NA	NA	NA	NA	NA	NA	NA	NA	NA	NA	NA	NA	NA	NA	NA	NA	NA	NA	NA	NA	NA	NA	NA	NA	NA	NA	NA	NA	NA	NA	NA
42092	21766	16.66987431	N-palmitoyl glycine	Lipid	Fatty Acid Metabolism(Acyl Glycine)	LC/MS Neg	151008	2441-41-0			155331	996192	384927	624381	446989	516366	377149	80855	282242	274228	454496	642351	550572	1082334	278635	349907	434034	523809	184187	374919	519464	300384	204904	254731	822263	387272	429850	179885	398086	252362	129810	110554	567573	343814	361378	692205	511189	146148	248942
39835	20540	NA	N-palmitoyltaurine	Lipid	Endocannabinoid	LC/MS Neg		83982-06-3			NA	NA	NA	NA	NA	NA	90211	NA	NA	NA	180722	NA	44901	NA	NA	98350	NA	NA	NA	NA	NA	NA	NA	47552	NA	NA	NA	NA	NA	NA	NA	NA	NA	NA	NA	NA	NA	NA	NA
39730	4387	NA	N-stearoyltaurine	Lipid	Endocannabinoid	LC/MS Neg	168274	63155-80-6			NA	NA	48127	NA	NA	NA	NA	NA	46747	NA	78914	NA	NA	NA	53948	14633	NA	NA	NA	NA	NA	NA	NA	NA	NA	NA	NA	NA	NA	98710	NA	NA	62282	NA	NA	NA	NA	NA	NA
36845	2312	NA	o-cresol sulfate	Amino Acid	Phenylalanine and Tyrosine Metabolism	LC/MS Neg	11615528				205403	271256	89628	NA	62018	NA	111270	90275	111728	NA	323505	497579	180458	NA	337885	128197	14986	44006	294452	9906	75728	249046	NA	261616	99496	NA	238282	144169	NA	NA	10212	345447	2377448	NA	NA	NA	94123	179949	15585
36754	51755	NA	octadecanedioate	Lipid	Fatty Acid, Dicarboxylate	LC/MS Neg	70095	871-70-5		HMDB00782	593186	4342007	1604011	1265365	1406696	1144057	829890	1746877	638886	289529	1697102	1118791	1728513	826599	850028	2350774	828727	1221422	1427054	855547	1557741	499375	1122551	1089217	1450351	869253	1877744	330148	803629	862267	740294	1535456	4997539	879957	799764	956393	1208206	965364	836488
33936	601031	16.52343102	octanoylcarnitine	Lipid	Fatty Acid Metabolism(Acyl Carnitine)	LC/MS Pos	123701	3671-77-0	C02838	HMDB00791	5654578	12258723	4239362	26404384	5958151	6256705	8991145	4311997	10984106	11177796	9726201	17841636	19505820	29087394	15058968	14830716	6508814	8008080	5715329	16521663	14854955	3287060	1647254	9640359	14126083	5061529	29925062	11449233	4127378	5700228	7851637	6637504	13995282	27650296	7663159	19479186	10826801	4205606	8188879
1359	558364	NA	oleate (18:1n9)	Lipid	Long Chain Fatty Acid	GC/MS	445639	112-80-1	C00712	HMDB00207	1353770	5092468	3159295	3081079	1924996	2104124	2150149	2492008	1805405	2454858	2848386	4668290	3658341	6679988	3551281	3893216	2817018	2812363	1898520	3556874	4190732	2397567	1127996	3336312	8175792	5095060	4089590	2334755	3017533	1568340	1834380	2595713	6332638	9874481	3737976	4176460	3551281	2416523	2806888
38102	13650	15.9087138	oleic ethanolamide	Lipid	Endocannabinoid	LC/MS Neg	5283454	11-58-0;111-58-0		HMDB02088	713612	1379173	1170901	951677	931922	1493968	719379	531492	546936	1004000	1051826	959043	1100024	1576095	393713	1155513	1438893	971351	902499	843334	879983	842578	247164	779010	1951328	670753	1140125	739337	554326	222315	745568	523978	3036950	2653609	2302286	1613645	1772209	647203	1042140
37529	131879	NA	oleoyl sphingomyelin	Lipid	Sphingolipid Metabolism	LC/MS Polar	6443882	108392-10-5			1373000	877615	1226098	1301056	1143453	1041337	1157113	825612	865065	684977	1538064	936325	1277584	1485337	1372269	1216308	955937	977867	939974	939531	1520695	1431096	1016058	1545826	804120	1550241	1066303	799887	1367688	1038533	914398	987877	1019559	988166	769188	810531	1505018	1064772	643315
35160	179628	NA	oleoylcarnitine	Lipid	Fatty Acid Metabolism(Acyl Carnitine)	LC/MS Pos	6441392;53477789	38677-66-6		HMDB05065	2535816	5446566	1215492	6141371	5712256	3043516	2845957	5337409	1700521	759968	3950652	4497353	2958766	4605928	1650617	3976727	1213016	3729153	2374057	2649473	5033807	954950	2030294	2092927	8453551	1184445	3719256	1811088	13331909	630153	2465772	1819643	2519935	7889421	2664924	4485113	2026544	1586738	1819643
48424	92687	NA	oleoyl-linoleoyl-glycerol	Lipid	Monoacylglycerol	LC/MS Polar					921438	422042	560000	899441	714167	400222	840430	522214	502444	119428	617005	728285	480333	417738	898928	1640124	948123	637573	2074083	884057	304077	832756	900014	987338	732668	420363	910406	717862	1462385	1108025	1205830	811893	1663060	1516142	NA	656835	1005379	821716	947843
48303	12778	NA	oleoyl-linoleoyl-glycerophosphoinositol (1)*	Lipid	Lysolipid	LC/MS Polar					NA	151879	247114	219473	177675	229870	125034	453494	287984	NA	NA	NA	145701	127661	269940	234142	413191	211586	272112	322320	NA	363495	629178	403930	252562	338690	325047	286435	201966	291393	288488	519623	234706	174385	326334	227730	201888	293103	315283
46111	19265	NA	O-methylcatechol sulfate	Xenobiotics	Benzoate Metabolism	LC/MS Neg	22473				2894706	958418	615158	1087278	935183	260216	3004976	1871905	6624122	1259382	2118697	3691862	1199632	1902067	1032891	1691958	206359	941022	1566945	870804	938556	1087563	778273	664013	418308	279776	391456	396718	802474	154148	412679	455763	1430180	212861	165430	49212	391438	148439	610185
1493	177297	NA	ornithine	Amino Acid	Urea cycle; Arginine and Proline Metabolism	LC/MS Polar	6262	3184-13-2	C00077	HMDB03374	4943290	6520304	7051209	5137732	4783023	13905651	7199586	8436033	8386684	2787531	10056806	4831745	6695147	6794859	11987989	9389222	5454905	7401659	7216886	15134100	11710996	3229220	3525680	3846926	3656441	1788256	4108328	5593352	3458125	1496792	4675662	4884083	6028468	3081474	3215880	1205580	2748128	2223396	5889794
1505	795587	NA	orotate	Nucleotide	Pyrimidine Metabolism, Orotate containing	LC/MS Polar	967	50887-69-9	C00295	HMDB00226	3209760	2737758	2753658	5483481	2927395	3031412	2665284	4683148	3011165	1436076	4136349	1890104	3115207	1754232	3419593	5297668	3601526	2490603	2271240	2453341	3478043	3257544	2359490	2580695	3099924	2332956	3225166	2190927	2812803	2802065	3033707	2149095	3188318	2038991	1905765	2831840	2620609	1314286	2301714
35172	77546	NA	orotidine	Nucleotide	Pyrimidine Metabolism, Orotate containing	LC/MS Polar	92751	314-50-1	C01103	HMDB00788	306961	369545	639965	383827	431535	268011	285122	573288	429374	197735	552045	339220	365246	NA	515524	390289	543960	266642	395230	411808	360901	417477	273474	272318	219901	308272	299085	194029	332854	382974	405275	268709	469471	157166	266226	189489	439877	245857	353054
45413	524394	NA	O-sulfo-L-tyrosine	Xenobiotics	Chemical	LC/MS Neg	514186				1382719	1357084	1760344	2413521	1656016	1331620	1687572	1677357	1323099	1275546	1903309	2968446	1745447	1595287	1849706	2736660	1735598	1990438	1060737	2026336	2081327	1215211	1437134	1156537	1415016	744113	978546	1614120	1419746	1156879	1160782	1444034	2149658	1112609	875372	1114961	1435656	1369357	1537973
20694	373346	41.83988712	oxalate (ethanedioate)	Cofactors and Vitamins	Ascorbate and Aldarate Metabolism	LC/MS Neg	971	144-62-7	C00209	HMDB02329	20695812	26028852	27706742	43737548	48814756	24237168	26388880	25978548	38582228	35220252	26475982	39091168	32287832	23820454	17025858	32599426	28927702	33596044	18333584	17630358	26475982	37081696	28762800	27481002	33157792	37975536	29309354	24106142	31680382	26163650	32296562	19786220	13970453	26139796	14556210	30902200	41865872	22292110	31338296
1336	1362204928	NA	palmitate (16:0)	Lipid	Long Chain Fatty Acid	LC/MS Neg	985	57-10-3	C00249	HMDB00220	3338822912	7181093376	4897590272	5470151168	5536577536	5124567040	3484071424	2651572224	2557011200	4269247744	4385798144	4319026176	4910031872	7119198720	4435366400	5396288512	4777552384	4915747840	4073588480	5068684288	6568095232	3329057024	2073444096	4270408448	9490022400	6528462848	6497970688	3968841472	6780537856	3706535680	3556164096	3791955968	7079417344	9370825728	4450446848	5068684288	5068684288	3128985600	4013262336
33447	61782508	NA	palmitoleate (16:1n7)	Lipid	Long Chain Fatty Acid	LC/MS Neg	445638	373-49-9	C08362	HMDB03229	295810080	1170675328	387493440	553751296	607498880	515706816	363346976	153018880	125205040	695405376	412281632	443740480	893572224	1741475840	433209120	726961216	638088128	780094144	394510944	880325760	1069199232	293720448	163693088	719262272	3267901952	796793152	920466752	358217056	482115136	323309248	301038816	186568784	1039655296	2988962560	885032768	1245797760	623030976	177669984	524590272
42459	1156298	NA	palmitoleoyl sphingomyelin*	Lipid	Sphingolipid Metabolism	LC/MS Polar					2937067	1955784	2452015	2367148	2556781	2583889	2586179	2513669	3169021	2558543	2990704	2331629	2793505	2367084	2969363	3037168	2094235	2548505	1877227	2630436	3450663	3154541	2165838	2840720	2864720	2943862	2956642	2310003	2877901	2558543	1865227	2629469	3086959	1690349	2036959	1842862	3455673	2388234	2603750
38165	38040	18.62733396	palmitoyl ethanolamide	Lipid	Endocannabinoid	LC/MS Neg	4671	544-31-0	C16512	HMDB02100	1846066	1545742	1493508	1464912	1459615	1617524	1317994	796301	979676	1293068	1656930	1077157	1101787	1006771	807723	1692453	1839844	1583913	1157438	733553	1239392	1474571	778216	1016402	1826207	1025456	1513409	1089903	858246	563197	1415482	431522	2063315	2894803	2787558	1347948	2412540	1237813	1378566
37506	1268619	NA	palmitoyl sphingomyelin	Lipid	Sphingolipid Metabolism	LC/MS Polar	9939941	6254-89-3			7772982	8140054	8580166	9037462	7215564	7017675	9526104	8044633	8666529	6419042	6907872	6345431	8781676	6865136	6912909	7095858	5934658	6765185	6013959	6397578	9068061	6931219	10781169	8051717	9871593	8298039	10156584	8340490	7796372	8079613	5579743	7654834	8781152	4911305	5235619	6146188	9591357	6773494	7126338
44681	59252	20.31575341	palmitoylcarnitine	Lipid	Fatty Acid Metabolism(Acyl Carnitine)	LC/MS Pos	461	6865-14-1	C02990	HMDB00222	1988105	2429369	1009733	4021560	2989142	2585337	1654175	2103886	999919	885576	1385027	2225698	1372893	2618309	1231017	2147034	672201	2314882	1113691	1726370	1874372	850189	1422615	1306146	5283053	813760	2032093	1220200	12196188	534336	1783866	1306146	1387149	5602761	1564108	2758655	1156750	1184408	1741334
48304	111503	NA	palmitoyl-linoleoyl-glycerophosphoinositol (1)*	Lipid	Lysolipid	LC/MS Polar					NA	159342	249611	220363	121072	222099	168996	NA	226004	NA	232184	145028	134482	143354	233248	218792	561133	279339	317141	218378	NA	547582	665825	552820	257178	632667	371392	259334	496876	563956	676717	720888	509125	401159	273948	239467	348286	290366	457649
48391	28656	18.81338215	palmitoyl-oleoyl-glycerophosphoglycerol (2)*	Lipid	Lysolipid	LC/MS Polar					950881	976336	529965	1230995	NA	955219	1200973	828011	741257	2032348	NA	661078	469144	653180	494187	804650	1724534	812163	953577	644618	NA	691773	878018	803566	NA	3382967	884253	360815	935902	658065	NA	1478611	1191499	132421	NA	218887	1410091	874334	613171
1508	740042	NA	pantothenate	Cofactors and Vitamins	Pantothenate and CoA Metabolism	LC/MS Pos	6613	137-08-6	C00864	HMDB00210	2676188	3148950	3397155	7214602	18349788	3764183	4493795	2710356	16123670	5438756	3413442	4840299	4458161	2214760	11745917	8301935	5811569	4874485	2954522	3704416	3779081	1727012	2430670	2009531	2232021	3106103	1551379	2253067	2890232	4689651	2023007	1681386	2305384	2419449	2388675	1336007	2179163	2615718	2709708
18254	19052	NA	paraxanthine	Xenobiotics	Xanthine Metabolism	LC/MS Pos	4687	611-59-6	C13747	HMDB01860	142174816	15274965	42680684	8521907	95717008	88091640	56567264	352221152	49127812	24691958	56802344	90352992	39977696	44207376	692282496	80063688	7517351	8392156	22485744	12797715	31521000	NA	12541074	56371000	NA	NA	1636618	8126928	4439594	84965592	NA	24092568	2780496	19110456	299742	31561158	3791275	5000307	412380
40461	8417	NA	paroxetine	Xenobiotics	Drug	LC/MS Pos	43815	110429-49-8	D02362,C07415		NA	NA	NA	NA	NA	NA	NA	NA	NA	NA	NA	NA	NA	NA	NA	NA	NA	NA	NA	NA	NA	NA	NA	NA	NA	NA	NA	NA	NA	NA	NA	NA	NA	NA	NA	NA	NA	NA	NA
36103	681904	NA	p-cresol sulfate	Amino Acid	Phenylalanine and Tyrosine Metabolism	LC/MS Neg	4615423	3233-57-7	C01468	HMDB11635	357973792	283597728	850545344	382733280	440511136	597580800	421428576	426884896	282053600	143772976	274225472	159036032	197106480	156925504	188319792	191773312	18551544	106300432	511166304	35814532	200185856	127335608	311877408	519505952	348614112	231645968	409036032	70799352	142523120	133913056	441628160	165907824	287953280	131360776	295780576	209157856	387190048	770880512	25273124
48841	5570	NA	p-cresol-glucuronide*	Amino Acid	Phenylalanine and Tyrosine Metabolism	LC/MS Neg	154035	17680-99-8		HMDB11686	1039093	175653	3167390	777748	254048	1836672	972447	863869	854389	99679	1069559	272509	336536	87518	332658	455490	5570	124320	2797519	25080	449886	278092	1001808	2566575	951275	1087313	350556	121072	646028	416307	884556	236071	671082	303008	1173504	471323	2273496	1706350	NA
12035	2504179	NA	pelargonate (9:0)	Lipid	Medium Chain Fatty Acid	LC/MS Neg	8158	112-05-0	C01601	HMDB00847	8242738	10383686	9893857	12499677	11197359	12009909	8210644	14486008	8217026	7547997	7248962	7470878	8888461	6826682	8756476	8835908	8512002	8232804	10206712	8486437	20752490	6006326	8876541	7609085	8738816	6464373	8260624	9686644	7232799	5491626	8041134	7553802	13444095	9413044	8685633	7824165	9294400	10420215	9676064
37468	40405	NA	penicillin G	Xenobiotics	Drug	LC/MS Neg	5904	69-57-8	C05551	HMDB15186	NA	NA	NA	NA	NA	NA	NA	NA	NA	NA	NA	NA	NA	NA	NA	NA	NA	NA	NA	NA	NA	NA	NA	NA	NA	NA	NA	NA	NA	NA	NA	NA	NA	NA	NA	NA	NA	NA	NA
1361	17155996	NA	pentadecanoate (15:0)	Lipid	Long Chain Fatty Acid	LC/MS Neg	13849	1002-84-2;10002-84-2	C16537	HMDB00826	40665304	90505984	106500704	66947196	51347868	66609716	38978344	36191364	25941650	48336040	42295964	63704656	59138204	58711664	90191152	66794656	79312488	48965592	80443912	49447880	81492336	55931340	34095232	44817640	83841336	85103608	96918744	50619872	70774488	47658068	45719884	38355800	61907984	108812296	74494400	58832732	58447080	38265836	71321688
32553	326943	NA	phenol sulfate	Amino Acid	Phenylalanine and Tyrosine Metabolism	LC/MS Neg	74426	937-34-8	C02180	HMDB60015	40907060	42237072	43826240	36650148	21194082	52148680	102860480	29942780	86948920	69029736	20235744	75077520	48450080	57938684	33662080	86355032	273959936	87938696	36757644	32350604	54636224	20611910	20209320	16171337	30502600	10476922	15723008	14516356	13168476	13484132	8813900	22638732	29369124	17914370	34630580	6567942	100112920	18214230	18906654
15958	25490	NA	phenylacetate	Amino Acid	Phenylalanine and Tyrosine Metabolism	LC/MS Neg	999	103-82-2	C07086	HMDB00209	1430011	287790	975972	954190	701768	705919	641304	646115	600044	283561	476955	NA	368028	262404	200683	438897	234438	65301	1120127	191711	421887	399898	688244	616325	454313	1244702	767410	230168	528944	232973	716244	219230	736021	298986	506761	364503	708980	1109498	332895
48425	29796	NA	phenylacetylcarnitine	Amino Acid	Phenylalanine and Tyrosine Metabolism	LC/MS Pos		287108-21-8			1397561	NA	2609167	NA	NA	NA	2315958	NA	1495612	665259	NA	NA	677539	293200	NA	704472	NA	NA	5683172	691267	NA	NA	1114153	1676931	2132268	NA	1690254	NA	642482	NA	1794283	1235451	1004259	435359	834859	59950	NA	7807626	NA
35126	1479467	NA	phenylacetylglutamine	Amino Acid	Phenylalanine and Tyrosine Metabolism	LC/MS Pos	92258	28047-15-6	C04148	HMDB06344	57347744	19602904	67937288	42116896	33985676	69194544	41066216	62461440	68175016	12882466	47261060	15512349	30927972	33259048	13226274	25023678	20990240	7269216	86206920	12304036	37218380	23044614	28238646	37794844	36358808	21493968	32882104	10848894	17156686	12202222	30262468	20021668	45391356	19616326	46218536	28145014	48366544	66954848	18201962
33945	6544	NA	phenylacetylglycine	Amino Acid	Phenylalanine and Tyrosine Metabolism	LC/MS Pos	68144	500-98-1	C05598	HMDB00821	NA	93109	NA	NA	NA	52626	NA	132037	NA	NA	116516	NA	NA	NA	97891	NA	324220	NA	155417	NA	NA	NA	81058	NA	NA	NA	NA	NA	NA	NA	NA	NA	NA	NA	NA	NA	NA	NA	NA
64	751907776	46.42971214	phenylalanine	Amino Acid	Phenylalanine and Tyrosine Metabolism	LC/MS Pos	6140	63-91-2	C00079	HMDB00159	2741309184	1869712256	1624233088	2493702400	2242339584	3079950080	1974177792	1800387584	1963992704	1886564224	2303930624	1992327808	1883040768	1696023296	1877459712	2212300032	2486206464	2376912896	1931079424	2210521344	2072878976	1860835712	1497224960	2109134464	1561076992	1411975424	1647785856	1521735808	1667112448	1611706496	2040122752	2288157440	1997680256	1452453504	1802650880	1169676544	1575399680	1662576128	1629163520
41374	7478	NA	phenylalanylalanine	Peptide	Dipeptide	LC/MS Pos	6993123;5488196	3918-87-4			665765	42356	226655	42356	56866	46985	NA	48362	NA	NA	53144	NA	63500	142047	NA	NA	NA	NA	NA	NA	118431	NA	NA	NA	NA	NA	NA	127691	26926	NA	NA	NA	NA	NA	NA	NA	NA	NA	NA
43265	8588	NA	phenylcarnitine*	Xenobiotics	Chemical	LC/MS Pos		105450-08-6			464968	54670	331551	157773	287691	NA	NA	113983	1959969	NA	NA	482639	401189	2093567	469095	NA	193646	NA	439820	40306	247114	NA	NA	NA	NA	NA	NA	NA	NA	NA	196868	136904	NA	NA	NA	NA	NA	NA	1491168
22130	334507	34.41765237	phenyllactate (PLA)	Amino Acid	Phenylalanine and Tyrosine Metabolism	LC/MS Neg	3848	828-01-3	C05607	HMDB00779	2688866	2559215	2129774	1605451	1567804	2778555	2796594	3111715	1083850	1121403	1411583	1526902	1489987	1588324	2056251	2306899	1926866	3667531	2144061	2244883	1649515	1633232	1900884	1415558	1237135	792635	1612634	1121342	1482488	964806	1040268	1570043	1195488	882437	1248934	830763	1421455	1205769	1014074
566	61380	24.6932049	phenylpyruvate	Amino Acid	Phenylalanine and Tyrosine Metabolism	LC/MS Neg	997	156-06-9	C00166	HMDB00205	922995	394801	293140	342908	61380	292301	694370	387523	399579	350698	237986	486402	415603	190364	492951	648786	467748	497390	339288	350933	261346	618991	475580	527187	389367	301384	520620	263674	569767	476669	497515	559163	397666	143790	432971	380776	587175	605949	499088
42109	56810112	NA	phosphate	Energy	Oxidative Phosphorylation	LC/MS Neg	1061	7664-38-2	C00009	HMDB01429	202250512	273379936	280798240	252678688	240986544	277522784	261443840	293025152	299746240	295888064	239852368	263510624	312508352	310989280	261443840	263339264	298039584	282480352	264144048	235189216	302109792	223568640	241940000	319252992	255896768	311446272	310945088	255472416	303572512	244818128	234827408	226798064	261443840	199145216	203521792	276852256	249180240	202893968	293715520
1600	23779	12.64335792	phosphoethanolamine	Lipid	Phospholipid Metabolism	LC/MS Neg	1015	1071-23-4	C00346	HMDB00224	433724	116599	1377761	1079472	NA	175616	629763	773852	846198	88391	1561600	335035	313188	754999	549715	636715	600095	192470	108397	264317	283805	411416	352172	532257	702426	565107	751722	417628	801092	723462	579164	278645	1166406	617601	409556	419442	977505	67594	917146
1512	161750	NA	picolinate	Amino Acid	Tryptophan Metabolism	LC/MS Pos	1018	98-98-6	C10164	HMDB02243	6121311	864977	571912	3075205	543621	1150002	1069071	739854	802236	536368	920816	657924	804192	546950	365656	1129365	1916568	NA	1000399	1180223	668817	662176	878681	614470	662684	1542458	912574	586984	301541	358175	1179872	485757	1274546	490466	607368	305846	659508	892472	NA
1444	18103590	NA	pipecolate	Amino Acid	Lysine Metabolism	LC/MS Pos	849	4043-87-2	C00408	HMDB00070	35774776	23245114	36814948	37439560	115379064	38606540	76012104	86291296	45065448	49776232	42704216	42249892	54159196	18103590	43374136	49935240	150038720	48394436	31338800	31361054	51749892	72641896	67795064	62793988	41168028	67447632	43097800	67734256	55093992	56607428	51863696	47371612	69920712	116255016	48236596	45667856	86901200	101129912	91971880
38183	27765	NA	piperidine	Xenobiotics	Food Component/Plant	LC/MS Pos	8082	110-89-4	C01746	HMDB34301	5178929	930176	1830351	1769219	1242170	1169894	3326062	2839010	1272543	1631432	3274215	2782012	1484296	1517793	1609620	4484113	3523138	3525863	2273711	1840209	2625500	297909	2020286	236111	551222	1110264	1007548	233063	2095656	894770	380394	879962	945861	1110264	2851956	721025	406234	3141623	703980
33935	71257	7.976054474	piperine	Xenobiotics	Food Component/Plant	LC/MS Pos	638024	94-62-2	C03882	HMDB29377	38210620	9913961	66417864	215340128	39698708	300238976	33713416	31985006	28216142	3538452	80290456	5223129	26215354	59629168	4111631	38584960	7072975	65751108	19166628	101817376	35544180	97329560	32407638	68908000	7805582	52802040	23356724	1054916	5189021	608735	18445352	48127764	50314488	2408880	19183204	6567225	10181448	53989268	15413521
35432	848391	NA	pivaloylcarnitine	Xenobiotics	Drug	LC/MS Pos	126894			HDMB41993	NA	NA	NA	NA	NA	NA	NA	NA	NA	NA	NA	NA	NA	NA	NA	NA	NA	NA	NA	NA	NA	NA	NA	NA	NA	NA	NA	NA	NA	NA	NA	NA	NA	NA	NA	NA	NA	NA	NA
32619	620338	16.92321006	pregn steroid monosulfate*	Lipid	Steroid	LC/MS Neg		1247-64-9			9348046	2777894	3546072	4254556	4828616	4213135	3994294	2111939	2145589	6892433	3807415	4976561	7460022	5647207	5789138	2488325	4152316	8561355	5112238	9149336	10046583	6698899	5658129	6011574	6082341	1945556	5186277	6909837	3050091	2017059	2882620	2123551	6704236	10558961	3664818	4055290	8094159	5610834	7494456
40708	167901	NA	pregnanediol-3-glucuronide	Lipid	Steroid	LC/MS Neg	123796	1852-49-9			2920563	915087	190890	4319270	892026	167901	2757833	2270409	466456	341771	858127	230258	518655	172075	266516	821814	4584696	2596974	2406667	994955	745626	6860703	3996478	5252110	3044475	7311866	10274865	3617596	5278881	4308411	5333962	3847954	4532323	3741863	5100059	4630037	5703191	6856074	2936623
48394	48930	NA	pregnanolone/allopregnanolone sulfate	Lipid	Steroid	LC/MS Neg					2021871	333315	133551	1344822	351060	217211	410928	625166	338826	143265	313952	111771	122062	48930	77424	711340	10895122	2322957	1912541	938547	112542	3523653	2127683	3894633	1708737	3535207	6824048	2695581	8984873	3341389	4644032	5349424	4296015	2075838	4211132	2069259	8308992	3806644	4805524
32562	3718190	20.57879701	pregnen-diol disulfate*	Lipid	Steroid	LC/MS Neg					36369816	10237690	16731017	27345072	22784782	21096140	17035626	11658022	4471186	19925042	22153248	19272006	25745474	20755314	26165066	13944168	38088236	29929000	14050120	26211888	32890148	28652970	33146358	19736048	32890148	7632308	17558654	34752856	18549482	14819820	17771388	17453958	28297536	46908908	22822688	19380594	31358364	21093666	40754660
38170	228664	NA	pregnenolone sulfate	Lipid	Steroid	LC/MS Neg	105074	1247-64-9		HMDB00774	2939647	691319	1311584	1018591	2892299	2079967	1116302	263746	1418563	1439072	859222	1524020	1785950	996467	1318489	598115	2450739	1566842	1042706	2798873	2550519	3037890	1824535	1525519	1709586	953168	2557449	2383929	1022746	977727	1291130	904023	2850781	3527975	871710	1296727	7282470	2939647	3354444
35127	6586601	NA	pro-hydroxy-pro	Amino Acid	Urea cycle; Arginine and Proline Metabolism	LC/MS Pos	11673055	18684-24-7		HMDB06695	8853199	9954303	21154326	21636768	18496046	13188367	8667560	12818767	10588390	6843109	13135886	11653853	20751160	13125057	13311421	13495426	56193076	12018354	12199797	30233394	13375473	24172688	36946016	12188768	34021080	10328495	14368867	37222716	10392984	19118188	10230508	17535178	37041256	12565641	10179536	23754914	13233010	12159754	16590750
1898	419981696	NA	proline	Amino Acid	Urea cycle; Arginine and Proline Metabolism	LC/MS Pos	145742	147-85-3	C00148	HMDB00162	2010545280	1836732416	1785975936	2202301696	1987567232	1956124928	1591785600	1744867072	1672040320	1146091520	2008122880	2161344256	1484196992	1246160512	2011439232	1233021184	1617489408	1776710656	1875401472	1704358144	1201860736	1240629888	1549943808	1140842624	946135296	682876864	1064760896	1272214656	1210521088	1073672960	1140842624	1500115200	1007264192	873395200	1205376512	1151577344	1106608512	1175115648	1380697216
40703	192556	NA	prolylglycine	Peptide	Dipeptide	LC/MS Pos	7408076;6426709	2578-57-6			26276270	17874960	23580612	18618168	20143068	25231468	26013084	21236066	17532640	14246078	20041944	12042926	16884720	14930623	11145055	19442478	21586922	14540984	21506676	23345218	9691501	8113449	15993440	6853220	7545166	5853129	4955924	3046443	7805283	6402892	192556	5877494	24453400	34443880	46288928	5129948	3776870	1814692	4059271
32452	7821237	NA	propionylcarnitine	Lipid	Fatty Acid Metabolism (also BCAA Metabolism)	LC/MS Pos	107738	17298-37-2	C03017	HMDB00824	40613768	33254892	37821292	30591576	16853264	46448328	69713104	22639198	34372040	46305788	57074256	35785012	28893846	25052360	35750712	42415812	56731052	57503256	47187304	65427828	21173986	40631700	38361128	40972116	27708946	17986496	26081272	25165860	32219880	36377676	38076696	51756476	33050824	25487132	25439362	26897164	27762544	43919012	27596144
31932	30941	NA	propionylglycine	Lipid	Fatty Acid Metabolism (also BCAA Metabolism)	LC/MS Pos	98681	21709-90-0		HMDB00783	1294951	1252785	1352262	1383541	1030388	1700689	1338501	1738306	704048	1589583	1356985	NA	683166	619227	1075840	553196	152528	1263528	962205	505117	918674	834672	241043	601515	416121	538502	299277	345649	572592	771807	491961	413247	616700	358500	831270	NA	519640	643764	283035
48460	6057	7.194557172	propyl 4-hydroxybenzoate sulfate	Xenobiotics	Benzoate Metabolism	LC/MS Neg		162338-10-5			998275	1710178	51007	NA	1024117	8529886	1558707	592401	222996	2409862	561252	302848	182714	748907	59205	774443	2813054	NA	864476	416694	191831	370650	1388924	635190	570363	NA	9764040	128657	NA	NA	425822	1512828	39899	NA	78983	689644	2905928	616523	691810
39586	28649898	NA	pseudoephedrine	Xenobiotics	Drug	LC/MS Pos	7028	90-82-4	C02765	HMDB01943	NA	NA	NA	NA	NA	NA	NA	NA	NA	NA	NA	NA	NA	NA	28649898	NA	NA	NA	NA	NA	NA	NA	NA	NA	NA	NA	NA	NA	NA	NA	NA	NA	NA	NA	NA	NA	NA	NA	NA
33442	4313260	NA	pseudouridine	Nucleotide	Pyrimidine Metabolism, Uracil containing	LC/MS Neg	15047	1445-07-4	C02067	HMDB00767	6588951	8451516	9693488	10996267	8854666	9053622	9123626	9910095	8411472	8530896	10391409	11415208	9472583	11150384	9040775	9938588	10129366	10068417	7002400	8779578	11140862	6737651	9714874	7323495	8081165	6369850	6089210	7079284	7201769	7606775	7656599	7538334	10676789	5441271	5857919	5445802	8863540	8081359	6283281
31555	323737	12.85562272	pyridoxate	Cofactors and Vitamins	Vitamin B6 Metabolism	LC/MS Neg	6723	82-82-6	C00847	HMDB00017	1289899	2704090	1355299	3449133	20206698	1539197	3004314	1678285	8235960	5160786	1915351	1938842	3203131	907198	2616062	6975355	3808200	2997734	1654695	803946	2959448	2005679	3099251	1831803	6979850	6285851	8005781	8034438	1351196	17507268	24376426	886913	2811657	1117904	1077209	1781030	73544920	7107827	11542154
608	77556	NA	pyridoxine (Vitamin B6)	Cofactors and Vitamins	Vitamin B6 Metabolism	LC/MS Pos	1054	58-56-0	C00314	HMDB02075	NA	NA	NA	NA	NA	NA	NA	NA	NA	NA	NA	NA	NA	NA	NA	NA	NA	NA	NA	NA	NA	NA	NA	NA	NA	NA	NA	NA	NA	NA	NA	NA	NA	NA	NA	NA	563271	NA	NA
46225	6076339	35.96899548	pyroglutamine*	Amino Acid	Glutamate Metabolism	LC/MS Pos	134508	2353-44-8			41698116	42386800	55355876	40520612	50483756	159971232	24227944	55222072	39764908	16693975	24198010	24505984	134617360	54438580	103128888	24891788	30393974	26116076	29207478	20300398	142864688	18086260	42443132	17006688	12346329	10367263	17962094	15187225	13575971	15803587	15670868	14596377	18328404	51723056	10380210	19200094	12350507	9529744	11662907
48428	13264	NA	pyrraline	Xenobiotics	Food Component/Plant	LC/MS Pos		74509-14-1			885053	418197	1911898	1707244	415105	1277429	180529	1187826	1294390	173492	59264	770323	521102	188247	890540	703066	1485813	1253388	1744810	1417203	380489	762435	580774	925822	NA	208483	869664	426590	311671	217100	658358	1245905	134387	NA	667941	68280	216330	926115	846899
42582	5857712	NA	pyruvate	Carbohydrate	Glycolysis, Gluconeogenesis, and Pyruvate Metabolism	LC/MS Neg	1060	127-17-3	C00022	HMDB00243	31382698	14835561	27841978	14462295	5857712	11599200	36240460	21705302	29513624	16296172	23629652	45622536	14354649	14671011	37551200	31119516	33403104	35240224	18121284	31363644	12175524	43243336	52664904	36115848	16393930	33181720	38713788	29875608	88824288	47339644	37610136	49875788	9270653	16207654	23824538	23633560	52207304	43720124	55235200
39787	97110208	NA	quetiapine	Xenobiotics	Drug	LC/MS Pos	5002	111974-69-7	C07397,C00458	HMDB05021	NA	NA	NA	NA	NA	NA	NA	NA	NA	NA	NA	NA	NA	NA	NA	NA	NA	NA	NA	NA	NA	NA	NA	NA	NA	NA	NA	NA	NA	NA	NA	NA	NA	NA	NA	NA	NA	NA	NA
18335	15455	NA	quinate	Xenobiotics	Food Component/Plant	LC/MS Polar	6508	77-95-2	C00296	HMDB03072	53422700	5555303	58085	4312158	1129925	1477866	4372008	77732488	29774362	5866093	1908083	33960252	33371448	9136389	46535392	39245168	6182124	1751290	36535188	879950	12014677	1719634	NA	NA	197453	323610	NA	NA	557362	145052	391435	321822	97689	NA	NA	90472	NA	1603815	122580
39767	2990816	NA	quinine	Xenobiotics	Drug	LC/MS Pos	2728270	130-95-0			NA	NA	NA	NA	NA	NA	NA	NA	NA	NA	NA	NA	NA	NA	NA	NA	NA	NA	NA	NA	NA	NA	NA	NA	NA	NA	NA	NA	NA	NA	NA	NA	NA	NA	NA	NA	NA	NA	NA
1899	572563	NA	quinolinate	Cofactors and Vitamins	Nicotinate and Nicotinamide Metabolism	LC/MS Polar	1066	89-00-9	C03722	HMDB00232	3582854	3086271	3925210	5354427	3384421	2604680	2825162	3368786	2390812	1831373	3267320	2727084	2858065	NA	1811712	3253249	5872864	2881277	3665137	3232845	3003762	3192596	2455249	1900697	2002386	2026180	1473808	NA	1692816	2662805	1628757	2426166	5934089	2352129	3077225	1348992	1477065	810116	2557423
38595	100718672	NA	ranitidine	Xenobiotics	Drug	LC/MS Pos	3001055	66357-59-3	D00422	HMDB01930	NA	NA	NA	NA	NA	NA	NA	NA	NA	NA	NA	NA	NA	NA	NA	NA	NA	NA	NA	NA	NA	NA	NA	NA	NA	NA	NA	NA	NA	NA	NA	NA	NA	NA	NA	NA	NA	NA	NA
15772	52910	NA	ribitol	Carbohydrate	Pentose Metabolism	LC/MS Polar	6912	488-81-3	C00474	HMDB00508	839251	678118	671563	651069	675416	639121	647638	625276	795828	595085	366111	774605	628980	652474	608238	757476	730198	463678	655897	499595	444165	992495	783732	613584	724899	649917	626283	547616	1600349	520217	619202	727736	317791	476630	565312	512280	648838	539599	638343
1827	6154	NA	riboflavin (Vitamin B2)	Cofactors and Vitamins	Riboflavin Metabolism	LC/MS Pos	493570	83-88-5	C00255	HMDB00244	NA	NA	96245	9393	115837	NA	NA	NA	46030	187445	1780045	NA	27218	NA	68925	103138	160957	NA	NA	31074	NA	256807	1060384	184694	267878	620252	103360	NA	147060	NA	470931	NA	760183	93676	29661	NA	512516	64525	NA
27731	1705130	NA	ribonate	Carbohydrate	Pentose Metabolism	LC/MS Polar	5460677	8/3/5336			7573858	8618860	8822531	10989273	15043615	6478439	5284360	8282550	7126711	3438674	7283794	9495913	6917826	7230275	11285205	9785340	17153030	9295329	8136382	14264745	4653357	8599134	11069301	4155756	5647566	4078701	5175845	3889267	4531759	5976012	10322074	5010653	5117356	7237890	7785038	4357357	8667026	4033710	5679200
44552	2090	NA	S-(3-hydroxypropyl)mercapturic acid (HPMA)	Xenobiotics	Chemical	LC/MS Neg	3371179	23127-40-4			NA	NA	NA	NA	NA	NA	NA	NA	NA	NA	NA	26392	NA	NA	3083	NA	NA	NA	NA	NA	NA	NA	NA	NA	NA	NA	NA	NA	NA	NA	NA	NA	NA	NA	NA	NA	7733	17248	NA
21151	3898	NA	saccharin	Xenobiotics	Food Component/Plant	LC/MS Neg	5143	81-07-2	D01085	HMDB29723	10512222	14350	NA	NA	694783	NA	23779	NA	NA	74788	202740	38228	NA	102547	NA	NA	NA	NA	NA	251500	NA	NA	NA	NA	NA	NA	NA	NA	NA	NA	NA	NA	58509	NA	NA	NA	NA	NA	NA
42382	12121	NA	S-adenosylhomocysteine (SAH)	Amino Acid	Methionine, Cysteine, SAM and Taurine Metabolism	LC/MS Neg	439155	979-92-0	C00021	HMDB00939	157707	111630	NA	137373	150340	134267	30572	63823	20476	64673	107221	90592	92924	124537	NA	105401	83362	147016	105768	163961	85039	84504	85488	61637	NA	106778	14677	91878	NA	48143	41206	52419	93382	54100	35023	39371	98068	101127	60624
1515	11976	NA	salicylate	Xenobiotics	Drug	LC/MS Neg	338	69-72-7	C00805	HMDB01895	4755501	1105389	577642	1201910	645317568	2709373	8565255	71040312	259509776	888000	2062111	1627968	540974	554333	20817610	594748	378808	599609	1402950	2943168	594224	598287	1362356	328087	1477959	6092467	281423	757336	353897	417886	738913	394427	814401	467218	320794	451740	295507	1748362	410885
33384	1547	NA	salicyluric glucuronide*	Xenobiotics	Drug	LC/MS Neg					39259	NA	NA	NA	78783	NA	43205	338158	2219865	30305	36989	NA	NA	NA	456558	NA	NA	NA	30980	NA	NA	NA	NA	NA	NA	NA	NA	NA	NA	NA	NA	NA	NA	NA	NA	NA	NA	59668	NA
43239	13780	NA	S-allylcysteine	Xenobiotics	Food Component/Plant	LC/MS Pos	98280	21593-77-1			NA	NA	NA	12414988	2250265	730098	5947751	1545638	1057792	1027958	130523	329083	536335	NA	9698305	438704	NA	4429451	1419676	14190899	NA	836085	2070630	NA	124199	NA	57679	NA	NA	NA	40877	899487	NA	NA	NA	53706	411608	NA	3178105
1516	44077	NA	sarcosine (N-Methylglycine)	Amino Acid	Glycine, Serine and Threonine Metabolism	GC/MS	1088	107-97-1	C00213	HMDB00271	170266	115056	259511	98630	117759	NA	151523	NA	135941	NA	112108	NA	NA	NA	NA	118743	165400	NA	NA	127713	NA	NA	421299	141391	190207	NA	233969	100069	367367	227369	166503	201720	NA	110509	NA	104236	118661	900825	114892
32379	5934	34.33000734	scyllo-inositol	Lipid	Inositol Metabolism	GC/MS	892	488-59-5	C06153	HMDB06088	77262	NA	52945	95393	NA	34486	33586	43683	113338	64233	45719	55861	NA	26462	63258	41473	46258	103474	NA	37510	31690	71574	30892	22572	35630	68797	35869	37476	40011	NA	37534	NA	44231	42027	NA	37515	NA	57290	NA
1648	284137	NA	serine	Amino Acid	Glycine, Serine and Threonine Metabolism	LC/MS Pos	5951	56-45-1	C00065	HMDB00187	2540865	2497362	2720260	1887396	2376438	3697834	3364698	1969252	1642245	2746509	3701671	1878477	2906430	3124483	2464823	1792727	1810419	3236664	1635349	3087432	3215376	1729049	2224121	1829044	2247187	1066231	1825861	2299798	2343896	1370413	1432933	1803908	2115691	1569716	1684275	2447829	1602397	1403800	1457215
2342	140584	NA	serotonin (5HT)	Amino Acid	Tryptophan Metabolism	LC/MS Pos	5202	153-98-0	C00780	HMDB00259	12329616	4476983	41758204	26549664	1215688	3389223	10021441	7781459	18527548	1118987	38670448	2558849	6350789	4238450	11878848	6815032	10147131	1373364	1779675	1682555	5629809	4824390	9484585	11934497	18070632	8281183	10147131	16434038	8008486	6636463	10137309	6997177	11616977	16434664	18157326	8787881	24074670	4647917	14570724
39592	14111	53.8459888	S-methylcysteine	Amino Acid	Methionine, Cysteine, SAM and Taurine Metabolism	LC/MS Neg	24417	1187-84-4		HMDB02108	584970	671102	895001	1454174	1821789	892976	1266341	2093346	1473292	1216304	952976	887765	881475	765267	1229907	769973	358663	1910137	527388	1286051	1001189	550129	751454	632067	478217	1258628	482364	690537	501490	421102	482762	609936	644567	1003541	542760	710013	614998	636577	1163961
15053	21660	NA	sorbitol	Carbohydrate	Fructose, Mannose and Galactose Metabolism	GC/MS	5780	6706-59-8	C00794	HMDB00247	179004	80177	168639	64498	221350	106231	94577	149240	91999	NA	33182	44904	NA	53924	NA	58331	138486	NA	81254	144398	111294	105476	113487	67346	68469	113431	86466	64491	170451	56079	91912	142358	79038	123473	76864	NA	67874	NA	76529
563	1341	NA	sorbose	Carbohydrate	Fructose, Mannose and Galactose Metabolism	GC/MS	441484	87-79-6	C00247	HMDB01266	14092	NA	NA	NA	NA	NA	NA	NA	NA	NA	7417	NA	NA	NA	86294	NA	NA	19643	33521	NA	32935	14547	NA	16391	9868	NA	NA	NA	NA	NA	59516	NA	NA	NA	NA	23315	NA	NA	NA
485	9925	8.148365115	spermidine	Amino Acid	Polyamine Metabolism	LC/MS Pos	1102	124-20-9	C00315	HMDB01257	759371	329596	3690937	2896832	430725	722001	839896	2858068	1412148	342341	1868892	173122	587530	1222785	1105451	3631051	1510236	443366	40862	381545	1419801	645641	508250	2109512	1647332	1581894	356578	483301	667265	1339468	530036	228826	825140	2190992	2212932	1915555	897449	1779093	567241
603	5642	NA	spermine	Amino Acid	Polyamine Metabolism	LC/MS Pos	1103	71-44-3	C00750	HMDB01256	32933	NA	67588	55047	NA	NA	NA	15935	NA	NA	76502	NA	NA	NA	53813	115618	24069	NA	NA	NA	NA	NA	26707	NA	NA	NA	NA	NA	NA	48502	NA	NA	NA	125167	86501	35334	NA	22196	NA
17769	25235	NA	sphinganine	Lipid	Sphingolipid Metabolism	LC/MS Pos	3126	3102-56-5	C00836	HMDB00269	970968	441375	1290328	1981338	667310	845867	673410	744523	1693056	NA	969583	278719	337364	1652696	391423	660795	758134	291337	350697	381086	474254	84666	455888	205099	5172970	242626	1429617	966837	10590506	385783	446444	240361	216066	1039135	486771	139240	375344	165148	698834
17747	83283	NA	sphingosine	Lipid	Sphingolipid Metabolism	LC/MS Pos	5353955	123-78-4	C00319	HMDB00252	1389228	1937757	3014009	2830497	1145848	1330771	1486067	1365843	2750369	NA	2815313	548995	992638	3265719	1389228	1676260	1506158	620586	678544	952985	1390434	790194	1008226	1022378	10530479	679312	2379712	2256398	25029106	1328921	1491167	823934	678663	2568081	1679412	620549	1827323	517528	2124982
34445	7598	NA	sphingosine 1-phosphate	Lipid	Sphingolipid Metabolism	LC/MS Pos	5283560	26993-30-6	C06124	HMDB00277	804435	1404408	484934	1050450	1505836	706179	474106	725682	536553	259278	660397	733322	469381	523155	324112	733961	253451	378716	601681	570839	539415	503365	373252	457402	2912269	NA	957301	1208571	5993552	271787	1377290	265969	555374	1777460	758084	599746	837169	542575	860077
34384	56157	NA	stachydrine	Xenobiotics	Food Component/Plant	LC/MS Pos	115244	4136-37-2	C10172	HMDB04827	448699424	760774528	195019488	147762016	261534384	1552189824	183282288	40340240	691029760	256525728	408821056	13798476	336830368	68265408	407990496	51938136	208124080	2116684928	9621244	28404178	204926672	187199744	13081062	1058471	92878560	1271641856	23404902	27874642	235255488	1105781	128207240	43352648	7023373	1699987	56642316	43694260	11031458	1209686912	6957103
1358	856328128	NA	stearate (18:0)	Lipid	Long Chain Fatty Acid	LC/MS Neg	5281	57-11-4	C01530	HMDB00827	2272358400	5247834624	3605978624	4387825664	3397789184	2916941824	2009847040	2233613824	1487329280	1956937088	2649484032	2677490944	2677490944	3387895808	2685957120	2419005184	2319963392	2832451840	2717493760	2930192896	5013544960	1959784832	1381090944	2019882112	4322101248	3468454656	3779683328	2340883200	2536886272	1980560512	1909975552	1890352512	5787740160	4297762304	2838588416	2677490944	2801123840	2776108032	2198692352
33969	64588	NA	stearidonate (18:4n3)	Lipid	Polyunsaturated Fatty Acid (n3 and n6)	LC/MS Neg	5312508	111174-40-4	C16300	HMDB06547	3267606	7686547	3223112	3820336	3911789	44681556	5288274	1535565	3850380	2622445	1997854	4584896	3785291	6284303	3844138	3822159	3712546	10942975	4610108	4195205	4430598	1202909	788580	3018699	18745376	4474870	2927147	1323840	1524368	816061	3107895	275638	2605183	23417924	4686608	3812969	2918292	1056424	2587296
19503	160043	NA	stearoyl sphingomyelin	Lipid	Sphingolipid Metabolism	LC/MS Polar	6453725	85187-10-6;85187-10-6	C00550	HMDB01348	826792	804178	677520	566160	767944	761981	752616	319866	550290	459466	856088	577014	947664	1567614	864986	584667	834986	640107	916753	768453	551101	1686052	659468	841376	551676	717632	617513	866262	780670	865336	946042	764287	546683	943239	698813	1152276	827447	592109	724066
34409	18080	NA	stearoylcarnitine	Lipid	Fatty Acid Metabolism(Acyl Carnitine)	LC/MS Pos	6426855	18822-91-8		HMDB00848	392736	996572	368365	1010180	525746	NA	531770	536507	218343	NA	NA	820665	410359	413630	175255	262072	NA	NA	263358	273628	546453	NA	224795	NA	833609	118412	529287	351526	1257658	NA	341089	225867	296860	1331649	50470	400814	NA	273998	NA
15730	15814	11.3164275	suberate (octanedioate)	Lipid	Fatty Acid, Dicarboxylate	LC/MS Neg	10457	505-48-6	C08278	HMDB00893	316417	657292	682929	998590	1222968	1211775	652977	1000703	534039	535276	694204	552792	360467	NA	321155	321663	339660	483725	474588	430528	600946	NA	448147	307959	219743	64009	206701	136663	320334	152394	27243	231589	479079	465602	397596	203986	313351	746194	248688
1437	2015436	NA	succinate	Energy	TCA Cycle	LC/MS Neg	1110	110-15-6	C00042	HMDB00254	9277639	12809532	25866664	16222225	26678480	14920803	16368253	23823928	17835356	8286652	17862742	10526862	11166359	16752350	14701032	17469888	12699380	8694057	13894393	5796218	13950031	6410461	7550902	8334544	17542146	6678734	16349531	9848710	17305182	9110875	5823008	4342305	9040534	5875309	6781404	6011922	7680055	2175106	7406568
37058	319790	61.48508913	succinylcarnitine	Energy	TCA Cycle	LC/MS Pos					2275731	2572305	2445404	2211490	1887731	3213316	1530488	2045673	2225093	2031780	1833555	2207851	2544653	1669829	2466961	2120682	2682580	1959088	1645757	1899994	2466747	3261477	2785758	1378730	981069	1291806	1187793	1390898	1258398	1795152	1889038	1561354	991496	1686120	1517766	1949281	1899758	1695274	1397065
46960	21561560	NA	sulfate*	Xenobiotics	Chemical	LC/MS Neg	1118	14808-79-8	C00059	HMDB01448	112742880	98685144	88562744	102237696	85817336	91068744	70877608	82174080	66731188	89423368	117021184	86988792	77622624	84352328	88515296	85400928	145236400	100084328	76529760	100287688	84321488	114590408	83127488	103795008	78610320	80800856	115930552	81830024	80753264	86449816	92481184	85244816	106076416	85111552	79706144	98157288	101422080	92470168	88194208
48454	3680	NA	syringol sulfate			LC/MS Neg		52904-67-3			NA	141418	29811	NA	16551	NA	NA	57774	NA	NA	NA	22890	68085	NA	NA	NA	NA	NA	5511	NA	154882	110569	NA	167392	NA	NA	59227	NA	NA	NA	NA	101278	412558	NA	NA	NA	NA	91478	NA
15336	30100	NA	tartarate	Xenobiotics	Food Component/Plant	LC/MS Neg	444305	87-69-4;6106-24-7	C00898	HMDB00956	695845	218182	1005623	1968233	3756411	920912	739518	1146368	11793072	1090123	11913507	562600	834150	1264110	1086805	753649	4931035	3526056	17512178	2227392	1915716	960027	562600	82774	NA	208416	38229	485285	594855	539341	247151	322605	969400	959823	562600	45013	950904	NA	98091
20693	74154	NA	tartronate (hydroxymalonate)	Xenobiotics	Bacterial/Fungal	LC/MS Neg	45	80-69-3	C02287	HMDB35227	4765073	7443869	10466341	7066343	17896072	5075099	9681942	9464992	14246654	7900574	6632803	9105997	10027962	7103960	4169342	5943017	5425987	13849029	3104201	4063668	9026118	4609747	3215001	2756530	7754830	6511215	5596574	3425608	6293872	5305159	3516291	1287146	1685699	2526116	1592302	3117848	5439756	316881	2403010
2125	851888	NA	taurine	Amino Acid	Methionine, Cysteine, SAM and Taurine Metabolism	LC/MS Neg	1123	107-35-7	C00245	HMDB00251	6147364	4583237	10625968	8878316	3014281	5004815	7985198	9214820	9281373	3804217	13838809	4440881	5203417	6053706	6251281	9344587	6023434	3412956	2502392	4306780	5720979	4132224	5208217	6205624	8767958	4576145	5932689	5883265	6384290	5269412	5126917	4228791	7663057	6159588	4854388	4378882	7930128	3679327	6174840
33983	5815	NA	tauro-beta-muricholate	Lipid	Primary Bile Acid Metabolism	LC/MS Neg	168408	25696-60-0		HMDB00932	15441	212075	313727	54549	35618	91921	NA	277904	NA	NA	NA	NA	NA	NA	NA	NA	223169	NA	NA	NA	NA	700050	235438	194529	99168	NA	390394	NA	15627	634735	550637	281506	60052	NA	210008	1314866	419919	715379	100762
18494	34320	NA	taurochenodeoxycholate	Lipid	Primary Bile Acid Metabolism	LC/MS Neg	387316	6009-98-9	C05465	HMDB00951	8939387	10663599	4521659	959799	660446	5729354	1185052	2461402	1692538	207430	1083171	207739	422841	1331209	2282934	869425	19728982	1034416	1734212	979628	758872	7945349	8331280	3865170	135455	1065553	13091962	2026841	1153893	1311436	2619619	4153652	2196180	1194086	663511	11347799	2653963	23037524	1392604
18497	13626	NA	taurocholate	Lipid	Primary Bile Acid Metabolism	LC/MS Neg	6675	145-42-6	C05122	HMDB00036	1336682	1708348	925982	189636	216390	1281522	90591	575538	375761	NA	409096	NA	NA	427711	330845	200224	5716133	269287	NA	277701	86943	2550017	2006567	1562908	109994	214914	2928415	182943	402275	666583	1279151	1951278	768654	182100	240977	2395423	648047	8779930	668769
32807	132130	NA	taurocholenate sulfate	Lipid	Secondary Bile Acid Metabolism	LC/MS Neg					2585471	2208868	2129051	1893655	2756830	1992970	2602247	1169212	723089	639163	3247814	674879	1259038	994453	974767	3086000	1947660	1667212	786442	744362	1740504	2743320	3635150	3084909	3088923	1754624	2872481	3757332	2163708	1247124	3526497	2184907	1834771	5557280	1361620	3690945	5916438	5107945	881524
12261	6218	NA	taurodeoxycholate	Lipid	Secondary Bile Acid Metabolism	LC/MS Neg	2733768	207737-97-1	C05463	HMDB00896	NA	6454091	5469554	1021351	141239	4492610	955458	1681013	524644	6218	64760	294301	NA	1364147	1928547	949289	16801838	1365616	1429329	63705	NA	5135733	1291284	4357457	65981	137814	3676527	NA	1180021	1230601	5199952	2237248	31962	725381	1155954	NA	816079	5026917	971453
31889	9311	NA	taurolithocholate	Lipid	Secondary Bile Acid Metabolism	LC/MS Neg	10595	516-90-5	C02592	HMDB00722	89339	140845	NA	NA	NA	83063	91683	NA	28135	NA	NA	NA	NA	NA	NA	NA	NA	39347	152471	NA	NA	23259	NA	49380	NA	NA	94711	NA	NA	NA	84334	NA	NA	42662	NA	NA	NA	516344	NA
36850	7174	NA	taurolithocholate 3-sulfate	Lipid	Secondary Bile Acid Metabolism	LC/MS Neg	440071	64936-83-0	C03642	HMDB02580	3923861	7784186	3090007	1779781	2722772	4256752	3388130	1694805	1510361	675531	2814790	1385001	606101	326251	1076931	2097199	1132165	1616111	2372187	NA	535396	4718706	1665909	3394390	2449114	2086030	2473068	7174	853318	527482	2825913	2695577	1171856	4192684	786923	4659164	1369444	12309284	818610
39378	4903	NA	tauroursodeoxycholate	Lipid	Secondary Bile Acid Metabolism	LC/MS Neg	9848818	14605-22-2		HMDB00874	NA	149939	214357	NA	11752	NA	8553	37030	NA	NA	NA	NA	NA	117315	101433	NA	1775706	16446	NA	NA	NA	NA	66041	37652	NA	NA	150041	73261	NA	NA	242184	199187	NA	NA	NA	29087	167995	222867	NA
35668	2366	NA	testosterone sulfate	Lipid	Steroid	LC/MS Neg	119207	651-45-6	C00535	HMDB02833	NA	NA	NA	NA	NA	NA	NA	NA	NA	NA	NA	NA	NA	NA	NA	NA	NA	NA	NA	NA	NA	NA	NA	NA	NA	NA	NA	NA	NA	NA	NA	NA	NA	NA	NA	NA	NA	NA	NA
35669	45407	NA	tetradecanedioate	Lipid	Fatty Acid, Dicarboxylate	LC/MS Neg	13185	821-38-5		HMDB00872	250402	1267818	851526	502066	467868	570118	235402	707535	417623	329112	522238	465025	618436	568001	578418	812485	631217	597082	454663	381422	750896	401241	523132	434442	1324154	410062	679381	266492	360280	461558	430407	349117	545297	579337	510709	702998	465193	396134	366925
48431	10019	NA	tetrahydrodeoxycorticosterone disulfate	Lipid	Steroid	LC/MS Neg					NA	NA	NA	NA	NA	NA	NA	NA	NA	NA	NA	NA	NA	NA	NA	NA	181145	NA	NA	NA	NA	50982	71556	24546	102319	12928	425881	115504	56199	146590	193038	139555	238547	NA	242006	248532	415545	24203	NA
22206	6764	NA	theanine	Xenobiotics	Food Component/Plant	LC/MS Pos	439378	3081-61-6	C01047	HMDB34365	945973	NA	NA	NA	NA	1928306	NA	NA	14278127	NA	NA	NA	NA	NA	NA	NA	NA	NA	NA	NA	NA	NA	NA	NA	NA	NA	NA	NA	NA	NA	NA	NA	NA	NA	NA	NA	NA	NA	NA
18392	7437	NA	theobromine	Xenobiotics	Xanthine Metabolism	LC/MS Pos	5429	83-67-0	C07480	HMDB02825	219569792	554793088	309478144	291949792	110626392	195625904	37732632	302854464	244263408	11894388	70006496	37809464	370839648	409724608	179645744	44508248	69717264	77270760	57400492	195523120	164538080	3090772	272915840	326975552	4168798	3994395	20212360	57430124	157236864	72124872	768731	8212152	50842988	45849428	83396672	36995556	156202480	8401655	27978780
18394	8008	NA	theophylline	Xenobiotics	Xanthine Metabolism	LC/MS Pos	2153	58-55-9	C07130	HMDB01889	29547000	4170796	5938898	4202546	49673836	20521980	14353184	58722516	9821953	14856920	25268286	17467154	10296541	12711343	73996144	26239862	2943684	7343336	9355049	5656145	7402994	NA	5106235	15327566	23099	43642	2246312	2087196	2578208	44062268	NA	3072259	1985046	8664005	NA	5711917	425014	1393755	362274
35854	12454	NA	threitol	Carbohydrate	Pentose Metabolism	GC/MS	169019	2418-52-2	C16884	HMDB04136	79040	138647	157054	99630	230775	59239	167622	74018	141509	119524	177286	66121	72579	NA	66487	309329	146347	68274	115193	125717	70848	135684	68944	64442	57323	48090	36032	32914	65477	NA	98233	82191	73103	39786	70299	NA	71343	44455	56856
27738	42795652	NA	threonate	Cofactors and Vitamins	Ascorbate and Aldarate Metabolism	LC/MS Polar	151152	70753-61-6	C01620	HMDB00943	240724624	369915776	268829280	460133664	544024000	268829280	256300016	162821824	470536192	272062752	304089728	307989792	360681056	222192960	190511696	290309568	367724192	268829280	242948192	199661168	256323568	374032864	258572912	288862048	371022272	448225856	330497056	393623488	343304448	193394768	508646688	216027552	123401088	344953248	110839320	353572704	426649760	370538752	312611040
1284	34118416	NA	threonine	Amino Acid	Glycine, Serine and Threonine Metabolism	LC/MS Pos	6288	72-19-5	C00188	HMDB00167	54037380	73189384	54576368	60257936	74759456	93364656	63010988	53965816	42271476	49884940	89448720	69650728	53290496	68457952	84127864	41430696	104609024	50453896	41698112	64223796	47917568	82705896	109450592	68581216	38509372	66339536	45093660	71837216	50098620	69909160	42969708	78802872	88985776	55612660	76709104	63219348	92978992	76113000	67470728
31530	8150	NA	threonylphenylalanine	Peptide	Dipeptide	LC/MS Pos	4099799;4099798	16875-27-7			80742	178621	169945	NA	171391	NA	NA	NA	NA	NA	140579	NA	116064	NA	NA	NA	NA	NA	NA	NA	NA	NA	NA	NA	NA	NA	149773	NA	94197	42381	NA	NA	NA	NA	NA	NA	NA	NA	NA
604	4971	NA	thymine	Nucleotide	Pyrimidine Metabolism, Thymine containing	LC/MS Neg	1135	65-71-4	C00178	HMDB00262	262003	225273	518504	226729	109700	111128	270463	436097	123282	74059	240118	60523	101626	345497	82753	396597	191447	94083	76966	55005	183588	NA	30835	37047	217656	NA	540427	20240	337929	61274	30535	20903	NA	43805	20655	NA	NA	NA	40354
36095	2910	NA	thymol sulfate	Xenobiotics	Food Component/Plant	LC/MS Neg		89-83-8	C09908	HMDB01878	364842	619870	397492	764437	9557718	17007580	14831496	NA	3101781	1094343	413413	619870	755418	667818	1965504	165910	426029	201832	1987400	29257578	1123527	796353	6584808	924367	417121	290226	636554	225423	1788507	498171	802218	8636524	305121	223083	168409	1047929	1372246	434409	9246700
46079	5956	14.54491739	thyroxine	Amino Acid	Phenylalanine and Tyrosine Metabolism	LC/MS Pos	5819	51-48-9	C01829	HMDB01918	NA	411139	30328	96714	269238	65446	87876	NA	68575	NA	NA	225104	55425	117648	39970	30474	65471	85358	78463	19894	75732	NA	196670	89838	572466	NA	216030	78029	3118439	56406	89832	97340	192132	687476	158414	170258	NA	209189	107406
1598	13090	NA	tigloylglycine	Amino Acid	Leucine, Isoleucine and Valine Metabolism	LC/MS Pos	6441567	35842-45-6		HMDB00959	246977	376774	240770	398040	223364	946410	122215	370664	NA	827093	660254	242837	350600	255044	145329	NA	173352	592688	NA	114826	358490	437263	155169	250174	476077	175830	230760	NA	NA	164386	NA	294819	1431574	101765	NA	295810	NA	NA	NA
35428	54215	25.61608152	tiglyl carnitine	Amino Acid	Leucine, Isoleucine and Valine Metabolism	LC/MS Pos	22833596	64191-86-2		HMDB02366	1847286	723853	960176	1240743	401629	2183949	1858618	1183240	1071267	921482	1636168	1494656	1819866	902410	1248689	1284409	2787638	1310059	1016044	1970818	1556525	503131	751514	669373	377248	319093	520119	707060	451804	763193	690535	547273	1023990	1231600	594659	369072	643112	803123	982184
2772	17155840	NA	topiramate	Xenobiotics	Drug	LC/MS Neg	5284627	97240-79-4	C07502	HMDB05034	NA	NA	NA	NA	NA	NA	NA	NA	NA	NA	NA	NA	NA	NA	NA	NA	NA	NA	NA	NA	NA	NA	NA	NA	NA	NA	NA	NA	NA	NA	NA	NA	NA	NA	NA	NA	NA	NA	NA
32306	2883525	NA	trans-4-hydroxyproline	Amino Acid	Urea cycle; Arginine and Proline Metabolism	LC/MS Polar	5810	51-35-4	C01157	HMDB00725	7942560	5892835	9166766	7346128	10219599	5242613	8012838	9089379	5520201	2883525	5464814	4646547	8787070	9057564	6029608	5257045	16450613	5252488	7802666	9172718	7383726	9555302	15515109	6821439	7570405	3861912	8536163	11832586	6593867	4915625	5122635	11061253	9242637	3235799	4802988	8681108	5660652	9595800	5960071
607	85092	NA	trans-urocanate	Amino Acid	Histidine Metabolism	LC/MS Pos	736715	104-98-3	C00785	HMDB00301	4820984	6403856	6108869	4048346	24140028	5602155	4150555	7588991	2323348	4385789	7867611	2706620	5191717	4581023	5983271	2509722	6731994	4236326	6290355	12795069	8186508	2583136	6732120	3329106	4135682	2395321	6863271	1729524	2604704	6019820	5286150	3641652	3936082	8439499	3741450	1816037	5326523	5778128	6659814
32401	53850	NA	trigonelline (N'-methylnicotinate)	Cofactors and Vitamins	Nicotinate and Nicotinamide Metabolism	LC/MS Pos	5570	535-83-1	C01004	HMDB00875	95845440	1736161	1570688	5383076	6135753	2634261	8306711	106325136	27390390	17009450	4048422	30270168	31961244	241799	55107456	31202322	3688809	13229718	66491100	2042355	11238453	665375	4361506	NA	1928701	3183657	674575	459825	1450035	565944	624613	NA	1181445	620511	604506	NA	NA	4173303	4609727
40406	3699	NA	trimethylamine N-oxide	Lipid	Phospholipid Metabolism	LC/MS Pos	1145	1184-78-7	C01104	HMDB00925	NA	NA	NA	NA	NA	NA	185780	NA	NA	NA	NA	NA	402036	NA	NA	NA	NA	NA	NA	NA	NA	NA	NA	NA	NA	NA	NA	NA	NA	NA	71024168	NA	NA	NA	NA	NA	NA	NA	NA
54	251557632	27.67185414	tryptophan	Amino Acid	Tryptophan Metabolism	LC/MS Pos	6305	73-22-3	C00078	HMDB00929	1374708352	1311054976	910889344	1450795008	1394280320	1763766656	1320747776	985025152	963528704	1211453440	1047091904	1317337856	1122337664	832568064	1062287040	1232859136	1365049088	1416462848	837611776	1163739392	1123776640	1537201536	918435072	1286631168	1115528064	829242816	1014589568	1063969664	950556608	965298752	1195443840	1246623744	1152012416	904357440	985698368	967968000	1164048512	950321600	1035597248
37097	41267	NA	tryptophan betaine	Amino Acid	Tryptophan Metabolism	LC/MS Pos	442106	20671-76-5	C09213	HMDB61115	21010094	39536356	41757668	52199800	6308248	36773356	38474936	46834268	398439744	47551384	39693780	253140848	69252896	49141240	87537736	95822568	59512588	485047008	13568345	107471344	51418552	3882699	57433928	4454200	16856722	NA	NA	105921024	51776664	15744327	13117736	1642399	10117797	38931232	9149136	11065872	6385612	8183840	24527420
48408	11959	NA	tyramine O-sulfate	Amino Acid	Phenylalanine and Tyrosine Metabolism	LC/MS Neg	153005	30223-92-8		HMDB06409	132215	161004	3446535	562263	96645	115880	1131029	608552	32601	87986	303104	88803	275876	58551	69586	949212	172912	155631	1684613	124765	166623	920143	3173605	1385580	531677	159152	1197346	422652	748388	116946	1534212	1653922	33303	969913	717905	5055930	926463	729520	424228
1299	220282464	39.58862512	tyrosine	Amino Acid	Phenylalanine and Tyrosine Metabolism	LC/MS Pos	6057	60-18-4	C00082	HMDB00158	1097763456	1047789568	516075584	868887744	811696384	1486660224	759871296	742980736	723105408	677485312	1022056896	1006560192	849558464	713258368	736877376	824062528	852010112	863696448	811047104	867732608	837514944	809076480	522273472	682943616	610126784	495845440	511480000	475514752	562728960	506816864	687506560	845607936	570098688	553500800	699800960	519350624	576943744	557272256	556688576
48674	5299	NA	umbelliferone sulfate	Xenobiotics	Food Component/Plant	LC/MS Neg	129659	69526-88-1			326255	55425	216508	NA	12774730	37889	441009	110556	1319240	NA	3052405	1946124	52126	115448	112626	NA	327854	361195	1185457	NA	112626	14159	734391	713988	112626	219083	334515	NA	41729	74686	440970	NA	NA	96604	NA	NA	39577	198353	NA
605	160	NA	uracil	Nucleotide	Pyrimidine Metabolism, Uracil containing	LC/MS Polar	1174	66-22-8	C00106	HMDB00300	NA	175883	425078	534279	NA	235139	385576	271756	313462	NA	NA	NA	251928	281112	350643	340730	217585	NA	NA	NA	226178	NA	274488	227855	405682	NA	297006	235094	321236	169397	135554	269626	221672	194636	261650	NA	257727	353628	139871
1604	118218880	48.56124953	urate	Nucleotide	Purine Metabolism, (Hypo)Xanthine/Inosine containing	LC/MS Neg	1175	69-93-2;120K5305	C00366	HMDB00289	260098896	304154784	424658496	450773504	244638416	437029920	462498816	345866976	506045248	405256032	396114656	324995808	321746720	558265024	280488064	460339456	472839776	284058656	243502672	584756288	396229952	202217968	330135712	359278496	275303776	216126432	246104256	262647888	387159168	269484320	266983472	234083536	321587392	183232160	182742720	231925456	331418240	384030048	281988256
1670	13379614	NA	urea	Amino Acid	Urea cycle; Arginine and Proline Metabolism	LC/MS Pos	1176	57-13-6	C00086	HMDB00294	97651736	97202928	87243008	128824352	59237356	88215712	58798540	151730992	54171964	48916204	68059304	62856376	82359712	90473864	125451648	68223456	107465896	67660272	94838864	68113560	71790024	76924888	53031508	55747208	43153036	39639044	70844856	32801350	36866572	43109824	42552180	74133568	85583048	28479456	51630432	38373692	45984648	72040320	53445792
606	7572315	NA	uridine	Nucleotide	Pyrimidine Metabolism, Uracil containing	LC/MS Neg	6029	58-96-8	C00299	HMDB00296	16311874	17426592	22281648	18093444	21080406	15524094	36551052	17221858	22165682	27324222	20336648	29476840	25340020	25224156	13439338	27717306	16335316	23709868	22080554	17675092	29855736	14943676	19048672	22263902	23626596	16877378	16583772	22884518	17255246	16815830	23607656	10064531	22684500	24814382	18295156	20942048	23606692	29190266	21938582
1605	6088	9.362177862	ursodeoxycholate	Lipid	Secondary Bile Acid Metabolism	LC/MS Neg	31401	128-13-2	C07880	HMDB00946	NA	311419	2368252	270230	212556	44883	1487013	1711744	38392	256779	NA	282173	640584	2329444	603145	204118	1679899	54476	943380	474670	692597	NA	122750	NA	NA	NA	60986	570966	425442	541884	161300	171454	1001639	224901	119129	171871	1384755	NA	394574
34406	1015	NA	valerylcarnitine	Lipid	Fatty Acid Metabolism(Acyl Carnitine)	LC/MS Pos	6426903			HMDB13128	NA	390988	357674	50959	NA	121791	415868	57307	215018	53929	142486	495344	118041	152929	100741	232341	68392	NA	156052	64380	NA	NA	NA	NA	219598	NA	NA	NA	304262	NA	73259	190662	104277	NA	NA	NA	NA	168359	75087
1649	629680768	33.88314599	valine	Amino Acid	Leucine, Isoleucine and Valine Metabolism	LC/MS Pos	6287	72-18-4	C00183	HMDB00883	2675774976	2566096384	1623438080	2868015104	2253103104	3029960960	2425360384	1535053056	1753165824	2207237632	2658078208	2275471104	2011361664	2006576256	2206652416	1767229440	2733609472	2433144064	1915068800	2746661376	1914150272	2054072832	1654999424	2125304576	1337424384	1277828096	1269667328	1705683072	1668210560	1918625024	1747322368	2466364672	2198051328	1633504640	1712102912	1469506432	1633504640	2085012224	2384080640
40475	3674	NA	valylglycine	Peptide	Dipeptide	LC/MS Neg	136487	686-43-1			480848	709285	320872	74115	657099	370647	22416	50875	179981	19780	256471	71218	270727	284627	210269	136453	103121	169194	234158	44693	965198	NA	41480	45434	350954	30867	316095	84399	246529	49164	44716	44655	82678	55543	43278	NA	149158	NA	45591
39994	20993	NA	valylleucine	Peptide	Dipeptide	LC/MS Pos	352039	22906-55-4			2723879	2951094	1420699	873832	2825442	730522	306594	728276	526165	143552	2344162	410787	1076278	944145	519439	1284418	134049	558761	426414	235938	1592979	53006	NA	NA	1100211	328931	1572589	435013	1397548	818726	168318	275447	490749	202642	NA	247501	442919	99304	157054
48733	1619	10.18960047	vanillic alcohol sulfate	Amino Acid	Phenylalanine and Tyrosine Metabolism	LC/MS Neg		754920-02-0			989281	259203	86888	17390	99319	NA	290714	247251	228707	49379	13370	19746	85276	NA	222421	NA	33667	58366	77437	NA	77627	49416	30349	NA	NA	24652	273381	NA	431689	517318	346589	1619	NA	NA	20248	NA	83006	115103	NA
1567	12414	NA	vanillylmandelate (VMA)	Amino Acid	Phenylalanine and Tyrosine Metabolism	LC/MS Neg	1245	55-10-7	C05584	HMDB00291	271568	386370	315584	563841	274717	339814	294482	531708	562797	109028	271878	289664	243831	389693	251335	425395	71864	295337	83859	248721	307481	283682	354075	180399	335356	228723	104177	207077	333154	199265	59412	198519	290861	55254	49967	50470	130952	162850	219442
3147	21081	NA	xanthine	Nucleotide	Purine Metabolism, (Hypo)Xanthine/Inosine containing	LC/MS Pos	1188	69-89-6	C00385	HMDB00292	1887811	4618918	4106884	2340385	2164503	3197987	3846813	1736455	2560791	2928698	3576464	2009843	3562228	4707371	1769831	3636176	15657168	5307073	5178278	3988917	3305204	4329652	1719978	1773554	4612093	1721969	4411360	4680576	5552421	2441078	4031140	2147629	3617922	3701359	4601020	2414368	4021013	2380603	3554011
15136	5148	NA	xanthosine	Nucleotide	Purine Metabolism, (Hypo)Xanthine/Inosine containing	LC/MS Pos	64959	146-80-5	C01762	HMDB00299	102607	116729	154254	188648	245202	101906	149410	89121	44772	148587	112301	148812	152573	184080	160325	173650	307414	240436	119971	222169	174720	90081	133607	160520	196669	20587	62932	65201	31342	126936	182239	60929	118608	267058	96117	102619	259495	56385	NA
15679	3531	NA	xanthurenate	Amino Acid	Tryptophan Metabolism	LC/MS Neg	5699	59-007	C02470	HMDB00881	238289	140782	NA	159640	33294	195125	95323	83520	49502	77003	21157	77787	86277	83024	42204	72893	256516	25582	41828	145070	87839	198518	80234	105722	18430	88792	59981	30548	73517	136509	92735	103863	154280	38895	77976	20201	39070	136992	79432
31538	5726	NA	XHWESASXXR*	Peptide	Polypeptide	LC/MS Pos					NA	NA	124792	1102214	NA	1216525	NA	43694	79767	NA	168608	139356	2253111	256682	169668	217704	156265	NA	2011017	96720	1801382	NA	NA	NA	1599475	155613	187928	23048	154566	14131	NA	NA	NA	NA	NA	NA	NA	NA	NA
4966	2613	NA	xylitol	Carbohydrate	Pentose Metabolism	GC/MS	6912	87-99-0	C00379	HMDB02917	NA	11986	NA	32739	NA	19543	15030	19551	14266	7603	18428	16789	NA	9202	NA	22858	17797	22652	22652	16308	19792	19543	NA	22897	22231	13422	26837	9147	53157	22937	31019	NA	16917	12234	18731	NA	13949	25621	22985
35638	11512	NA	xylonate	Carbohydrate	Pentose Metabolism	GC/MS	6602431	73686-31-7	C05411	HMDB60256	53411	31480	45760	123632	100224	39306	58891	46397	52084	30548	41813	31089	63966	26218	72498	97514	94921	87719	66170	33631	44409	95365	66772	42681	64845	70407	45401	53550	67368	NA	52984	15501	25635	NA	46482	44025	53407	55938	30463
15835	21072	NA	xylose	Carbohydrate	Pentose Metabolism	GC/MS	135191	609-06-3	C00181	HMDB00098	159171	420423	NA	80023	64312	49150	157454	NA	236152	152826	86464	124430	NA	NA	NA	3005793	134251	70046	NA	71501	39983	295868	NA	67150	85632	86464	40713	26055	NA	NA	74811	56504	55297	74460	NA	NA	53388	156080	NA
[truncated: 32 more columns]
